# Supplementary material for: Crystal structures of (E)-(3-ethyl-1-methyl-2,6-di­phenyl­piperidin-4-yl­idene)amino phenyl carbonate and (E)-(3-isopropyl-1-methyl-2,6-di­phenyl­piperidin-4-yl­idene)amino phenyl carbonate
Source: Acta Crystallogr Sect E Struct Rep Online. 2014 Sep 13;70(Pt 10):199–202. doi: 10.1107/S1600536814018893 (PMC4257207; doi:10.1107/S1600536814018893)
Supplement: Supplementary file 1 [file e-70-00199-sup1.cif]

##############################################################################
#                                                                            #
# This CIF contains the data in a paper accepted for publication in          #
# Acta Crystallographica Section E. It conforms to the requirements of       #
# Notes for Authors for Acta Crystallographica Section E, and has been       #
# peer reviewed under the auspices of the IUCr Commission on Journals.       #
#                                                                            #
# Full details of the Crystallographic Information File format               #
# are given in the paper "The Crystallographic Information File (CIF):       #
# a New Standard Archive File for Crystallography" by S. R. Hall, F. H.      #
# Allen and I. D. Brown [Acta Cryst. (1991), A47, 655-685].                  #
#                                                                            #
# The current version of the core CIF dictionary is obtainable from          #
# ftp://ftp.iucr.org/pub/cif_core.dic.                                       #
#                                                                            #
# Software is freely available for graphical display of the structure(s)     #
# in this CIF. For information consult the CIF software page                 #
# http://www.iucr.org/resources/cif/software.                                #
#                                                                            #
# This file may be used for bona fide research purposes within the           #
# scientific community so long as proper attribution is given to the journal # 
# article from which it was obtained.                                        #
#                                                                            #
##############################################################################
data_I
_audit_creation_method     SHELXL-2013
_journal_date_recd_electronic     2014-07-22
_journal_date_accepted     2014-08-20
_journal_name_full     'Acta Crystallographica, Section E'
_journal_year     2014
_journal_volume     70
_journal_issue     10
_journal_page_first     199
_journal_page_last     202
_journal_paper_category     GO
_journal_paper_doi     10.1107/S1600536814018893
_journal_coeditor_code     SU2763
_publ_contact_author_name     'S. Aravindhan'
_publ_contact_author_address
;
Department of Physics
Presidency College (Autonomous)
Chennai 600 005
India
;
_publ_contact_author_email     'aravindhanpresidency@gmail.com'
_publ_contact_author_fax     ?
_publ_contact_author_phone     '+9144 42102230'
_publ_section_title
;
Crystal structures of
(<i>E</i>)-(3-ethyl-1-methyl-2,6-diphenylpiperidin-4-ylidene)amino phenyl
carbonate and
(<i>E</i>)-(3-isopropyl-1-methyl-2,6-diphenylpiperidin-4-ylidene)amino phenyl
carbonate
;
_publ_section_title_footnote     .
loop_
    _publ_author_name
    _publ_author_footnote
    _publ_author_address
    'Raghuvarman, B.' .
;
Department of Physics
Presidency College (Autonomous)
Chennai 600 005
India
;
    'Sivakumar, R.' .
;
Department of Chemistry,
Annamalai University,
Annamalai Nagar,
Chidambaram 608 002
India
;
    'Thanikachalam, V.' .
;
Department of Chemistry,
Annamalai University,
Annamalai Nagar,
Chidambaram 608 002
India
;
    'Aravindhan, S.' .
;
Department of Physics
Presidency College (Autonomous)
Chennai 600 005
India
;
_database_code_depnum_ccdc_archive     'CCDC 1020223'
_chemical_name_systematic
;
(<i>E</i>)-(3-Ethyl-1-methyl-2,6-diphenylpiperidin-4-ylidene)amino phenyl
carbonate
;
_chemical_name_common     ?
_chemical_formula_moiety     'C27 H28 N2 O3'
_chemical_formula_sum     'C27 H28 N2 O3'
_chemical_formula_iupac     'C27 H28 N2 O3'
_chemical_formula_weight     428.51
_chemical_melting_point     ?
_shelx_space_group_comment
;
The symmetry employed for this shelxl refinement is uniquely defined
by the following loop, which should always be used as a source of
symmetry information in preference to the above space-group names.
They are only intended as comments.
;
_space_group_crystal_system     monoclinic
_space_group_name_H-M_alt     'P 21/c'
_space_group_name_Hall     '-P 2ybc'
loop_
    _space_group_symop_operation_xyz
    'x, y, z'
    '-x, y+1/2, -z+1/2'
    '-x, -y, -z'
    'x, -y-1/2, z-1/2'
_cell_length_a     9.3844(5)
_cell_length_b     17.8121(8)
_cell_length_c     14.4077(7)
_cell_angle_alpha     90
_cell_angle_beta     107.216(2)
_cell_angle_gamma     90
_cell_volume     2300.4(2)
_cell_formula_units_Z     4
_cell_measurement_reflns_used     3960
_cell_measurement_theta_min     2.27
_cell_measurement_theta_max     29.21
_cell_measurement_temperature     293(2)
_exptl_crystal_description     'Block'
_exptl_crystal_colour     'colourless'
_exptl_crystal_size_max     0.26
_exptl_crystal_size_mid     0.23
_exptl_crystal_size_min     0.19
_exptl_crystal_density_diffrn     1.237
_exptl_crystal_density_meas     ?
_exptl_crystal_density_method     ?
_exptl_crystal_F_000     912
_exptl_absorpt_coefficient_mu     0.081
_exptl_absorpt_correction_type     multi-scan
_exptl_absorpt_process_details     '(<i>SADABS</i>; Bruker, 2008)'
_shelx_estimated_absorpt_T_min     ?
_shelx_estimated_absorpt_T_max     ?
_exptl_absorpt_correction_T_min     0.979
_exptl_absorpt_correction_T_max     0.985
_exptl_special_details     ?
_diffrn_ambient_temperature     293(2)
_diffrn_radiation_type     MoK\a
_diffrn_radiation_wavelength     0.71073
_diffrn_radiation_source     'fine-focus sealed tube'
_diffrn_radiation_monochromator     graphite
_diffrn_measurement_device_type     'Bruker SMART APEXII CCD'
_diffrn_measurement_method     '\w and \f scans'
_diffrn_detector_area_resol_mean     ?
_diffrn_reflns_number     27700
_diffrn_reflns_av_R_equivalents     0.0377
_diffrn_reflns_av_sigmaI/netI     0.0362
_diffrn_reflns_theta_min     2.272
_diffrn_reflns_theta_max     29.211
_diffrn_reflns_theta_full     25.242
_diffrn_measured_fraction_theta_max     0.997
_diffrn_measured_fraction_theta_full     0.999
_diffrn_reflns_limit_h_min     -11
_diffrn_reflns_limit_h_max     12
_diffrn_reflns_limit_k_min     -14
_diffrn_reflns_limit_k_max     24
_diffrn_reflns_limit_l_min     -19
_diffrn_reflns_limit_l_max     18
_refine_special_details     ?
_reflns_number_total     6225
_reflns_number_gt     3960
_reflns_threshold_expression     I>2\s(I)
_refine_ls_structure_factor_coef     Fsqd
_refine_ls_matrix_type     full
_refine_ls_R_factor_all     0.0819
_refine_ls_R_factor_gt     0.0472
_refine_ls_wR_factor_gt     0.1159
_refine_ls_wR_factor_ref     0.1323
_refine_ls_goodness_of_fit_ref     1.037
_refine_ls_restrained_S_all     1.037
_refine_ls_number_reflns     6225
_refine_ls_number_parameters     291
_refine_ls_number_restraints     0
_refine_ls_hydrogen_treatment     constr
_refine_ls_weighting_scheme     calc
_refine_ls_weighting_details
              'w=1/[\s^2^(Fo^2^)+(0.0560P)^2^+0.3180P] where P=(Fo^2^+2Fc^2^)/3'
_atom_sites_solution_hydrogens     geom
_atom_sites_solution_primary     direct
_atom_sites_solution_secondary     difmap
_refine_ls_shift/su_max     0.001
_refine_ls_shift/su_mean     0.000
_refine_diff_density_max     0.175
_refine_diff_density_min     -0.210
_refine_ls_extinction_method     none
_refine_ls_extinction_coef     .
loop_
    _atom_type_symbol
    _atom_type_description
    _atom_type_scat_dispersion_real
    _atom_type_scat_dispersion_imag
    _atom_type_scat_source
    'C' 'C' 0.0033 0.0016
                         'International Tables Vol C Tables 4.2.6.8 and 6.1.1.4'
    'H' 'H' 0.0000 0.0000
                         'International Tables Vol C Tables 4.2.6.8 and 6.1.1.4'
    'N' 'N' 0.0061 0.0033
                         'International Tables Vol C Tables 4.2.6.8 and 6.1.1.4'
    'O' 'O' 0.0106 0.0060
                         'International Tables Vol C Tables 4.2.6.8 and 6.1.1.4'
_computing_data_collection     '<i>APEX2</i> (Bruker, 2008)'
_computing_cell_refinement     '<i>SAINT</i> (Bruker, 2008)'
_computing_data_reduction     '<i>SAINT</i> (Bruker, 2008)'
_computing_structure_solution     '<i>SHELXS97</i> (Sheldrick, 2008)'
_computing_structure_refinement     '<i>SHELXL2013</i> (Sheldrick, 2008)'
_computing_molecular_graphics     '<i>PLATON</i> (Spek, 2009)'
_computing_publication_material
              '<i>SHELXL97</i> (Sheldrick, 2008) and <i>PLATON</i> (Spek, 2009)'
loop_
    _atom_site_type_symbol
    _atom_site_label
    _atom_site_fract_x
    _atom_site_fract_y
    _atom_site_fract_z
    _atom_site_U_iso_or_equiv
    _atom_site_adp_type
    _atom_site_calc_flag
    _atom_site_occupancy
    _atom_site_disorder_assembly
    _atom_site_disorder_group
    O O1 0.16033(13) 0.69157(5) 0.23258(7) 0.0559(3) Uani d 1 . .
    O O2 0.18007(13) 0.60763(6) 0.11987(8) 0.0600(3) Uani d 1 . .
    O O3 0.10502(13) 0.57830(5) 0.25107(7) 0.0532(3) Uani d 1 . .
    N N1 0.43390(12) 0.91971(5) 0.30173(7) 0.0375(3) Uani d 1 . .
    N N2 0.16780(14) 0.75070(6) 0.16364(8) 0.0465(3) Uani d 1 . .
    C C2 0.40986(16) 0.85353(7) 0.35561(9) 0.0390(3) Uani d 1 . .
    H H2 0.3156 0.8600 0.3709 0.047 Uiso calc 1 . .
    C C3 0.39791(17) 0.78357(7) 0.29349(10) 0.0453(3) Uani d 1 . .
    H H3A 0.4928 0.7742 0.2816 0.054 Uiso calc 1 . .
    H H3B 0.3749 0.7407 0.3279 0.054 Uiso calc 1 . .
    C C4 0.27994(15) 0.79261(7) 0.19955(9) 0.0371(3) Uani d 1 . .
    C C5 0.29438(15) 0.86167(7) 0.14267(9) 0.0359(3) Uani d 1 . .
    H H5 0.3881 0.8570 0.1262 0.043 Uiso calc 1 . .
    C C6 0.31051(15) 0.93034(7) 0.21098(9) 0.0363(3) Uani d 1 . .
    H H6 0.2174 0.9363 0.2279 0.044 Uiso calc 1 . .
    C C7 0.33626(15) 1.00074(7) 0.15954(9) 0.0382(3) Uani d 1 . .
    C C8 0.46668(19) 1.01047(8) 0.13590(13) 0.0562(4) Uani d 1 . .
    H H8 0.5403 0.9738 0.1529 0.067 Uiso calc 1 . .
    C C9 0.4899(2) 1.07381(9) 0.08742(15) 0.0679(5) Uani d 1 . .
    H H9 0.5788 1.0793 0.0720 0.081 Uiso calc 1 . .
    C C10 0.3841(2) 1.12844(9) 0.06185(12) 0.0635(5) Uani d 1 . .
    H H10 0.3999 1.1708 0.0285 0.076 Uiso calc 1 . .
    C C11 0.2546(2) 1.12046(9) 0.08567(13) 0.0639(5) Uani d 1 . .
    H H11 0.1824 1.1579 0.0691 0.077 Uiso calc 1 . .
    C C12 0.23004(18) 1.05686(8) 0.13439(12) 0.0530(4) Uani d 1 . .
    H H12 0.1414 1.0520 0.1503 0.064 Uiso calc 1 . .
    C C13 0.53352(16) 0.84251(7) 0.44998(9) 0.0388(3) Uani d 1 . .
    C C14 0.49950(18) 0.83362(8) 0.53594(10) 0.0473(4) Uani d 1 . .
    H H14 0.4008 0.8364 0.5365 0.057 Uiso calc 1 . .
    C C15 0.6124(2) 0.82040(8) 0.62192(11) 0.0625(5) Uani d 1 . .
    H H15 0.5894 0.8147 0.6800 0.075 Uiso calc 1 . .
    C C16 0.7582(2) 0.81580(9) 0.62077(13) 0.0657(5) Uani d 1 . .
    H H16 0.8340 0.8065 0.6780 0.079 Uiso calc 1 . .
    C C17 0.7913(2) 0.82486(10) 0.53564(14) 0.0670(5) Uani d 1 . .
    H H17 0.8899 0.8218 0.5350 0.080 Uiso calc 1 . .
    C C18 0.68084(17) 0.83849(9) 0.45091(12) 0.0542(4) Uani d 1 . .
    H H18 0.7053 0.8451 0.3934 0.065 Uiso calc 1 . .
    C C19 0.17030(17) 0.87159(8) 0.04765(10) 0.0471(4) Uani d 1 . .
    H H19A 0.0751 0.8691 0.0612 0.057 Uiso calc 1 . .
    H H19B 0.1788 0.9213 0.0222 0.057 Uiso calc 1 . .
    C C20 0.1705(2) 0.81423(9) -0.02984(11) 0.0596(4) Uani d 1 . .
    H H20A 0.1415 0.7662 -0.0112 0.089 Uiso calc 1 . .
    H H20B 0.2688 0.8108 -0.0370 0.089 Uiso calc 1 . .
    H H20C 0.1013 0.8294 -0.0905 0.089 Uiso calc 1 . .
    C C21 0.15176(16) 0.62395(8) 0.19180(10) 0.0438(3) Uani d 1 . .
    C C22 0.08654(16) 0.50144(7) 0.22919(10) 0.0415(3) Uani d 1 . .
    C C23 0.14142(17) 0.45367(8) 0.30599(11) 0.0482(4) Uani d 1 . .
    H H23 0.1928 0.4723 0.3670 0.058 Uiso calc 1 . .
    C C24 0.11922(19) 0.37755(9) 0.29127(13) 0.0585(4) Uani d 1 . .
    H H24 0.1565 0.3443 0.3425 0.070 Uiso calc 1 . .
    C C25 0.0423(2) 0.35073(9) 0.20119(13) 0.0602(4) Uani d 1 . .
    H H25 0.0282 0.2993 0.1914 0.072 Uiso calc 1 . .
    C C26 -0.01384(19) 0.39930(9) 0.12579(12) 0.0569(4) Uani d 1 . .
    H H26 -0.0666 0.3807 0.0650 0.068 Uiso calc 1 . .
    C C27 0.00697(18) 0.47570(9) 0.13886(11) 0.0501(4) Uani d 1 . .
    H H27 -0.0319 0.5089 0.0878 0.060 Uiso calc 1 . .
    C C28 0.4511(2) 0.98690(8) 0.36280(12) 0.0626(5) Uani d 1 . .
    H H28A 0.5327 0.9799 0.4208 0.094 Uiso calc 1 . .
    H H28B 0.3610 0.9953 0.3799 0.094 Uiso calc 1 . .
    H H28C 0.4707 1.0295 0.3277 0.094 Uiso calc 1 . .
loop_
    _atom_site_aniso_label
    _atom_site_aniso_U_11
    _atom_site_aniso_U_22
    _atom_site_aniso_U_33
    _atom_site_aniso_U_12
    _atom_site_aniso_U_13
    _atom_site_aniso_U_23
    O1 0.0890(8) 0.0416(5) 0.0359(5) -0.0271(5) 0.0166(5) -0.0001(4)
    O2 0.0821(8) 0.0514(6) 0.0578(7) -0.0071(6) 0.0380(6) 0.0024(5)
    O3 0.0821(8) 0.0388(5) 0.0433(6) -0.0189(5) 0.0258(5) -0.0009(4)
    N1 0.0464(7) 0.0291(5) 0.0335(6) -0.0036(4) 0.0064(5) -0.0026(4)
    N2 0.0644(8) 0.0388(6) 0.0338(6) -0.0162(5) 0.0108(6) 0.0036(5)
    C2 0.0427(8) 0.0385(7) 0.0345(7) -0.0017(5) 0.0093(6) 0.0008(5)
    C3 0.0546(9) 0.0320(6) 0.0412(8) -0.0042(6) 0.0016(7) 0.0017(5)
    C4 0.0474(8) 0.0297(6) 0.0326(7) -0.0037(5) 0.0095(6) -0.0024(5)
    C5 0.0422(7) 0.0313(6) 0.0333(7) -0.0044(5) 0.0096(6) 0.0002(5)
    C6 0.0408(7) 0.0315(6) 0.0359(7) -0.0017(5) 0.0102(6) 0.0001(5)
    C7 0.0438(8) 0.0314(6) 0.0360(7) -0.0048(5) 0.0065(6) -0.0015(5)
    C8 0.0524(9) 0.0402(8) 0.0786(12) -0.0015(7) 0.0235(8) 0.0087(7)
    C9 0.0704(12) 0.0517(10) 0.0873(13) -0.0166(8) 0.0323(10) 0.0092(9)
    C10 0.0814(13) 0.0418(8) 0.0566(10) -0.0190(8) 0.0036(9) 0.0108(7)
    C11 0.0665(11) 0.0374(8) 0.0730(11) 0.0046(7) -0.0019(9) 0.0115(7)
    C12 0.0497(9) 0.0410(8) 0.0653(10) 0.0018(6) 0.0124(8) 0.0048(7)
    C13 0.0453(8) 0.0331(6) 0.0352(7) -0.0026(5) 0.0074(6) -0.0018(5)
    C14 0.0579(9) 0.0423(7) 0.0401(8) -0.0046(6) 0.0122(7) -0.0001(6)
    C15 0.0953(15) 0.0496(9) 0.0355(8) -0.0136(9) 0.0081(9) 0.0062(6)
    C16 0.0688(12) 0.0492(9) 0.0561(11) -0.0042(8) -0.0172(9) 0.0078(7)
    C17 0.0482(10) 0.0697(11) 0.0708(13) -0.0006(8) -0.0012(9) -0.0033(9)
    C18 0.0470(9) 0.0641(10) 0.0480(9) -0.0041(7) 0.0087(7) -0.0036(7)
    C19 0.0609(9) 0.0394(7) 0.0355(7) -0.0061(6) 0.0056(7) 0.0029(5)
    C20 0.0873(13) 0.0545(9) 0.0352(8) -0.0124(8) 0.0155(8) -0.0038(6)
    C21 0.0478(8) 0.0434(7) 0.0368(7) -0.0118(6) 0.0074(6) 0.0035(6)
    C22 0.0476(8) 0.0368(7) 0.0433(8) -0.0100(6) 0.0185(6) -0.0007(5)
    C23 0.0514(9) 0.0485(8) 0.0426(8) -0.0086(7) 0.0106(7) 0.0026(6)
    C24 0.0666(11) 0.0449(8) 0.0633(11) 0.0009(8) 0.0183(9) 0.0089(7)
    C25 0.0719(11) 0.0402(8) 0.0738(12) -0.0086(7) 0.0296(10) -0.0065(7)
    C26 0.0642(10) 0.0581(9) 0.0509(9) -0.0185(8) 0.0209(8) -0.0134(7)
    C27 0.0573(9) 0.0504(8) 0.0426(8) -0.0108(7) 0.0149(7) 0.0022(6)
    C28 0.0921(13) 0.0391(8) 0.0456(9) -0.0018(8) 0.0035(9) -0.0097(6)
_geom_special_details
;
All e.s.d.'s (except the e.s.d. in the dihedral angle between two l.s. planes)
are estimated using the full covariance matrix. The cell e.s.d.'s are taken
into account individually in the estimation of e.s.d.'s in distances, angles
and torsion angles; correlations between e.s.d.'s in cell parameters are only
used when they are defined by crystal symmetry. An approximate (isotropic)
treatment of cell e.s.d.'s is used for estimating e.s.d.'s involving l.s.
planes.
;
loop_
    _geom_bond_atom_site_label_1
    _geom_bond_atom_site_label_2
    _geom_bond_site_symmetry_2
    _geom_bond_distance
    _geom_bond_publ_flag
    O1 C21 . 1.3320(17) ?
    O1 N2 . 1.4635(14) ?
    O2 C21 . 1.1798(17) ?
    O3 C21 . 1.3433(17) ?
    O3 C22 . 1.4041(16) ?
    N1 C2 . 1.4651(16) ?
    N1 C28 . 1.4658(17) ?
    N1 C6 . 1.4799(16) ?
    N2 C4 . 1.2690(17) ?
    C2 C13 . 1.5166(18) ?
    C2 C3 . 1.5188(18) ?
    C2 H2 . 0.9800 ?
    C3 C4 . 1.4820(18) ?
    C3 H3A . 0.9700 ?
    C3 H3B . 0.9700 ?
    C4 C5 . 1.5062(17) ?
    C5 C19 . 1.5224(18) ?
    C5 C6 . 1.5490(17) ?
    C5 H5 . 0.9800 ?
    C6 C7 . 1.5120(17) ?
    C6 H6 . 0.9800 ?
    C7 C8 . 1.375(2) ?
    C7 C12 . 1.382(2) ?
    C8 C9 . 1.378(2) ?
    C8 H8 . 0.9300 ?
    C9 C10 . 1.361(3) ?
    C9 H9 . 0.9300 ?
    C10 C11 . 1.365(3) ?
    C10 H10 . 0.9300 ?
    C11 C12 . 1.388(2) ?
    C11 H11 . 0.9300 ?
    C12 H12 . 0.9300 ?
    C13 C14 . 1.376(2) ?
    C13 C18 . 1.380(2) ?
    C14 C15 . 1.391(2) ?
    C14 H14 . 0.9300 ?
    C15 C16 . 1.376(3) ?
    C15 H15 . 0.9300 ?
    C16 C17 . 1.361(3) ?
    C16 H16 . 0.9300 ?
    C17 C18 . 1.369(2) ?
    C17 H17 . 0.9300 ?
    C18 H18 . 0.9300 ?
    C19 C20 . 1.514(2) ?
    C19 H19A . 0.9700 ?
    C19 H19B . 0.9700 ?
    C20 H20A . 0.9600 ?
    C20 H20B . 0.9600 ?
    C20 H20C . 0.9600 ?
    C22 C23 . 1.370(2) ?
    C22 C27 . 1.373(2) ?
    C23 C24 . 1.379(2) ?
    C23 H23 . 0.9300 ?
    C24 C25 . 1.371(2) ?
    C24 H24 . 0.9300 ?
    C25 C26 . 1.366(2) ?
    C25 H25 . 0.9300 ?
    C26 C27 . 1.380(2) ?
    C26 H26 . 0.9300 ?
    C27 H27 . 0.9300 ?
    C28 H28A . 0.9600 ?
    C28 H28B . 0.9600 ?
    C28 H28C . 0.9600 ?
loop_
    _geom_angle_atom_site_label_1
    _geom_angle_atom_site_label_2
    _geom_angle_atom_site_label_3
    _geom_angle_site_symmetry_1
    _geom_angle_site_symmetry_3
    _geom_angle
    _geom_angle_publ_flag
    C21 O1 N2 . . 111.10(10) ?
    C21 O3 C22 . . 119.30(11) ?
    C2 N1 C28 . . 110.22(11) ?
    C2 N1 C6 . . 111.60(10) ?
    C28 N1 C6 . . 110.12(10) ?
    C4 N2 O1 . . 110.32(10) ?
    N1 C2 C13 . . 112.46(10) ?
    N1 C2 C3 . . 110.12(11) ?
    C13 C2 C3 . . 109.00(11) ?
    N1 C2 H2 . . 108.4 ?
    C13 C2 H2 . . 108.4 ?
    C3 C2 H2 . . 108.4 ?
    C4 C3 C2 . . 110.73(11) ?
    C4 C3 H3A . . 109.5 ?
    C2 C3 H3A . . 109.5 ?
    C4 C3 H3B . . 109.5 ?
    C2 C3 H3B . . 109.5 ?
    H3A C3 H3B . . 108.1 ?
    N2 C4 C3 . . 127.85(12) ?
    N2 C4 C5 . . 117.13(11) ?
    C3 C4 C5 . . 114.98(11) ?
    C4 C5 C19 . . 114.59(11) ?
    C4 C5 C6 . . 107.87(10) ?
    C19 C5 C6 . . 112.62(11) ?
    C4 C5 H5 . . 107.1 ?
    C19 C5 H5 . . 107.1 ?
    C6 C5 H5 . . 107.1 ?
    N1 C6 C7 . . 110.03(10) ?
    N1 C6 C5 . . 111.35(10) ?
    C7 C6 C5 . . 110.07(10) ?
    N1 C6 H6 . . 108.4 ?
    C7 C6 H6 . . 108.4 ?
    C5 C6 H6 . . 108.4 ?
    C8 C7 C12 . . 118.01(13) ?
    C8 C7 C6 . . 120.60(12) ?
    C12 C7 C6 . . 121.39(13) ?
    C7 C8 C9 . . 120.97(15) ?
    C7 C8 H8 . . 119.5 ?
    C9 C8 H8 . . 119.5 ?
    C10 C9 C8 . . 120.72(18) ?
    C10 C9 H9 . . 119.6 ?
    C8 C9 H9 . . 119.6 ?
    C9 C10 C11 . . 119.35(15) ?
    C9 C10 H10 . . 120.3 ?
    C11 C10 H10 . . 120.3 ?
    C10 C11 C12 . . 120.40(15) ?
    C10 C11 H11 . . 119.8 ?
    C12 C11 H11 . . 119.8 ?
    C7 C12 C11 . . 120.54(16) ?
    C7 C12 H12 . . 119.7 ?
    C11 C12 H12 . . 119.7 ?
    C14 C13 C18 . . 118.92(13) ?
    C14 C13 C2 . . 120.12(13) ?
    C18 C13 C2 . . 120.92(13) ?
    C13 C14 C15 . . 120.16(16) ?
    C13 C14 H14 . . 119.9 ?
    C15 C14 H14 . . 119.9 ?
    C16 C15 C14 . . 119.82(16) ?
    C16 C15 H15 . . 120.1 ?
    C14 C15 H15 . . 120.1 ?
    C17 C16 C15 . . 119.78(15) ?
    C17 C16 H16 . . 120.1 ?
    C15 C16 H16 . . 120.1 ?
    C16 C17 C18 . . 120.69(18) ?
    C16 C17 H17 . . 119.7 ?
    C18 C17 H17 . . 119.7 ?
    C17 C18 C13 . . 120.63(17) ?
    C17 C18 H18 . . 119.7 ?
    C13 C18 H18 . . 119.7 ?
    C20 C19 C5 . . 114.67(13) ?
    C20 C19 H19A . . 108.6 ?
    C5 C19 H19A . . 108.6 ?
    C20 C19 H19B . . 108.6 ?
    C5 C19 H19B . . 108.6 ?
    H19A C19 H19B . . 107.6 ?
    C19 C20 H20A . . 109.5 ?
    C19 C20 H20B . . 109.5 ?
    H20A C20 H20B . . 109.5 ?
    C19 C20 H20C . . 109.5 ?
    H20A C20 H20C . . 109.5 ?
    H20B C20 H20C . . 109.5 ?
    O2 C21 O1 . . 127.61(13) ?
    O2 C21 O3 . . 127.59(13) ?
    O1 C21 O3 . . 104.79(12) ?
    C23 C22 C27 . . 121.81(13) ?
    C23 C22 O3 . . 115.62(12) ?
    C27 C22 O3 . . 122.32(13) ?
    C22 C23 C24 . . 118.89(14) ?
    C22 C23 H23 . . 120.6 ?
    C24 C23 H23 . . 120.6 ?
    C25 C24 C23 . . 120.11(15) ?
    C25 C24 H24 . . 119.9 ?
    C23 C24 H24 . . 119.9 ?
    C26 C25 C24 . . 120.20(15) ?
    C26 C25 H25 . . 119.9 ?
    C24 C25 H25 . . 119.9 ?
    C25 C26 C27 . . 120.68(15) ?
    C25 C26 H26 . . 119.7 ?
    C27 C26 H26 . . 119.7 ?
    C22 C27 C26 . . 118.28(14) ?
    C22 C27 H27 . . 120.9 ?
    C26 C27 H27 . . 120.9 ?
    N1 C28 H28A . . 109.5 ?
    N1 C28 H28B . . 109.5 ?
    H28A C28 H28B . . 109.5 ?
    N1 C28 H28C . . 109.5 ?
    H28A C28 H28C . . 109.5 ?
    H28B C28 H28C . . 109.5 ?
loop_
    _geom_torsion_atom_site_label_1
    _geom_torsion_atom_site_label_2
    _geom_torsion_atom_site_label_3
    _geom_torsion_atom_site_label_4
    _geom_torsion_site_symmetry_1
    _geom_torsion_site_symmetry_2
    _geom_torsion_site_symmetry_3
    _geom_torsion_site_symmetry_4
    _geom_torsion
    _geom_torsion_publ_flag
    C21 O1 N2 C4 . . . . -126.57(13) ?
    C28 N1 C2 C13 . . . . -56.10(15) ?
    C6 N1 C2 C13 . . . . -178.80(11) ?
    C28 N1 C2 C3 . . . . -177.89(12) ?
    C6 N1 C2 C3 . . . . 59.41(14) ?
    N1 C2 C3 C4 . . . . -55.11(16) ?
    C13 C2 C3 C4 . . . . -178.92(12) ?
    O1 N2 C4 C3 . . . . 4.5(2) ?
    O1 N2 C4 C5 . . . . -173.17(11) ?
    C2 C3 C4 N2 . . . . -124.04(15) ?
    C2 C3 C4 C5 . . . . 53.71(17) ?
    N2 C4 C5 C19 . . . . -0.37(18) ?
    C3 C4 C5 C19 . . . . -178.37(12) ?
    N2 C4 C5 C6 . . . . 125.92(13) ?
    C3 C4 C5 C6 . . . . -52.08(15) ?
    C2 N1 C6 C7 . . . . 177.77(11) ?
    C28 N1 C6 C7 . . . . 55.01(15) ?
    C2 N1 C6 C5 . . . . -59.91(14) ?
    C28 N1 C6 C5 . . . . 177.34(12) ?
    C4 C5 C6 N1 . . . . 53.75(14) ?
    C19 C5 C6 N1 . . . . -178.81(11) ?
    C4 C5 C6 C7 . . . . 176.05(11) ?
    C19 C5 C6 C7 . . . . -56.51(15) ?
    N1 C6 C7 C8 . . . . 55.30(17) ?
    C5 C6 C7 C8 . . . . -67.78(16) ?
    N1 C6 C7 C12 . . . . -125.07(14) ?
    C5 C6 C7 C12 . . . . 111.85(15) ?
    C12 C7 C8 C9 . . . . -0.9(2) ?
    C6 C7 C8 C9 . . . . 178.77(15) ?
    C7 C8 C9 C10 . . . . 0.1(3) ?
    C8 C9 C10 C11 . . . . 0.7(3) ?
    C9 C10 C11 C12 . . . . -0.8(3) ?
    C8 C7 C12 C11 . . . . 0.8(2) ?
    C6 C7 C12 C11 . . . . -178.85(13) ?
    C10 C11 C12 C7 . . . . 0.0(2) ?
    N1 C2 C13 C14 . . . . 127.86(13) ?
    C3 C2 C13 C14 . . . . -109.72(14) ?
    N1 C2 C13 C18 . . . . -54.52(16) ?
    C3 C2 C13 C18 . . . . 67.90(16) ?
    C18 C13 C14 C15 . . . . -0.3(2) ?
    C2 C13 C14 C15 . . . . 177.33(12) ?
    C13 C14 C15 C16 . . . . -0.4(2) ?
    C14 C15 C16 C17 . . . . 0.6(2) ?
    C15 C16 C17 C18 . . . . 0.0(3) ?
    C16 C17 C18 C13 . . . . -0.7(3) ?
    C14 C13 C18 C17 . . . . 0.9(2) ?
    C2 C13 C18 C17 . . . . -176.78(14) ?
    C4 C5 C19 C20 . . . . -68.43(17) ?
    C6 C5 C19 C20 . . . . 167.77(12) ?
    N2 O1 C21 O2 . . . . 16.9(2) ?
    N2 O1 C21 O3 . . . . -163.60(11) ?
    C22 O3 C21 O2 . . . . 0.5(2) ?
    C22 O3 C21 O1 . . . . -178.97(12) ?
    C21 O3 C22 C23 . . . . 135.67(14) ?
    C21 O3 C22 C27 . . . . -50.0(2) ?
    C27 C22 C23 C24 . . . . 1.7(2) ?
    O3 C22 C23 C24 . . . . 176.06(14) ?
    C22 C23 C24 C25 . . . . -0.5(2) ?
    C23 C24 C25 C26 . . . . -0.6(3) ?
    C24 C25 C26 C27 . . . . 0.5(3) ?
    C23 C22 C27 C26 . . . . -1.7(2) ?
    O3 C22 C27 C26 . . . . -175.70(14) ?
    C25 C26 C27 C22 . . . . 0.6(2) ?
loop_
    _geom_hbond_atom_site_label_D
    _geom_hbond_atom_site_label_H
    _geom_hbond_atom_site_label_A
    _geom_hbond_site_symmetry_A
    _geom_hbond_distance_DH
    _geom_hbond_distance_HA
    _geom_hbond_distance_DA
    _geom_hbond_angle_DHA
    C26 H26 O2 3_565 0.93 2.57 3.422(2) 153
    C6 H6 Cg4 2_746 0.98 2.99 3.959(2) 170
    C10 H10 Cg3 2_646 0.93 2.96 3.824(2) 155
data_II
_audit_creation_method     SHELXL-97
_journal_date_recd_electronic     2014-07-22
_journal_date_accepted     2014-08-20
_journal_name_full     'Acta Crystallographica, Section E'
_journal_year     2014
_journal_volume     70
_journal_issue     10
_journal_page_first     199
_journal_page_last     202
_journal_paper_category     GO
_journal_paper_doi     10.1107/S1600536814018893
_journal_coeditor_code     SU2763
_database_code_depnum_ccdc_archive     'CCDC 1020224'
_chemical_name_systematic
;
(<i>E</i>)-(3-Isopropyl-1-methyl-2,6-diphenylpiperidin-4-ylidene)amino phenyl
carbonate
;
_chemical_name_common     ?
_chemical_formula_moiety     'C28 H30 N2 O3'
_chemical_formula_sum     'C28 H30 N2 O3'
_chemical_formula_iupac     'C28 H30 N2 O3'
_chemical_formula_weight     442.54
_chemical_melting_point     ?
_symmetry_cell_setting     monoclinic
_symmetry_space_group_name_H-M     'P 21/c'
_symmetry_space_group_name_Hall     '-P 2ybc'
loop_
    _symmetry_equiv_pos_as_xyz
    'x, y, z'
    '-x, y+1/2, -z+1/2'
    '-x, -y, -z'
    'x, -y-1/2, z-1/2'
_cell_length_a     10.3511(5)
_cell_length_b     23.9398(10)
_cell_length_c     10.0587(4)
_cell_angle_alpha     90.00
_cell_angle_beta     94.997(2)
_cell_angle_gamma     90.00
_cell_volume     2483.11(19)
_cell_formula_units_Z     4
_cell_measurement_reflns_used     2894
_cell_measurement_theta_min     2.61
_cell_measurement_theta_max     24.61
_cell_measurement_temperature     293(2)
_exptl_crystal_description     'Block'
_exptl_crystal_colour     'colourless'
_exptl_crystal_size_max     0.28
_exptl_crystal_size_mid     0.25
_exptl_crystal_size_min     0.20
_exptl_crystal_density_diffrn     1.184
_exptl_crystal_density_meas     ?
_exptl_crystal_density_method     'not measured'
_exptl_crystal_F_000     944
_exptl_absorpt_coefficient_mu     0.077
_exptl_absorpt_correction_type     multi-scan
_exptl_absorpt_process_details     '(<i>SADABS</i>; Bruker, 2008)'
_exptl_absorpt_correction_T_min     0.979
_exptl_absorpt_correction_T_max     0.985
_exptl_special_details     ?
_diffrn_ambient_temperature     293(2)
_diffrn_radiation_type     MoK\a
_diffrn_radiation_wavelength     0.71073
_diffrn_radiation_source     'fine-focus sealed tube'
_diffrn_radiation_monochromator     graphite
_diffrn_measurement_device_type     'Bruker SMART APEXII CCD'
_diffrn_measurement_method     '\w and \f scans'
_diffrn_detector_area_resol_mean     ?
_diffrn_reflns_number     21076
_diffrn_reflns_av_R_equivalents     0.0356
_diffrn_reflns_av_sigmaI/netI     0.0286
_diffrn_reflns_theta_min     2.61
_diffrn_reflns_theta_max     24.61
_diffrn_reflns_theta_full     24.61
_diffrn_measured_fraction_theta_max     0.993
_diffrn_measured_fraction_theta_full     0.993
_diffrn_reflns_limit_h_min     -12
_diffrn_reflns_limit_h_max     11
_diffrn_reflns_limit_k_min     -27
_diffrn_reflns_limit_k_max     28
_diffrn_reflns_limit_l_min     -11
_diffrn_reflns_limit_l_max     11
_diffrn_standards_number     ?
_diffrn_standards_interval_count     ?
_diffrn_standards_interval_time     ?
_diffrn_standards_decay_%     ?
_refine_special_details
;
Refinement of <i>F</i>^2^ against ALL reflections. The weighted <i>R</i>-factor
<i>wR</i> and goodness of fit <i>S</i> are based on <i>F</i>^2^, conventional
<i>R</i>-factors <i>R</i> are based on <i>F</i>, with <i>F</i> set to zero for
negative <i>F</i>^2^. The threshold expression of <i>F</i>^2^ >
\s(<i>F</i>^2^) is used only for calculating <i>R</i>-factors(gt) <i>etc</i>.
and is not relevant to the choice of reflections for refinement.
<i>R</i>-factors based on <i>F</i>^2^ are statistically about twice as large
as those based on <i>F</i>, and <i>R</i>-factors based on ALL data will be
even larger.
;
_reflns_number_total     4150
_reflns_number_gt     2894
_reflns_threshold_expression     I>2sigma(I)
_refine_ls_structure_factor_coef     Fsqd
_refine_ls_matrix_type     full
_refine_ls_R_factor_all     0.0777
_refine_ls_R_factor_gt     0.0518
_refine_ls_wR_factor_gt     0.1286
_refine_ls_wR_factor_ref     0.1451
_refine_ls_goodness_of_fit_ref     1.008
_refine_ls_restrained_S_all     1.008
_refine_ls_number_reflns     4150
_refine_ls_number_parameters     301
_refine_ls_number_restraints     0
_refine_ls_hydrogen_treatment     constr
_refine_ls_weighting_scheme     calc
_refine_ls_weighting_details
         'calc w=1/[\s^2^(Fo^2^)+(0.0589P)^2^+1.1855P] where P=(Fo^2^+2Fc^2^)/3'
_atom_sites_solution_hydrogens     geom
_atom_sites_solution_primary     direct
_atom_sites_solution_secondary     difmap
_refine_ls_shift/su_max     0.000
_refine_ls_shift/su_mean     0.000
_refine_diff_density_max     0.392
_refine_diff_density_min     -0.167
_refine_ls_extinction_method     none
_refine_ls_extinction_coef     ?
loop_
    _atom_type_symbol
    _atom_type_description
    _atom_type_scat_dispersion_real
    _atom_type_scat_dispersion_imag
    _atom_type_scat_source
    'C' 'C' 0.0033 0.0016
                         'International Tables Vol C Tables 4.2.6.8 and 6.1.1.4'
    'H' 'H' 0.0000 0.0000
                         'International Tables Vol C Tables 4.2.6.8 and 6.1.1.4'
    'N' 'N' 0.0061 0.0033
                         'International Tables Vol C Tables 4.2.6.8 and 6.1.1.4'
    'O' 'O' 0.0106 0.0060
                         'International Tables Vol C Tables 4.2.6.8 and 6.1.1.4'
_computing_data_collection     '<i>APEX2</i> (Bruker, 2008)'
_computing_cell_refinement     '<i>SAINT</i> (Bruker, 2008)'
_computing_data_reduction     '<i>SAINT</i> (Bruker, 2008)'
_computing_structure_solution     '<i>SHELXS97</i> (Sheldrick, 2008)'
_computing_structure_refinement     '<i>SHELXL97</i> (Sheldrick, 2008)'
_computing_molecular_graphics     '<i>PLATON</i> (Spek, 2009)'
_computing_publication_material
              '<i>SHELXL97</i> (Sheldrick, 2008) and <i>PLATON</i> (Spek, 2009)'
loop_
    _atom_site_type_symbol
    _atom_site_label
    _atom_site_fract_x
    _atom_site_fract_y
    _atom_site_fract_z
    _atom_site_U_iso_or_equiv
    _atom_site_adp_type
    _atom_site_calc_flag
    _atom_site_refinement_flags
    _atom_site_occupancy
    _atom_site_symmetry_multiplicity
    _atom_site_disorder_assembly
    _atom_site_disorder_group
    C C2 0.0430(2) 0.18137(10) -0.0563(3) 0.0584(6) Uani d . 1 1 . .
    H H2 0.0064 0.1957 0.0236 0.070 Uiso calc R 1 1 . .
    C C3 0.1492(2) 0.22117(10) -0.0893(3) 0.0608(7) Uani d . 1 1 . .
    H H3A 0.1787 0.2114 -0.1752 0.073 Uiso calc R 1 1 . .
    H H3B 0.1151 0.2589 -0.0953 0.073 Uiso calc R 1 1 . .
    C C4 0.2604(2) 0.21879(9) 0.0150(2) 0.0525(6) Uani d . 1 1 . .
    C C5 0.3125(2) 0.16055(10) 0.0412(2) 0.0536(6) Uani d . 1 1 . .
    H H5 0.3350 0.1467 -0.0455 0.064 Uiso calc R 1 1 . .
    C C6 0.1996(2) 0.12406(10) 0.0777(2) 0.0547(6) Uani d . 1 1 . .
    H H6 0.1684 0.1396 0.1592 0.066 Uiso calc R 1 1 . .
    C C7 0.2425(2) 0.06462(9) 0.1082(2) 0.0487(6) Uani d . 1 1 . .
    C C8 0.2295(2) 0.04233(10) 0.2329(2) 0.0585(6) Uani d . 1 1 . .
    H H8 0.1936 0.0639 0.2972 0.070 Uiso calc R 1 1 . .
    C C9 0.2691(3) -0.01168(12) 0.2631(3) 0.0719(8) Uani d . 1 1 . .
    H H9 0.2592 -0.0264 0.3471 0.086 Uiso calc R 1 1 . .
    C C10 0.3228(3) -0.04338(11) 0.1694(3) 0.0739(8) Uani d . 1 1 . .
    H H10 0.3503 -0.0796 0.1897 0.089 Uiso calc R 1 1 . .
    C C11 0.3358(3) -0.02159(11) 0.0459(3) 0.0708(8) Uani d . 1 1 . .
    H H11 0.3724 -0.0431 -0.0180 0.085 Uiso calc R 1 1 . .
    C C12 0.2955(3) 0.03161(11) 0.0155(3) 0.0628(7) Uani d . 1 1 . .
    H H12 0.3042 0.0457 -0.0695 0.075 Uiso calc R 1 1 . .
    C C13 -0.0643(2) 0.18131(9) -0.1681(2) 0.0532(6) Uani d . 1 1 . .
    C C14 -0.0462(3) 0.15994(12) -0.2912(3) 0.0727(8) Uani d . 1 1 . .
    H H14 0.0343 0.1453 -0.3070 0.087 Uiso calc R 1 1 . .
    C C15 -0.1438(4) 0.15961(15) -0.3913(3) 0.0894(10) Uani d . 1 1 . .
    H H15 -0.1291 0.1448 -0.4742 0.107 Uiso calc R 1 1 . .
    C C16 -0.2622(4) 0.18061(14) -0.3713(4) 0.0901(10) Uani d . 1 1 . .
    H H16 -0.3284 0.1803 -0.4400 0.108 Uiso calc R 1 1 . .
    C C17 -0.2831(3) 0.20193(14) -0.2516(4) 0.0878(10) Uani d . 1 1 . .
    H H17 -0.3643 0.2161 -0.2371 0.105 Uiso calc R 1 1 . .
    C C18 -0.1845(3) 0.20295(12) -0.1497(3) 0.0721(8) Uani d . 1 1 . .
    H H18 -0.1996 0.2185 -0.0677 0.086 Uiso calc R 1 1 . .
    C C19 0.4372(2) 0.15494(10) 0.1351(2) 0.0551(6) Uani d . 1 1 . .
    H H19 0.4554 0.1148 0.1414 0.066 Uiso calc R 1 1 . .
    C C20 0.5495(3) 0.18046(12) 0.0689(3) 0.0746(8) Uani d . 1 1 . .
    H H20A 0.5565 0.1628 -0.0159 0.112 Uiso calc R 1 1 . .
    H H20B 0.6284 0.1750 0.1248 0.112 Uiso calc R 1 1 . .
    H H20C 0.5345 0.2197 0.0559 0.112 Uiso calc R 1 1 . .
    C C21 0.4315(3) 0.17488(12) 0.2767(3) 0.0756(8) Uani d . 1 1 . .
    H H21A 0.4220 0.2148 0.2773 0.113 Uiso calc R 1 1 . .
    H H21B 0.5101 0.1646 0.3287 0.113 Uiso calc R 1 1 . .
    H H21C 0.3589 0.1579 0.3142 0.113 Uiso calc R 1 1 . .
    C C22 0.2968(2) 0.35449(9) 0.1078(2) 0.0500(6) Uani d . 1 1 . .
    C C23 0.2503(2) 0.45192(9) 0.1050(2) 0.0498(6) Uani d . 1 1 . .
    C C24 0.1424(3) 0.48133(11) 0.1271(3) 0.0675(7) Uani d . 1 1 . .
    H H24 0.0610 0.4647 0.1159 0.081 Uiso calc R 1 1 . .
    C C25 0.1551(3) 0.53614(13) 0.1665(3) 0.0823(9) Uani d . 1 1 . .
    H H25 0.0818 0.5569 0.1818 0.099 Uiso calc R 1 1 . .
    C C26 0.2743(4) 0.56017(12) 0.1832(3) 0.0806(9) Uani d . 1 1 . .
    H H26 0.2825 0.5973 0.2096 0.097 Uiso calc R 1 1 . .
    C C27 0.3816(3) 0.52999(12) 0.1614(3) 0.0753(8) Uani d . 1 1 . .
    H H27 0.4631 0.5465 0.1738 0.090 Uiso calc R 1 1 . .
    C C28 0.3704(3) 0.47520(11) 0.1212(3) 0.0627(7) Uani d . 1 1 . .
    H H28 0.4435 0.4545 0.1054 0.075 Uiso calc R 1 1 . .
    C C29 -0.0141(3) 0.08902(14) 0.0065(4) 0.1030(12) Uani d . 1 1 . .
    H H29A -0.0487 0.1021 0.0863 0.155 Uiso calc R 1 1 . .
    H H29B 0.0178 0.0516 0.0201 0.155 Uiso calc R 1 1 . .
    H H29C -0.0811 0.0894 -0.0658 0.155 Uiso calc R 1 1 . .
    N N1 0.09137(17) 0.12532(8) -0.02577(19) 0.0518(5) Uani d . 1 1 . .
    N N2 0.31261(19) 0.25920(8) 0.0822(2) 0.0552(5) Uani d . 1 1 . .
    O O1 0.24663(16) 0.31067(6) 0.03989(17) 0.0584(4) Uani d . 1 1 . .
    O O2 0.3785(2) 0.35587(7) 0.19522(19) 0.0783(6) Uani d . 1 1 . .
    O O3 0.22803(16) 0.39771(6) 0.05421(17) 0.0614(5) Uani d . 1 1 . .
loop_
    _atom_site_aniso_label
    _atom_site_aniso_U_11
    _atom_site_aniso_U_22
    _atom_site_aniso_U_33
    _atom_site_aniso_U_12
    _atom_site_aniso_U_13
    _atom_site_aniso_U_23
    C2 0.0579(15) 0.0519(15) 0.0644(15) 0.0002(12) -0.0010(12) 0.0028(12)
    C3 0.0659(16) 0.0453(14) 0.0689(16) -0.0064(12) -0.0066(13) 0.0039(12)
    C4 0.0537(14) 0.0407(13) 0.0622(15) -0.0064(11) -0.0007(11) 0.0020(11)
    C5 0.0546(14) 0.0428(13) 0.0625(15) -0.0039(11) 0.0004(11) -0.0012(11)
    C6 0.0556(14) 0.0465(13) 0.0607(14) -0.0052(11) -0.0035(11) 0.0059(11)
    C7 0.0493(13) 0.0426(13) 0.0524(13) -0.0082(10) -0.0054(11) 0.0023(11)
    C8 0.0667(16) 0.0532(15) 0.0554(15) -0.0121(12) 0.0047(12) 0.0002(12)
    C9 0.095(2) 0.0556(17) 0.0611(16) -0.0195(15) -0.0130(15) 0.0153(14)
    C10 0.081(2) 0.0407(15) 0.094(2) -0.0037(13) -0.0266(17) 0.0028(16)
    C11 0.0756(19) 0.0509(17) 0.085(2) -0.0036(14) 0.0024(15) -0.0132(15)
    C12 0.0779(18) 0.0539(16) 0.0561(15) -0.0114(13) 0.0033(13) -0.0013(13)
    C13 0.0513(14) 0.0430(13) 0.0640(15) 0.0014(11) -0.0017(11) 0.0025(11)
    C14 0.0610(17) 0.0781(19) 0.0781(19) 0.0008(14) 0.0005(14) -0.0201(16)
    C15 0.101(3) 0.093(2) 0.0714(19) -0.011(2) -0.0080(18) -0.0134(17)
    C16 0.084(2) 0.086(2) 0.094(3) -0.0046(19) -0.031(2) 0.024(2)
    C17 0.0569(18) 0.088(2) 0.116(3) 0.0213(16) -0.0047(18) 0.024(2)
    C18 0.0718(19) 0.0697(18) 0.0758(18) 0.0124(15) 0.0129(15) 0.0058(15)
    C19 0.0481(13) 0.0451(14) 0.0704(16) -0.0021(11) -0.0047(11) 0.0002(12)
    C20 0.0632(17) 0.0665(18) 0.095(2) -0.0030(14) 0.0126(15) -0.0041(16)
    C21 0.084(2) 0.0757(19) 0.0645(17) 0.0037(16) -0.0079(14) -0.0003(15)
    C22 0.0591(14) 0.0406(13) 0.0501(13) -0.0032(11) 0.0037(12) 0.0031(11)
    C23 0.0626(15) 0.0379(12) 0.0478(13) -0.0020(11) -0.0006(11) 0.0019(10)
    C24 0.0640(17) 0.0564(16) 0.0816(18) -0.0004(13) 0.0029(14) 0.0005(14)
    C25 0.089(2) 0.0608(19) 0.097(2) 0.0181(17) 0.0090(18) -0.0123(16)
    C26 0.108(3) 0.0470(16) 0.084(2) -0.0017(17) -0.0103(18) -0.0136(14)
    C27 0.081(2) 0.0556(17) 0.086(2) -0.0166(15) -0.0094(16) -0.0041(15)
    C28 0.0621(16) 0.0511(15) 0.0742(17) -0.0031(12) 0.0010(13) -0.0046(13)
    C29 0.0671(19) 0.087(2) 0.149(3) -0.0271(17) -0.025(2) 0.050(2)
    N1 0.0469(11) 0.0426(11) 0.0643(12) -0.0080(9) -0.0047(9) 0.0060(9)
    N2 0.0603(12) 0.0384(11) 0.0657(12) 0.0003(9) -0.0020(10) 0.0038(10)
    O1 0.0662(11) 0.0382(9) 0.0683(10) -0.0025(8) -0.0081(8) -0.0025(8)
    O2 0.1028(15) 0.0504(11) 0.0750(12) -0.0003(10) -0.0308(12) 0.0000(9)
    O3 0.0701(11) 0.0395(9) 0.0714(11) -0.0018(8) -0.0125(9) -0.0031(8)
_geom_special_details
;
All e.s.d.'s (except the e.s.d. in the dihedral angle between two l.s. planes)
are estimated using the full covariance matrix. The cell e.s.d.'s are taken
into account individually in the estimation of e.s.d.'s in distances, angles
and torsion angles; correlations between e.s.d.'s in cell parameters are only
used when they are defined by crystal symmetry. An approximate (isotropic)
treatment of cell e.s.d.'s is used for estimating e.s.d.'s involving l.s.
planes.
;
loop_
    _geom_bond_atom_site_label_1
    _geom_bond_atom_site_label_2
    _geom_bond_site_symmetry_2
    _geom_bond_distance
    _geom_bond_publ_flag
    C2 N1 . 1.456(3) ?
    C2 C13 . 1.510(3) ?
    C2 C3 . 1.513(3) ?
    C2 H2 . 0.9800 ?
    C3 C4 . 1.490(3) ?
    C3 H3A . 0.9700 ?
    C3 H3B . 0.9700 ?
    C4 N2 . 1.273(3) ?
    C4 C5 . 1.510(3) ?
    C5 C6 . 1.529(3) ?
    C5 C19 . 1.537(3) ?
    C5 H5 . 0.9800 ?
    C6 N1 . 1.462(3) ?
    C6 C7 . 1.514(3) ?
    C6 H6 . 0.9800 ?
    C7 C12 . 1.373(3) ?
    C7 C8 . 1.380(3) ?
    C8 C9 . 1.382(4) ?
    C8 H8 . 0.9300 ?
    C9 C10 . 1.365(4) ?
    C9 H9 . 0.9300 ?
    C10 C11 . 1.365(4) ?
    C10 H10 . 0.9300 ?
    C11 C12 . 1.366(4) ?
    C11 H11 . 0.9300 ?
    C12 H12 . 0.9300 ?
    C13 C14 . 1.368(4) ?
    C13 C18 . 1.375(4) ?
    C14 C15 . 1.363(4) ?
    C14 H14 . 0.9300 ?
    C15 C16 . 1.355(5) ?
    C15 H15 . 0.9300 ?
    C16 C17 . 1.343(5) ?
    C16 H16 . 0.9300 ?
    C17 C18 . 1.382(4) ?
    C17 H17 . 0.9300 ?
    C18 H18 . 0.9300 ?
    C19 C21 . 1.508(4) ?
    C19 C20 . 1.517(4) ?
    C19 H19 . 0.9800 ?
    C20 H20A . 0.9600 ?
    C20 H20B . 0.9600 ?
    C20 H20C . 0.9600 ?
    C21 H21A . 0.9600 ?
    C21 H21B . 0.9600 ?
    C21 H21C . 0.9600 ?
    C22 O2 . 1.166(3) ?
    C22 O1 . 1.332(3) ?
    C22 O3 . 1.342(3) ?
    C23 C24 . 1.355(3) ?
    C23 C28 . 1.359(3) ?
    C23 O3 . 1.406(3) ?
    C24 C25 . 1.374(4) ?
    C24 H24 . 0.9300 ?
    C25 C26 . 1.359(4) ?
    C25 H25 . 0.9300 ?
    C26 C27 . 1.359(4) ?
    C26 H26 . 0.9300 ?
    C27 C28 . 1.375(4) ?
    C27 H27 . 0.9300 ?
    C28 H28 . 0.9300 ?
    C29 N1 . 1.454(3) ?
    C29 H29A . 0.9600 ?
    C29 H29B . 0.9600 ?
    C29 H29C . 0.9600 ?
    N2 O1 . 1.454(2) ?
loop_
    _geom_angle_atom_site_label_1
    _geom_angle_atom_site_label_2
    _geom_angle_atom_site_label_3
    _geom_angle_site_symmetry_1
    _geom_angle_site_symmetry_3
    _geom_angle
    _geom_angle_publ_flag
    N1 C2 C13 . . 111.92(19) ?
    N1 C2 C3 . . 112.6(2) ?
    C13 C2 C3 . . 109.8(2) ?
    N1 C2 H2 . . 107.4 ?
    C13 C2 H2 . . 107.4 ?
    C3 C2 H2 . . 107.4 ?
    C4 C3 C2 . . 110.7(2) ?
    C4 C3 H3A . . 109.5 ?
    C2 C3 H3A . . 109.5 ?
    C4 C3 H3B . . 109.5 ?
    C2 C3 H3B . . 109.5 ?
    H3A C3 H3B . . 108.1 ?
    N2 C4 C3 . . 127.6(2) ?
    N2 C4 C5 . . 118.7(2) ?
    C3 C4 C5 . . 113.6(2) ?
    C4 C5 C6 . . 107.51(19) ?
    C4 C5 C19 . . 117.11(19) ?
    C6 C5 C19 . . 114.9(2) ?
    C4 C5 H5 . . 105.4 ?
    C6 C5 H5 . . 105.4 ?
    C19 C5 H5 . . 105.4 ?
    N1 C6 C7 . . 110.88(19) ?
    N1 C6 C5 . . 111.81(19) ?
    C7 C6 C5 . . 111.7(2) ?
    N1 C6 H6 . . 107.4 ?
    C7 C6 H6 . . 107.4 ?
    C5 C6 H6 . . 107.4 ?
    C12 C7 C8 . . 118.1(2) ?
    C12 C7 C6 . . 122.0(2) ?
    C8 C7 C6 . . 119.9(2) ?
    C7 C8 C9 . . 120.7(3) ?
    C7 C8 H8 . . 119.6 ?
    C9 C8 H8 . . 119.6 ?
    C10 C9 C8 . . 120.0(3) ?
    C10 C9 H9 . . 120.0 ?
    C8 C9 H9 . . 120.0 ?
    C9 C10 C11 . . 119.6(3) ?
    C9 C10 H10 . . 120.2 ?
    C11 C10 H10 . . 120.2 ?
    C10 C11 C12 . . 120.5(3) ?
    C10 C11 H11 . . 119.7 ?
    C12 C11 H11 . . 119.7 ?
    C11 C12 C7 . . 121.1(3) ?
    C11 C12 H12 . . 119.5 ?
    C7 C12 H12 . . 119.5 ?
    C14 C13 C18 . . 117.4(2) ?
    C14 C13 C2 . . 121.7(2) ?
    C18 C13 C2 . . 121.0(2) ?
    C15 C14 C13 . . 121.3(3) ?
    C15 C14 H14 . . 119.3 ?
    C13 C14 H14 . . 119.3 ?
    C16 C15 C14 . . 120.6(3) ?
    C16 C15 H15 . . 119.7 ?
    C14 C15 H15 . . 119.7 ?
    C17 C16 C15 . . 119.5(3) ?
    C17 C16 H16 . . 120.3 ?
    C15 C16 H16 . . 120.3 ?
    C16 C17 C18 . . 120.4(3) ?
    C16 C17 H17 . . 119.8 ?
    C18 C17 H17 . . 119.8 ?
    C13 C18 C17 . . 120.8(3) ?
    C13 C18 H18 . . 119.6 ?
    C17 C18 H18 . . 119.6 ?
    C21 C19 C20 . . 112.4(2) ?
    C21 C19 C5 . . 116.9(2) ?
    C20 C19 C5 . . 109.2(2) ?
    C21 C19 H19 . . 105.8 ?
    C20 C19 H19 . . 105.8 ?
    C5 C19 H19 . . 105.8 ?
    C19 C20 H20A . . 109.5 ?
    C19 C20 H20B . . 109.5 ?
    H20A C20 H20B . . 109.5 ?
    C19 C20 H20C . . 109.5 ?
    H20A C20 H20C . . 109.5 ?
    H20B C20 H20C . . 109.5 ?
    C19 C21 H21A . . 109.5 ?
    C19 C21 H21B . . 109.5 ?
    H21A C21 H21B . . 109.5 ?
    C19 C21 H21C . . 109.5 ?
    H21A C21 H21C . . 109.5 ?
    H21B C21 H21C . . 109.5 ?
    O2 C22 O1 . . 129.3(2) ?
    O2 C22 O3 . . 127.3(2) ?
    O1 C22 O3 . . 103.40(19) ?
    C24 C23 C28 . . 121.7(2) ?
    C24 C23 O3 . . 115.4(2) ?
    C28 C23 O3 . . 122.8(2) ?
    C23 C24 C25 . . 119.0(3) ?
    C23 C24 H24 . . 120.5 ?
    C25 C24 H24 . . 120.5 ?
    C26 C25 C24 . . 120.2(3) ?
    C26 C25 H25 . . 119.9 ?
    C24 C25 H25 . . 119.9 ?
    C27 C26 C25 . . 120.1(3) ?
    C27 C26 H26 . . 120.0 ?
    C25 C26 H26 . . 120.0 ?
    C26 C27 C28 . . 120.3(3) ?
    C26 C27 H27 . . 119.8 ?
    C28 C27 H27 . . 119.8 ?
    C23 C28 C27 . . 118.7(3) ?
    C23 C28 H28 . . 120.7 ?
    C27 C28 H28 . . 120.7 ?
    N1 C29 H29A . . 109.5 ?
    N1 C29 H29B . . 109.5 ?
    H29A C29 H29B . . 109.5 ?
    N1 C29 H29C . . 109.5 ?
    H29A C29 H29C . . 109.5 ?
    H29B C29 H29C . . 109.5 ?
    C29 N1 C2 . . 110.3(2) ?
    C29 N1 C6 . . 111.9(2) ?
    C2 N1 C6 . . 113.42(18) ?
    C4 N2 O1 . . 108.79(18) ?
    C22 O1 N2 . . 111.42(17) ?
    C22 O3 C23 . . 120.09(18) ?
loop_
    _geom_torsion_atom_site_label_1
    _geom_torsion_atom_site_label_2
    _geom_torsion_atom_site_label_3
    _geom_torsion_atom_site_label_4
    _geom_torsion_site_symmetry_1
    _geom_torsion_site_symmetry_2
    _geom_torsion_site_symmetry_3
    _geom_torsion_site_symmetry_4
    _geom_torsion
    _geom_torsion_publ_flag
    N1 C2 C3 C4 . . . . -50.5(3) ?
    C13 C2 C3 C4 . . . . -175.9(2) ?
    C2 C3 C4 N2 . . . . -125.4(3) ?
    C2 C3 C4 C5 . . . . 53.8(3) ?
    N2 C4 C5 C6 . . . . 123.4(2) ?
    C3 C4 C5 C6 . . . . -55.9(3) ?
    N2 C4 C5 C19 . . . . -7.7(3) ?
    C3 C4 C5 C19 . . . . 173.0(2) ?
    C4 C5 C6 N1 . . . . 56.0(3) ?
    C19 C5 C6 N1 . . . . -171.7(2) ?
    C4 C5 C6 C7 . . . . -179.08(19) ?
    C19 C5 C6 C7 . . . . -46.8(3) ?
    N1 C6 C7 C12 . . . . 65.1(3) ?
    C5 C6 C7 C12 . . . . -60.4(3) ?
    N1 C6 C7 C8 . . . . -115.4(2) ?
    C5 C6 C7 C8 . . . . 119.1(2) ?
    C12 C7 C8 C9 . . . . 0.1(4) ?
    C6 C7 C8 C9 . . . . -179.4(2) ?
    C7 C8 C9 C10 . . . . 0.5(4) ?
    C8 C9 C10 C11 . . . . -0.6(4) ?
    C9 C10 C11 C12 . . . . 0.0(4) ?
    C10 C11 C12 C7 . . . . 0.7(4) ?
    C8 C7 C12 C11 . . . . -0.8(4) ?
    C6 C7 C12 C11 . . . . 178.7(2) ?
    N1 C2 C13 C14 . . . . -57.7(3) ?
    C3 C2 C13 C14 . . . . 68.0(3) ?
    N1 C2 C13 C18 . . . . 122.3(3) ?
    C3 C2 C13 C18 . . . . -111.9(3) ?
    C18 C13 C14 C15 . . . . -0.6(4) ?
    C2 C13 C14 C15 . . . . 179.5(3) ?
    C13 C14 C15 C16 . . . . 0.0(5) ?
    C14 C15 C16 C17 . . . . 0.0(5) ?
    C15 C16 C17 C18 . . . . 0.6(5) ?
    C14 C13 C18 C17 . . . . 1.2(4) ?
    C2 C13 C18 C17 . . . . -178.9(3) ?
    C16 C17 C18 C13 . . . . -1.2(5) ?
    C4 C5 C19 C21 . . . . 61.7(3) ?
    C6 C5 C19 C21 . . . . -65.9(3) ?
    C4 C5 C19 C20 . . . . -67.4(3) ?
    C6 C5 C19 C20 . . . . 165.0(2) ?
    C28 C23 C24 C25 . . . . 0.3(4) ?
    O3 C23 C24 C25 . . . . -174.8(2) ?
    C23 C24 C25 C26 . . . . -0.2(5) ?
    C24 C25 C26 C27 . . . . -0.2(5) ?
    C25 C26 C27 C28 . . . . 0.6(5) ?
    C24 C23 C28 C27 . . . . 0.1(4) ?
    O3 C23 C28 C27 . . . . 174.9(2) ?
    C26 C27 C28 C23 . . . . -0.6(4) ?
    C13 C2 N1 C29 . . . . -56.4(3) ?
    C3 C2 N1 C29 . . . . 179.4(2) ?
    C13 C2 N1 C6 . . . . 177.2(2) ?
    C3 C2 N1 C6 . . . . 53.0(3) ?
    C7 C6 N1 C29 . . . . 52.5(3) ?
    C5 C6 N1 C29 . . . . 177.9(3) ?
    C7 C6 N1 C2 . . . . 178.0(2) ?
    C5 C6 N1 C2 . . . . -56.6(3) ?
    C3 C4 N2 O1 . . . . -0.8(3) ?
    C5 C4 N2 O1 . . . . -179.95(19) ?
    O2 C22 O1 N2 . . . . -3.3(4) ?
    O3 C22 O1 N2 . . . . 178.33(17) ?
    C4 N2 O1 C22 . . . . 179.5(2) ?
    O2 C22 O3 C23 . . . . -0.9(4) ?
    O1 C22 O3 C23 . . . . 177.43(19) ?
    C24 C23 O3 C22 . . . . -133.2(2) ?
    C28 C23 O3 C22 . . . . 51.7(3) ?
