# Supplementary material for: Crystal structures of (E)-(3-ethyl-1-methyl-2,6-di­phenyl­piperidin-4-yl­idene)amino phenyl carbonate and (E)-(3-isopropyl-1-methyl-2,6-di­phenyl­piperidin-4-yl­idene)amino phenyl carbonate
Source: Acta Crystallogr Sect E Struct Rep Online. 2014 Sep 13;70(Pt 10):199–202. doi: 10.1107/S1600536814018893 (PMC4257207; doi:10.1107/S1600536814018893)
Supplement: Supplementary file 2 [file e-70-00199-Isup2.hkl]

#
# h,k,l, Fc-squared, Fo-squared, sigma(Fo-squared), status flag
#
data_I
_shelx_title ' I         P 21/C       R   0.05'
_shelx_refln_list_code          4
_shelx_F_calc_maximum      239.51
_exptl_crystal_F_000       912.00
_reflns_d_resolution_high  0.7282

loop_
 _space_group_symop_operation_xyz
 'x, y, z'
 '-x, y+1/2, -z+1/2'
 '-x, -y, -z'
 'x, -y-1/2, z-1/2'

_cell_length_a     9.3844
_cell_length_b    17.8121
_cell_length_c    14.4077
_cell_angle_alpha  90.000
_cell_angle_beta  107.216
_cell_angle_gamma  90.000

_shelx_F_squared_multiplier     1.000

loop_
 _refln_index_h
 _refln_index_k
 _refln_index_l
 _refln_F_squared_calc
 _refln_F_squared_meas
 _refln_F_squared_sigma
 _refln_observed_status
   1   0   0        528.94        466.14        11.90 o
   2   0   0        180.28        202.13         4.01 o
   3   0   0      10333.63       9995.94       162.93 o
   4   0   0        201.93        149.64         4.32 o
   5   0   0         68.14         47.25         2.93 o
   6   0   0        770.22        730.25        17.25 o
   7   0   0        450.13        448.58        16.78 o
   8   0   0          4.11          7.81         3.46 o
   9   0   0          9.95         15.12         3.98 o
  10   0   0         25.11         36.93         8.38 o
  11   0   0         10.17         14.17         8.25 o
  12   0   0          9.77         25.88         9.89 o
   1   1   0       4576.85       3956.57        93.60 o
   2   1   0       2612.92       2555.77        34.02 o
   3   1   0        424.34        353.12         5.05 o
   4   1   0       1112.66       1113.74        15.02 o
   5   1   0       1372.33       1336.95        20.31 o
   6   1   0        201.77        189.98         6.91 o
   7   1   0         99.60         98.21         3.48 o
   8   1   0        710.49        746.07        15.26 o
   9   1   0        136.21        118.34         5.68 o
  10   1   0         35.94         34.26         5.08 o
  11   1   0          6.50         12.94         4.63 o
  12   1   0          2.96          7.97         5.97 o
   0   2   0        434.47        326.10        14.14 o
   1   2   0         18.94         25.02         1.14 o
   2   2   0       7703.92       7286.62        89.97 o
   3   2   0        185.43        194.29         3.29 o
   4   2   0        326.54        273.08         4.54 o
   5   2   0        659.69        623.31         9.16 o
   6   2   0          0.00         -0.85         1.18 o
   7   2   0         10.64          4.79         2.21 o
   8   2   0          0.01         -0.75         2.13 o
   9   2   0        345.32        336.38         9.84 o
  10   2   0          6.97          4.57         3.69 o
  11   2   0          0.95          5.16         4.14 o
  12   2   0          3.30          6.45         5.75 o
   1   3   0         54.42         62.33         3.04 o
   2   3   0         39.85         45.09         1.01 o
   3   3   0        407.29        419.41         5.94 o
   4   3   0         68.56         59.23         4.89 o
   5   3   0         12.64          6.44         1.71 o
   6   3   0         14.65          7.01         1.30 o
   7   3   0        124.66        125.11         7.88 o
   8   3   0          0.53         -0.23         2.11 o
   9   3   0        150.42        153.10         8.43 o
  10   3   0         14.51         11.76         4.87 o
  11   3   0          1.28          6.21         4.02 o
  12   3   0          3.49          3.94         4.31 o
   0   4   0      12237.94      11294.50       158.06 o
   1   4   0        377.25        314.13         6.57 o
   2   4   0       1055.67       1035.47        11.86 o
   3   4   0        130.89        161.17         2.63 o
   4   4   0         18.96          7.91         0.85 o
   5   4   0         45.36         45.34         1.99 o
   6   4   0          0.38          0.53         1.18 o
   7   4   0         82.56         73.31         4.51 o
   8   4   0          0.75          0.30         2.14 o
   9   4   0         48.15         42.91         4.56 o
  10   4   0          8.48         15.30         3.64 o
  11   4   0         17.37         11.87         4.30 o
  12   4   0          1.52          0.22         4.14 o
   1   5   0       1489.92       1436.06        18.52 o
   2   5   0       1236.63       1199.04        13.67 o
   3   5   0        587.32        620.77         7.88 o
   4   5   0        269.78        276.30         4.85 o
   5   5   0        167.48        161.49         3.75 o
   6   5   0          0.07          0.85         1.09 o
   7   5   0          2.21          5.76         1.74 o
   8   5   0         78.71         92.78         5.08 o
   9   5   0          3.01          0.90         2.60 o
  10   5   0          0.59          4.75         2.95 o
  11   5   0          3.84         -3.37         3.37 o
  12   5   0          1.59          4.46         4.39 o
   0   6   0       8376.10       8453.04       111.35 o
   1   6   0       2253.00       2355.41        30.14 o
   2   6   0        298.31        313.64         4.63 o
   3   6   0        290.77        282.68         4.41 o
   4   6   0        162.77        180.09         3.57 o
   5   6   0         30.34         39.38         2.49 o
   6   6   0         36.74         39.86         2.27 o
   7   6   0        136.09        122.31         4.41 o
   8   6   0          1.90         -0.38         2.22 o
   9   6   0          0.77          1.15         2.65 o
  10   6   0          0.54          3.45         3.01 o
  11   6   0          0.21         -1.13         3.49 o
   1   7   0       4782.68       4948.94        65.43 o
   2   7   0        589.55        554.40        10.08 o
   3   7   0         55.90         84.05         3.47 o
   4   7   0        521.42        577.06         8.38 o
   5   7   0          0.15         -0.85         0.85 o
   6   7   0         49.26         50.88         2.50 o
   7   7   0        222.44        221.41         6.56 o
   8   7   0          0.22         -1.64         2.28 o
   9   7   0          3.27          6.79         2.79 o
  10   7   0          5.82          6.54         3.18 o
  11   7   0          0.23          4.60         3.93 o
   0   8   0        148.34        141.59         2.96 o
   1   8   0        262.55        302.11         5.15 o
   2   8   0        525.12        498.91         8.12 o
   3   8   0        268.28        284.34         5.52 o
   4   8   0        249.58        260.25         4.62 o
   5   8   0          1.87          3.58         0.98 o
   6   8   0         58.74         61.99         3.38 o
   7   8   0         33.74         37.61         2.84 o
   8   8   0          5.99          2.60         2.40 o
   9   8   0          7.25          4.41         2.68 o
  10   8   0          6.07         11.05         3.33 o
  11   8   0         36.26         38.17         5.84 o
   1   9   0        468.99        531.06         8.33 o
   2   9   0        218.01        220.20         4.28 o
   3   9   0        548.93        646.30        12.03 o
   4   9   0        120.71        135.45         3.15 o
   5   9   0         32.13         34.32         1.90 o
   6   9   0         90.34         91.74         3.17 o
   7   9   0         10.41          7.71         1.90 o
   8   9   0          2.16         -1.22         2.14 o
   9   9   0         15.39         13.55         3.12 o
  10   9   0         11.23         10.20         4.42 o
  11   9   0          3.36          5.81         5.18 o
   0  10   0        306.32        334.62         6.14 o
   1  10   0        174.11        179.06         3.56 o
   2  10   0          6.28          7.34         1.08 o
   3  10   0          0.01          2.50         0.94 o
   4  10   0          4.34          5.86         1.33 o
   5  10   0         12.55         12.57         1.28 o
   6  10   0         16.92         16.56         2.00 o
   7  10   0          1.38          1.99         2.06 o
   8  10   0          0.17          0.96         2.92 o
   9  10   0         11.74          6.97         3.73 o
  10  10   0          1.33         -1.92         4.30 o
  11  10   0         54.27         72.22         8.44 o
   1  11   0         79.30         57.96         1.90 o
   2  11   0         85.84         85.67         2.51 o
   3  11   0        117.63        123.95         3.89 o
   4  11   0         51.74         46.63         2.33 o
   5  11   0          0.02         -0.20         1.41 o
   6  11   0         30.75         38.68         2.68 o
   7  11   0        105.69        107.19         6.12 o
   8  11   0          1.89          0.55         2.60 o
   9  11   0         14.92          7.01         4.31 o
  10  11   0         29.40         18.52         5.16 o
   0  12   0        613.59        624.48        13.92 o
   1  12   0        779.40        767.63        11.86 o
   2  12   0       1267.98       1261.68        20.30 o
   3  12   0         29.00         34.77         2.30 o
   4  12   0         84.96         86.22         3.57 o
   5  12   0        157.10        140.10         5.32 o
   6  12   0         19.41         14.52         3.04 o
   7  12   0        253.53        269.03         9.12 o
   8  12   0        152.03        144.40         6.25 o
   9  12   0         98.15         94.27         7.35 o
  10  12   0          2.56         -0.42         4.10 o
   1  13   0         94.58        106.45         2.73 o
   2  13   0        623.55        623.80        10.99 o
   3  13   0         22.10         19.25         1.84 o
   4  13   0         63.50         49.83         2.76 o
   5  13   0          2.75          2.01         2.14 o
   6  13   0        117.07        110.74        11.45 o
   7  13   0          0.36          2.48         3.83 o
   8  13   0         14.01         20.64         8.06 o
   9  13   0         20.59         25.84         3.58 o
  10  13   0          0.69          4.74         3.59 o
   0  14   0        454.09        391.82        14.78 o
   1  14   0        804.55        769.91        12.84 o
   2  14   0        248.31        269.28         5.82 o
   3  14   0        540.29        551.36        10.35 o
   4  14   0         27.13         28.63         3.15 o
   5  14   0        539.99        516.91        12.42 o
   6  14   0        139.04        141.47         6.57 o
   7  14   0          2.39          2.28         3.52 o
   8  14   0         28.07         20.59         8.84 o
   9  14   0          2.60         22.28         9.39 o
  10  14   0         11.82         17.91         9.52 o
   1  15   0        278.71        261.57         9.74 o
   2  15   0        529.60        531.75        10.51 o
   3  15   0         65.09         52.14         2.88 o
   4  15   0         27.96         30.16         2.87 o
   5  15   0        203.28        196.20         7.56 o
   6  15   0          1.40          1.28         2.84 o
   7  15   0        478.30        476.10        16.28 o
   8  15   0          1.42         -0.10         4.77 o
   9  15   0         20.63         25.86         6.73 o
   0  16   0        901.36        872.47        42.42 o
   1  16   0        114.93        125.07         4.87 o
   2  16   0        874.34        890.12        16.25 o
   3  16   0        304.97        296.79         8.09 o
   4  16   0        162.41        151.28         5.64 o
   5  16   0          2.91          2.32         3.31 o
   6  16   0         32.16         41.09         4.76 o
   7  16   0          1.35          7.64         3.92 o
   8  16   0          0.44          0.79         4.82 o
   9  16   0          1.98         -3.34         5.47 o
   1  17   0        333.00        323.02         8.81 o
   2  17   0        199.21        190.93         5.01 o
   3  17   0         13.09         13.43         2.31 o
   4  17   0         14.15         11.43         2.51 o
   5  17   0         43.32         50.79         3.79 o
   6  17   0        138.87        153.68         6.91 o
   7  17   0         97.63        133.96        14.72 o
   8  17   0         10.38         19.94         9.27 o
   0  18   0          1.90          1.23         5.83 o
   1  18   0         46.34         48.02         6.72 o
   2  18   0          0.77         -1.31         1.31 o
   3  18   0          0.18         -1.50         1.84 o
   4  18   0         12.14         15.67         2.63 o
   5  18   0         12.07          7.96         2.75 o
   6  18   0          0.00          5.26         3.09 o
   7  18   0         75.75         89.82         8.40 o
   8  18   0          5.50          8.02         7.84 o
   1  19   0         83.61         71.98         8.21 o
   2  19   0          1.47         -0.61         2.06 o
   3  19   0         13.86          8.94         2.14 o
   4  19   0         14.09          5.48         3.16 o
   5  19   0         13.80          7.88         2.77 o
   6  19   0          1.66          0.83         2.93 o
   7  19   0          8.66          9.01         4.88 o
   0  20   0         14.28         14.67         7.75 o
   1  20   0         34.20         41.59         7.36 o
   2  20   0          1.34          1.51         2.65 o
   3  20   0         12.68         15.69         3.50 o
   4  20   0          1.39          4.56         2.41 o
   5  20   0          0.57         -2.42         2.42 o
   6  20   0          4.57          8.06         3.39 o
   7  20   0          5.96          3.68         3.98 o
   1  21   0          3.56          6.74         5.55 o
   2  21   0          3.90          3.32         5.25 o
   3  21   0          7.54          4.03         3.81 o
   4  21   0          0.21         -1.23         2.19 o
   5  21   0         13.03         12.56         4.16 o
   6  21   0         10.22          2.76         3.55 o
   0  22   0          2.95          1.59         7.61 o
   1  22   0          3.19         -4.56         7.86 o
   2  22   0          7.29         15.39         6.95 o
   3  22   0         12.15          8.81         3.49 o
   4  22   0         45.82         55.68         3.48 o
   5  22   0          7.73          6.44         2.89 o
   1  23   0         14.01         15.18         7.23 o
   2  23   0          5.12         -0.66         5.97 o
   3  23   0          0.97          0.64         5.97 o
   4  23   0          0.51          4.93         4.09 o
   0  24   0         66.30         62.92        13.58 o
   1  24   0          4.47          9.16         6.61 o
   2  24   0          0.00          0.46         6.45 o
 -12   1   1          3.26         -0.08         8.66 o
 -11   1   1          0.04          5.19         3.78 o
 -10   1   1          0.38          2.26         3.01 o
  -9   1   1         46.15         48.19         5.72 o
  -8   1   1          1.06         -1.02         2.16 o
  -7   1   1         12.09         10.88         1.75 o
  -6   1   1          0.46          2.19         1.26 o
  -5   1   1        282.38        268.01         6.19 o
  -4   1   1        617.88        602.87         8.62 o
  -3   1   1       2903.27       2853.67        37.44 o
  -2   1   1      57367.03      42451.44       530.32 o
  -1   1   1        202.01        166.51         6.02 o
   1   1   1       1764.73       1689.79        19.54 o
   2   1   1      10937.52      10346.79       117.96 o
   3   1   1        303.42        326.96         5.88 o
   4   1   1          0.11          0.50         0.70 o
   5   1   1       2356.10       2342.20        32.26 o
   6   1   1          7.66          7.37         1.36 o
   7   1   1        119.37        130.57         7.15 o
   8   1   1         27.74         26.26         3.21 o
   9   1   1          0.27         -2.50         2.56 o
  10   1   1         42.41         48.13         5.76 o
  11   1   1          0.57          7.64         5.78 o
  12   1   1          0.04         -0.02         5.46 o
 -12   2   1          2.38         -2.99         3.94 o
 -11   2   1         22.14         29.91         5.76 o
 -10   2   1         45.58         54.09         5.50 o
  -9   2   1         55.36         52.21         4.09 o
  -8   2   1         26.20         23.66         3.47 o
  -7   2   1         33.46         36.83         2.29 o
  -6   2   1         14.56         16.33         1.59 o
  -5   2   1         43.83         56.71         2.14 o
  -4   2   1         45.19         56.61         3.25 o
  -3   2   1      11333.78      10360.80       129.52 o
  -2   2   1       2168.27       2356.60        30.09 o
  -1   2   1       2029.17       2009.11        23.68 o
   0   2   1        823.80        743.31        16.10 o
   1   2   1          1.10          0.50         0.20 o
   2   2   1       2809.00       2903.06        35.08 o
   3   2   1       2437.17       2416.70        31.05 o
   4   2   1        815.85        811.28        10.78 o
   5   2   1        108.19        114.63         3.06 o
   6   2   1         98.08        104.99         3.82 o
   7   2   1       1166.20       1187.85        21.97 o
   8   2   1        213.68        209.06         6.57 o
   9   2   1          1.62          2.41         3.64 o
  10   2   1          9.72          5.98         3.74 o
  11   2   1          1.01          1.08         3.89 o
  12   2   1          7.89         11.65         6.20 o
 -12   3   1          0.59          0.19         4.06 o
 -11   3   1         83.86         90.76         7.01 o
 -10   3   1         14.82         25.98         4.51 o
  -9   3   1        205.83        189.59         8.97 o
  -8   3   1        103.14         91.44         4.22 o
  -7   3   1        192.37        170.23         5.24 o
  -6   3   1          1.25          1.20         0.93 o
  -5   3   1        435.67        506.28         8.63 o
  -4   3   1          4.77          8.94         0.84 o
  -3   3   1        152.83        193.76         5.26 o
  -2   3   1       2971.22       2987.00        36.23 o
  -1   3   1       5474.93       5695.09        91.22 o
   0   3   1       5655.79       5572.25        61.45 o
   1   3   1       3233.30       3244.13        35.70 o
   2   3   1        465.70        409.66         6.35 o
   3   3   1        600.67        581.53         7.82 o
   4   3   1        763.25        768.08        11.40 o
   5   3   1         69.45         55.38         2.36 o
   6   3   1        192.26        207.37         5.88 o
   7   3   1       1607.01       1590.49        28.67 o
   8   3   1         72.87         61.41         3.75 o
   9   3   1          4.25          6.12         3.32 o
  10   3   1          4.34         -0.60         3.44 o
  11   3   1         11.20         12.08         4.68 o
 -12   4   1          0.30         -2.87         3.89 o
 -11   4   1          0.37          3.28         3.86 o
 -10   4   1          9.54         13.41         3.37 o
  -9   4   1         59.80         58.65         5.14 o
  -8   4   1         92.17         81.81         4.46 o
  -7   4   1        416.95        439.44         8.91 o
  -6   4   1        191.62        187.09         4.37 o
  -5   4   1       1043.18       1149.86        17.84 o
  -4   4   1        919.53        982.82        14.40 o
  -3   4   1        790.29        801.61         9.87 o
  -2   4   1         66.44         66.50         4.17 o
  -1   4   1      10576.76       9903.66       136.20 o
   0   4   1        343.24        369.48         4.39 o
   1   4   1       8135.68       7932.89        90.59 o
   2   4   1        615.98        550.84         6.64 o
   3   4   1          8.66          6.81         0.70 o
   4   4   1        109.86        106.77         2.69 o
   5   4   1         27.90         24.49         2.03 o
   6   4   1        269.76        279.54         6.33 o
   7   4   1          2.98          9.71         2.20 o
   8   4   1          9.71          6.68         2.79 o
   9   4   1          3.86         -1.47         2.66 o
  10   4   1         12.66         13.02         4.07 o
  11   4   1          3.72          5.75         4.28 o
 -12   5   1          0.01         -0.74         5.24 o
 -11   5   1         11.49         11.71         4.15 o
 -10   5   1         34.75         48.15         5.15 o
  -9   5   1         38.84         31.74         3.75 o
  -8   5   1         93.13         97.84         6.18 o
  -7   5   1          0.98          0.62         1.74 o
  -6   5   1         63.49         65.17         2.63 o
  -5   5   1         40.81         46.12         1.91 o
  -4   5   1        407.07        371.76         7.31 o
  -3   5   1         32.37         27.94         1.61 o
  -2   5   1        273.56        275.07         4.17 o
  -1   5   1       4588.06       4597.14        68.37 o
   0   5   1       2835.54       2867.46        30.52 o
   1   5   1         46.01         50.85         1.07 o
   2   5   1         97.15        111.97         2.80 o
   3   5   1         47.84         36.01         1.18 o
   4   5   1         46.12         68.23         2.07 o
   5   5   1         81.08         98.80         2.79 o
   6   5   1        138.08        140.76         4.19 o
   7   5   1        146.38        148.22         4.63 o
   8   5   1         17.71         12.80         3.35 o
   9   5   1         15.30          9.69         3.12 o
  10   5   1          2.68          1.34         2.99 o
  11   5   1          0.81         -2.65         7.61 o
 -12   6   1          0.55         -0.71         5.07 o
 -11   6   1          1.46          1.58         4.66 o
 -10   6   1          2.73          4.13         3.62 o
  -9   6   1         31.59         23.68         3.41 o
  -8   6   1         15.47         14.63         3.20 o
  -7   6   1        271.40        273.75         6.52 o
  -6   6   1         38.33         37.52         1.99 o
  -5   6   1         46.24         52.43         1.90 o
  -4   6   1          9.44          4.37         0.80 o
  -3   6   1         96.98         99.20         2.72 o
  -2   6   1         92.87         83.34         2.19 o
  -1   6   1       2424.34       2417.68        34.23 o
   0   6   1         54.90         60.13         1.00 o
   1   6   1        172.91        168.64         2.39 o
   2   6   1         77.06         83.88         2.26 o
   3   6   1         17.37         35.08         1.78 o
   4   6   1         16.21         18.44         1.27 o
   5   6   1          7.35          6.69         1.17 o
   6   6   1        138.16        151.46         4.09 o
   7   6   1          0.00          1.20         1.88 o
   8   6   1         26.53         21.91         3.27 o
   9   6   1         14.93         11.96         3.18 o
  10   6   1          0.89         -2.82         2.82 o
  11   6   1          0.34         -0.34         3.67 o
 -11   7   1          8.79          4.75         5.26 o
 -10   7   1         13.32         15.85         6.46 o
  -9   7   1          2.01          3.35         2.55 o
  -8   7   1         21.08         20.89         2.96 o
  -7   7   1          6.76          6.20         1.82 o
  -6   7   1         67.77         72.57         2.49 o
  -5   7   1         87.58         73.34         2.50 o
  -4   7   1        689.68        752.27        11.85 o
  -3   7   1        341.93        333.91         6.85 o
  -2   7   1        625.99        684.65        11.24 o
  -1   7   1          8.80         12.27         0.86 o
   0   7   1        596.53        571.67         6.26 o
   1   7   1        474.38        503.13         6.55 o
   2   7   1        524.29        590.91         8.56 o
   3   7   1        142.48        164.38         3.03 o
   4   7   1         94.15         95.87         3.53 o
   5   7   1        625.82        631.59         9.98 o
   6   7   1          4.59          4.93         1.45 o
   7   7   1          0.28          0.44         1.85 o
   8   7   1          4.07          0.33         2.40 o
   9   7   1         10.28         10.25         3.14 o
  10   7   1          0.48          0.09         3.09 o
  11   7   1         11.99         12.03         4.28 o
 -11   8   1          9.56          8.74         4.55 o
 -10   8   1          0.02         -1.14         3.50 o
  -9   8   1          0.05          1.32         3.11 o
  -8   8   1          2.22          1.80         2.80 o
  -7   8   1        136.49        138.22         5.64 o
  -6   8   1         49.18         44.21         2.22 o
  -5   8   1        118.30        113.65         3.08 o
  -4   8   1        101.95        101.38         2.53 o
  -3   8   1        115.82        125.82         3.72 o
  -2   8   1          2.56          3.74         0.88 o
  -1   8   1        210.31        227.62         4.70 o
   0   8   1        472.84        441.58         6.95 o
   1   8   1       3198.40       3240.59        37.40 o
   2   8   1         37.46         36.45         1.22 o
   3   8   1        175.80        187.75         3.79 o
   4   8   1         51.51         50.88         2.53 o
   5   8   1          0.13          0.35         1.00 o
   6   8   1         71.79         81.25         3.33 o
   7   8   1        103.89        113.46         4.66 o
   8   8   1          4.76          1.53         2.42 o
   9   8   1          0.51         -1.93         2.61 o
  10   8   1          0.00         -1.70         3.44 o
  11   8   1          2.59         -4.27         7.06 o
 -11   9   1          0.00          4.04         4.95 o
 -10   9   1          2.47          3.11         3.87 o
  -9   9   1         58.22         59.47         5.48 o
  -8   9   1         12.91         13.45         3.24 o
  -7   9   1          5.28          3.13         1.95 o
  -6   9   1         58.97         52.62         2.43 o
  -5   9   1         92.94         95.91         2.83 o
  -4   9   1        106.38        118.13         3.72 o
  -3   9   1        197.94        182.79         4.72 o
  -2   9   1        651.94        671.46        10.53 o
  -1   9   1       1735.94       1786.03        25.75 o
   0   9   1        738.88        741.53        10.43 o
   1   9   1       1213.22       1344.90        17.54 o
   2   9   1        490.63        529.18         8.00 o
   3   9   1          7.91          4.42         0.75 o
   4   9   1          3.22          3.08         0.82 o
   5   9   1        158.76        162.45         3.46 o
   6   9   1          9.35          5.46         1.56 o
   7   9   1        141.52        142.77         7.20 o
   8   9   1         15.97         17.09         6.26 o
   9   9   1         39.40         37.86         4.08 o
  10   9   1          1.83         -3.55         3.55 o
  11   9   1          2.23          5.22         3.98 o
 -11  10   1          3.06          8.84         5.21 o
 -10  10   1         39.05         46.82         6.51 o
  -9  10   1          0.11         -1.12         3.07 o
  -8  10   1         73.81         74.13         4.68 o
  -7  10   1          9.42          7.89         2.06 o
  -6  10   1          3.11          3.33         1.34 o
  -5  10   1          0.11          1.22         1.54 o
  -4  10   1        213.28        222.20         7.31 o
  -3  10   1         25.72         30.71         2.13 o
  -2  10   1          4.02          7.06         1.44 o
  -1  10   1       2731.90       2904.41        41.27 o
   0  10   1       1635.21       1697.12        21.91 o
   1  10   1        240.45        217.74         4.79 o
   2  10   1        205.46        205.10         6.37 o
   3  10   1         78.25         75.34         2.12 o
   4  10   1         26.00         32.28         1.29 o
   5  10   1          0.01         -0.71         0.91 o
   6  10   1         26.92         27.96         1.91 o
   7  10   1          6.29          1.11         1.66 o
   8  10   1        206.29        218.36         7.86 o
   9  10   1          3.06          0.66         2.87 o
  10  10   1         27.20         33.36         4.44 o
  11  10   1          0.00         -5.24         7.52 o
 -11  11   1          4.49          8.10         5.15 o
 -10  11   1         15.52         12.13         4.65 o
  -9  11   1        143.75        153.89         9.13 o
  -8  11   1         23.56         16.78         2.63 o
  -7  11   1        110.46        114.93         7.48 o
  -6  11   1          0.05         -0.01         2.53 o
  -5  11   1         17.67         16.37         2.40 o
  -4  11   1        105.71        132.46         4.38 o
  -3  11   1         97.16        108.60         3.70 o
  -2  11   1          9.32          6.17         1.24 o
  -1  11   1        172.98        186.44         6.78 o
   0  11   1       1233.20       1256.29        17.36 o
   1  11   1         26.84         22.77         0.98 o
   2  11   1        707.88        733.59        11.69 o
   3  11   1         12.30         11.73         1.46 o
   4  11   1          0.53          1.17         0.98 o
   5  11   1         56.40         51.06         2.21 o
   6  11   1         50.45         50.52         2.29 o
   7  11   1         78.73         72.01         3.13 o
   8  11   1          0.19         -2.35         2.35 o
   9  11   1         88.25        103.58        10.64 o
  10  11   1         49.53         52.00         6.88 o
 -10  12   1          5.46          2.22         6.31 o
  -9  12   1         66.89         80.66         6.14 o
  -8  12   1        103.15        109.58        13.26 o
  -7  12   1         49.52         37.58         6.40 o
  -6  12   1        136.83        136.00         6.37 o
  -5  12   1          0.56         -0.12         1.91 o
  -4  12   1        227.54        220.28         6.23 o
  -3  12   1         49.57         59.69         2.56 o
  -2  12   1        306.15        291.37         6.23 o
  -1  12   1         57.51         62.08         2.27 o
   0  12   1       1534.70       1516.48        22.07 o
   1  12   1        140.49        135.42         3.85 o
   2  12   1        209.53        221.33         4.53 o
   3  12   1          3.99          2.45         1.31 o
   4  12   1         18.13         18.96         2.06 o
   5  12   1         18.74         20.08         2.63 o
   6  12   1         93.55        103.63         3.84 o
   7  12   1        213.78        223.16         7.09 o
   8  12   1        102.84         98.68         8.50 o
   9  12   1         42.54         29.29         5.26 o
  10  12   1          2.55          4.68         4.51 o
 -10  13   1         23.14         23.51         9.48 o
  -9  13   1          1.95         -2.46         6.83 o
  -8  13   1         73.63         90.01         6.70 o
  -7  13   1         74.30         65.21         5.67 o
  -6  13   1          2.85          1.86         2.57 o
  -5  13   1        217.80        231.79         6.63 o
  -4  13   1        392.22        402.08        19.50 o
  -3  13   1        115.29        109.61         3.60 o
  -2  13   1        196.19        197.69         4.72 o
  -1  13   1        624.14        611.03        10.55 o
   0  13   1        102.14         97.71         4.46 o
   1  13   1         77.86         69.14         2.16 o
   2  13   1         28.00         25.97         1.67 o
   3  13   1          6.35          6.17         1.60 o
   4  13   1        398.39        388.97         8.46 o
   5  13   1        197.71        217.36         7.65 o
   6  13   1        234.19        243.89         9.59 o
   7  13   1        192.38        171.64        10.64 o
   8  13   1         26.61         29.26         3.06 o
   9  13   1          2.41          3.68         3.66 o
  10  13   1         15.99         13.30         4.57 o
 -10  14   1         27.93         45.33         8.30 o
  -9  14   1          1.14         -4.14         4.87 o
  -8  14   1          5.78          8.63         3.91 o
  -7  14   1         75.77         75.45         9.02 o
  -6  14   1          1.95          4.66         2.88 o
  -5  14   1        307.36        315.46         9.86 o
  -4  14   1          8.39          9.19         2.31 o
  -3  14   1          1.15          0.31         1.52 o
  -2  14   1         13.21         10.61         1.65 o
  -1  14   1         72.48         79.42         2.64 o
   0  14   1        270.84        275.05         6.14 o
   1  14   1          1.13          3.52         0.97 o
   2  14   1          2.22          1.22         1.29 o
   3  14   1         20.31         15.76         1.96 o
   4  14   1         50.37         46.43         4.00 o
   5  14   1        161.74        154.21         5.95 o
   6  14   1          2.14          9.06         2.99 o
   7  14   1          0.03         -1.06         3.96 o
   8  14   1          2.59          6.83         7.11 o
   9  14   1         16.09         19.36         8.29 o
  -9  15   1         15.96         26.13         8.13 o
  -8  15   1          0.09          7.68         5.07 o
  -7  15   1         17.12         19.70         4.58 o
  -6  15   1         95.20         90.95         8.17 o
  -5  15   1         12.05          8.46         2.52 o
  -4  15   1        210.82        201.58         6.42 o
  -3  15   1        248.60        249.23         6.40 o
  -2  15   1        769.17        731.41        15.99 o
  -1  15   1         21.05         16.47         1.72 o
   0  15   1       1328.18       1292.48        32.70 o
   1  15   1        606.07        636.50        15.10 o
   2  15   1        498.05        508.64        10.09 o
   3  15   1        140.81        139.73         4.54 o
   4  15   1         51.21         49.72         4.25 o
   5  15   1         50.85         47.66         4.36 o
   6  15   1        111.40        109.23         5.31 o
   7  15   1         94.86         90.85        12.26 o
   8  15   1          0.08         -2.10         6.11 o
   9  15   1          2.88         -6.52         6.88 o
  -9  16   1          0.89          0.01         5.04 o
  -8  16   1        105.45         98.69        16.95 o
  -7  16   1         18.85         21.92         5.62 o
  -6  16   1         34.83         33.45         3.90 o
  -5  16   1        169.08        172.33         6.37 o
  -4  16   1         25.19         22.75         2.84 o
  -3  16   1        493.53        467.79        10.02 o
  -2  16   1        367.17        344.44         8.53 o
  -1  16   1        322.72        312.19         6.59 o
   0  16   1        274.03        340.01        15.56 o
   1  16   1        143.77        149.43         9.76 o
   2  16   1          2.66          5.56         1.61 o
   3  16   1          1.82          0.76         1.72 o
   4  16   1        258.97        258.79         7.55 o
   5  16   1         38.76         40.41         3.64 o
   6  16   1         12.71         18.71         3.22 o
   7  16   1         16.05         21.82         5.71 o
   8  16   1          9.97         19.36         6.08 o
   9  16   1          7.45         17.06         6.56 o
  -9  17   1         37.11         38.77        11.16 o
  -8  17   1         15.50         12.85         7.97 o
  -7  17   1         12.90         11.97         7.20 o
  -6  17   1         23.14         24.31         3.71 o
  -5  17   1         19.22         16.42         2.92 o
  -4  17   1         29.60         26.58         2.97 o
  -3  17   1          6.33          5.97         2.04 o
  -2  17   1          6.58          7.19         1.75 o
  -1  17   1          7.90         12.16         2.22 o
   0  17   1         83.93         90.04        19.84 o
   1  17   1          1.45          7.50         4.35 o
   2  17   1         32.37         29.66         2.12 o
   3  17   1         33.76         31.27         2.74 o
   4  17   1         38.16         35.94         3.16 o
   5  17   1          0.46         -2.34         2.34 o
   6  17   1         32.64         42.48         4.52 o
   7  17   1          0.17          3.39         4.53 o
   8  17   1         41.70         46.30         7.69 o
  -8  18   1         39.12         45.53         7.32 o
  -7  18   1          1.12          3.80         4.71 o
  -6  18   1         11.70         10.98         4.54 o
  -5  18   1         11.17          5.59         2.58 o
  -4  18   1          0.71          4.08         2.29 o
  -3  18   1         19.83         22.26         2.54 o
  -2  18   1         48.41         52.83         3.82 o
  -1  18   1          6.87          6.50         1.84 o
   0  18   1        361.46        328.02        15.71 o
   1  18   1          3.44          1.05         4.38 o
   2  18   1         57.26         56.95         3.58 o
   3  18   1          0.66          1.31         1.91 o
   4  18   1         11.46          6.80         2.36 o
   5  18   1         94.20        109.88         5.17 o
   6  18   1         49.88         56.33         4.37 o
   7  18   1          1.47          7.15         7.11 o
   8  18   1          0.04          0.55         5.19 o
  -7  19   1          5.76         10.73         4.61 o
  -6  19   1         10.05         12.63         3.35 o
  -5  19   1          3.74          5.11         2.62 o
  -4  19   1          5.45          9.51         2.45 o
  -3  19   1          7.56          4.30         2.08 o
  -2  19   1          1.86          1.38         1.55 o
  -1  19   1         16.09         12.15         5.22 o
   0  19   1         78.85         82.43         8.41 o
   1  19   1          3.64          0.63         5.97 o
   2  19   1         36.19         33.92         2.99 o
   3  19   1         61.09         58.39         3.25 o
   4  19   1          0.13         -1.64         2.07 o
   5  19   1         42.62         38.44         3.72 o
   6  19   1         40.00         39.12         4.72 o
   7  19   1          2.13         -0.70         4.41 o
  -7  20   1          1.00          2.90         4.56 o
  -6  20   1          1.42          1.93         3.17 o
  -5  20   1          1.11         -0.82         2.51 o
  -4  20   1         45.65         39.94         3.40 o
  -3  20   1          0.03         -0.69         1.87 o
  -2  20   1          3.06          8.39         2.50 o
  -1  20   1         42.39         58.77         7.91 o
   0  20   1         14.35         23.51         6.34 o
   1  20   1         41.30         42.62         7.20 o
   2  20   1         33.64         28.76        14.31 o
   3  20   1         43.04         50.41         2.87 o
   4  20   1          0.16          3.37         2.32 o
   5  20   1          0.36          5.42         2.78 o
   6  20   1          1.80          2.15         3.11 o
  -6  21   1         17.66         26.64         4.08 o
  -5  21   1         20.06         14.45         3.09 o
  -4  21   1          0.07         -1.12         2.19 o
  -3  21   1          2.28          4.36         1.82 o
  -2  21   1          1.59          0.15         4.29 o
  -1  21   1         19.45         26.21         6.59 o
   0  21   1          5.32          5.33         6.11 o
   1  21   1          0.07         -3.64         4.48 o
   2  21   1          1.43         -4.70         4.99 o
   3  21   1          0.06         -2.23         5.54 o
   4  21   1          2.17          3.75         2.68 o
   5  21   1          0.98          5.51         2.81 o
   6  21   1         25.86         30.14         4.57 o
  -5  22   1          2.36         -1.69         2.79 o
  -4  22   1          4.06          1.22         2.26 o
  -3  22   1          1.61         -2.04         4.02 o
  -2  22   1         32.87         42.86         8.05 o
  -1  22   1         18.51         26.12         7.95 o
   0  22   1          4.75         -7.79         7.79 o
   1  22   1          4.69         15.94         6.20 o
   2  22   1          5.25         21.17        10.48 o
   3  22   1          9.87          3.89         3.12 o
   4  22   1          6.36          8.01         2.18 o
   5  22   1          4.36          5.77         2.78 o
  -4  23   1         17.98         16.65         2.79 o
  -3  23   1          2.25          1.78         3.09 o
  -2  23   1         27.41         40.50         8.74 o
  -1  23   1         10.72          7.33        10.18 o
   0  23   1         32.02         52.64         8.99 o
   1  23   1          5.49         -5.51         5.51 o
   2  23   1         28.47         43.25         8.60 o
   3  23   1          0.11          7.80         5.85 o
  -2  24   1         10.37         -1.25         6.40 o
  -1  24   1          0.01          4.30         9.75 o
   0  24   1          0.04          3.28         6.44 o
   1  24   1          4.86          8.78         7.23 o
   2  24   1          1.65         -3.84         9.13 o
 -12   0   2          8.16          5.38         8.06 o
 -11   0   2          2.17         -4.16         4.16 o
 -10   0   2         64.35         47.58         6.56 o
  -9   0   2          1.14          4.93         3.18 o
  -8   0   2          4.09          0.45         2.63 o
  -7   0   2         25.67         15.21         2.52 o
  -6   0   2         21.60         14.50         2.24 o
  -5   0   2         24.32         32.21         2.40 o
  -4   0   2       7243.34       7179.56       148.99 o
  -3   0   2       7062.65       6750.79       120.63 o
  -2   0   2        777.73        744.62        14.34 o
   0   0   2      10804.34      10195.27       181.56 o
   1   0   2      28729.03      25618.92       456.11 o
   2   0   2       1648.65       1517.60        23.33 o
   3   0   2       2373.48       2396.35        36.55 o
   4   0   2        783.14        800.77        15.77 o
   5   0   2        824.61        781.76        15.80 o
   6   0   2        642.66        657.04        14.03 o
   7   0   2       2338.55       2379.07        52.68 o
   8   0   2         26.40         21.84         4.32 o
   9   0   2         17.09          7.47         4.83 o
  10   0   2         70.37         61.96        11.30 o
  11   0   2          0.09         10.25         8.38 o
 -12   1   2         13.65         15.75         7.86 o
 -11   1   2         21.35         24.50         4.85 o
 -10   1   2          1.59          2.07         2.82 o
  -9   1   2        142.45        137.84         6.18 o
  -8   1   2          4.68         -0.99         1.97 o
  -7   1   2         16.81         12.13         1.68 o
  -6   1   2         17.38          7.99         1.35 o
  -5   1   2         30.67         30.27         1.67 o
  -4   1   2       1142.52       1123.16        23.33 o
  -3   1   2       3040.47       2942.39        37.37 o
  -2   1   2      20655.41      19487.31       294.10 o
  -1   1   2      18100.58      16476.32       218.73 o
   0   1   2        681.76        684.16        10.45 o
   1   1   2       1689.08       1626.73        19.06 o
   2   1   2       1208.19       1165.49        13.34 o
   3   1   2       2282.39       2274.35        25.62 o
   4   1   2          0.34          0.71         0.66 o
   5   1   2         41.24         49.75         1.96 o
   6   1   2        460.84        468.07         7.55 o
   7   1   2          4.81         15.70         1.80 o
   8   1   2          8.54          8.52         2.69 o
   9   1   2          7.07          7.47         3.76 o
  10   1   2          0.09          1.28         3.84 o
  11   1   2          0.12         -0.03         5.56 o
 -12   2   2         11.51          5.68         5.20 o
 -11   2   2          2.71          2.37         3.81 o
 -10   2   2          0.90         -3.05         3.05 o
  -9   2   2        125.91        121.38         5.41 o
  -8   2   2         64.59         53.69         3.29 o
  -7   2   2          0.02         -0.79         1.29 o
  -6   2   2        278.15        278.35         6.36 o
  -5   2   2        791.84        819.38        12.89 o
  -4   2   2        133.51        132.70         2.92 o
  -3   2   2          0.16          2.36         0.70 o
  -2   2   2       1492.29       1702.30        28.98 o
  -1   2   2        347.12        390.97        10.20 o
   0   2   2       4291.47       4305.06        49.03 o
   1   2   2       1309.40       1333.24        13.92 o
   2   2   2        350.42        383.95         5.08 o
   3   2   2        312.30        265.93         5.01 o
   4   2   2          0.15          1.85         1.02 o
   5   2   2        205.25        191.34         4.16 o
   6   2   2        210.04        210.84         4.11 o
   7   2   2        185.80        196.44         5.71 o
   8   2   2        211.45        217.74         6.89 o
   9   2   2        116.65        105.00         6.33 o
  10   2   2         11.77         11.44         4.22 o
  11   2   2          0.01          0.34         5.33 o
 -12   3   2          5.65          6.23         7.95 o
 -11   3   2          1.88         -1.70         3.34 o
 -10   3   2         17.51         20.48         4.21 o
  -9   3   2         88.31         87.11         4.71 o
  -8   3   2        271.93        271.77         7.26 o
  -7   3   2          0.93         -0.09         1.16 o
  -6   3   2          0.92          3.41         1.15 o
  -5   3   2          1.88          2.70         0.99 o
  -4   3   2        939.58       1000.10        15.22 o
  -3   3   2          6.36          3.07         0.67 o
  -2   3   2       5590.62       5549.63        75.11 o
  -1   3   2        893.64        854.61        11.25 o
   0   3   2       4971.76       5010.29        57.17 o
   1   3   2        758.15        811.43         9.66 o
   2   3   2         42.82         35.22         2.24 o
   3   3   2        455.18        455.41         6.39 o
   4   3   2       2298.83       2302.01        30.03 o
   5   3   2        600.04        614.42        10.29 o
   6   3   2        322.21        283.28         6.56 o
   7   3   2          0.16          0.54         1.76 o
   8   3   2          0.05         -2.53         2.53 o
   9   3   2          0.38         -2.63         2.73 o
  10   3   2          1.78         -2.80         3.53 o
  11   3   2          0.00         -3.95         4.00 o
 -12   4   2          0.12         -2.58         4.51 o
 -11   4   2         16.43         18.71         6.11 o
 -10   4   2         10.21          9.44         3.66 o
  -9   4   2         13.82         19.62         3.32 o
  -8   4   2         46.09         36.45         3.17 o
  -7   4   2         30.15         31.08         3.24 o
  -6   4   2         42.36         49.80         3.32 o
  -5   4   2          0.65          0.12         0.87 o
  -4   4   2         20.31         19.17         1.48 o
  -3   4   2        857.80        913.76        11.75 o
  -2   4   2         64.32         67.19         1.27 o
  -1   4   2          5.91          3.24         0.55 o
   0   4   2       6315.06       6181.62        74.01 o
   1   4   2       5635.66       5270.94        60.28 o
   2   4   2        103.23        111.73         2.34 o
   3   4   2         66.44         90.71         3.00 o
   4   4   2         99.78         81.87         2.28 o
   5   4   2          4.39          3.54         1.07 o
   6   4   2         75.26         78.58         3.21 o
   7   4   2         92.50         93.78         4.16 o
   8   4   2         29.59         32.15         3.88 o
   9   4   2         15.80         13.53         3.47 o
  10   4   2         37.80         31.25         5.25 o
  11   4   2          0.85         -3.97         3.97 o
 -12   5   2         10.89         17.04         6.13 o
 -11   5   2          1.76          6.16         8.59 o
 -10   5   2          5.84          1.00         3.53 o
  -9   5   2         54.87         53.14         4.67 o
  -8   5   2          5.28          1.69         1.83 o
  -7   5   2          7.96          7.03         1.65 o
  -6   5   2          1.19          5.29         1.42 o
  -5   5   2          2.95         -0.63         0.88 o
  -4   5   2         86.16        104.61         2.54 o
  -3   5   2       1743.39       1750.50        24.06 o
  -2   5   2        194.47        222.05         3.72 o
  -1   5   2        211.30        209.88         3.91 o
   0   5   2        766.78        769.38         9.26 o
   1   5   2         80.67         92.31         1.66 o
   2   5   2        645.16        640.04         8.05 o
   3   5   2         15.25         16.20         0.90 o
   4   5   2        842.78        894.68        15.11 o
   5   5   2         23.76         23.46         1.64 o
   6   5   2          1.87          3.27         1.30 o
   7   5   2         23.21         16.38         2.64 o
   8   5   2         83.34         85.70         5.27 o
   9   5   2          2.98          1.46         2.79 o
  10   5   2          3.23          3.85         3.37 o
  11   5   2          0.05         -3.92         3.92 o
 -12   6   2          0.07         -1.64         5.13 o
 -11   6   2          2.66          5.38         4.93 o
 -10   6   2         20.32         23.93         4.47 o
  -9   6   2         61.67         59.14         6.52 o
  -8   6   2         70.73         73.56         6.89 o
  -7   6   2        211.48        200.14         5.68 o
  -6   6   2         47.14         37.14         2.50 o
  -5   6   2          0.01         -0.44         0.92 o
  -4   6   2       1238.45       1231.98        18.47 o
  -3   6   2          0.30          2.75         1.80 o
  -2   6   2       1461.69       1461.90        24.65 o
  -1   6   2       4277.21       4345.00        57.68 o
   0   6   2       4516.19       4561.71        50.41 o
   1   6   2          0.08          1.31         0.43 o
   2   6   2        359.80        428.43         6.52 o
   3   6   2       1607.66       1767.42        23.05 o
   4   6   2       1080.47       1112.40        14.41 o
   5   6   2         72.73         66.12         2.39 o
   6   6   2        257.11        282.48         6.08 o
   7   6   2         58.09         46.55         3.92 o
   8   6   2          0.28         -0.50         2.50 o
   9   6   2          0.16          0.98         2.76 o
  10   6   2          2.69          0.34         3.18 o
  11   6   2          8.54          2.95         4.41 o
 -12   7   2          0.29          0.18         5.31 o
 -11   7   2          1.05          4.88         5.03 o
 -10   7   2          1.49          0.95         3.43 o
  -9   7   2          8.20          2.71         3.12 o
  -8   7   2         21.74         20.17         2.91 o
  -7   7   2          0.24          0.48         1.86 o
  -6   7   2        381.86        372.78         7.55 o
  -5   7   2          0.64          0.05         0.91 o
  -4   7   2         82.70         88.40         2.28 o
  -3   7   2        329.99        326.72         6.28 o
  -2   7   2         64.36         69.21         2.63 o
  -1   7   2        455.68        457.84        10.92 o
   0   7   2        217.32        248.29         4.04 o
   1   7   2        768.50        767.25         9.84 o
   2   7   2          9.19          4.97         0.76 o
   3   7   2       1482.44       1553.69        20.46 o
   4   7   2         33.56         29.57         1.43 o
   5   7   2          1.18          0.47         0.92 o
   6   7   2        296.34        300.15         6.76 o
   7   7   2         73.16         70.09         4.51 o
   8   7   2        226.13        228.26         8.43 o
   9   7   2          8.48          7.00         3.07 o
  10   7   2          0.00         -2.95         2.95 o
  11   7   2         15.55         22.41         7.64 o
 -11   8   2         10.24          6.80         4.42 o
 -10   8   2         50.52         48.12         5.62 o
  -9   8   2          1.68          1.10         3.10 o
  -8   8   2         16.02          9.98         3.17 o
  -7   8   2        368.62        349.81         9.91 o
  -6   8   2          6.07          4.93         1.30 o
  -5   8   2         72.68         70.20         2.27 o
  -4   8   2        609.01        582.87        11.37 o
  -3   8   2         99.04         96.08         2.93 o
  -2   8   2         57.79         88.39         3.03 o
  -1   8   2       3150.92       3281.68        46.37 o
   0   8   2         15.41         25.15         1.06 o
   1   8   2       3562.55       3782.87        45.50 o
   2   8   2        599.43        605.40         8.52 o
   3   8   2         35.30         26.26         1.23 o
   4   8   2         67.21         65.28         2.19 o
   5   8   2        244.51        251.34         4.50 o
   6   8   2         42.84         40.10         2.26 o
   7   8   2         22.33         18.30         2.30 o
   8   8   2         22.08         22.01         3.39 o
   9   8   2         23.41         22.23         3.74 o
  10   8   2          6.93          5.60         3.40 o
  11   8   2          7.31         12.53         5.00 o
 -11   9   2          2.37          1.60         4.07 o
 -10   9   2         18.01         26.66         4.79 o
  -9   9   2          3.30          1.32         3.05 o
  -8   9   2         17.56         17.93         2.72 o
  -7   9   2         25.30         25.03         3.73 o
  -6   9   2        403.41        410.30         8.11 o
  -5   9   2        164.15        160.79         4.80 o
  -4   9   2        222.72        224.76         6.60 o
  -3   9   2       1871.71       1937.20        36.18 o
  -2   9   2        705.11        699.09        13.01 o
  -1   9   2         76.73        116.10         2.95 o
   0   9   2        238.27        234.35         4.88 o
   1   9   2       1761.98       1975.27        24.12 o
   2   9   2        288.86        242.92         4.03 o
   3   9   2         55.96         53.90         2.50 o
   4   9   2         59.08         61.11         1.99 o
   5   9   2         28.69         28.37         1.60 o
   6   9   2          2.20          2.75         1.44 o
   7   9   2         15.62          9.97         2.14 o
   8   9   2         13.52         10.39         2.97 o
   9   9   2         27.31         29.12         3.94 o
  10   9   2          3.13         -2.05         3.49 o
 -11  10   2         39.32         51.38         6.93 o
 -10  10   2         14.00         17.62         4.91 o
  -9  10   2         10.03         10.83         3.50 o
  -8  10   2          0.77          1.42         2.09 o
  -7  10   2          1.42         -2.15         2.15 o
  -6  10   2         10.41          9.81         3.03 o
  -5  10   2         10.18         10.77         1.81 o
  -4  10   2          2.08          3.76         1.61 o
  -3  10   2         44.10         49.37         2.63 o
  -2  10   2         80.16         99.65         2.99 o
  -1  10   2         67.49         73.00         2.16 o
   0  10   2        716.12        811.87        11.51 o
   1  10   2        572.74        578.48         7.37 o
   2  10   2         95.01         87.24         2.07 o
   3  10   2          3.67          2.78         0.81 o
   4  10   2         23.30         21.56         1.34 o
   5  10   2        451.86        425.09         6.95 o
   6  10   2         28.53         22.65         1.91 o
   7  10   2         45.34         49.05         3.16 o
   8  10   2          0.84          0.52         2.50 o
   9  10   2          0.39          0.90         3.71 o
  10  10   2          0.09          1.78         3.40 o
 -11  11   2         20.29         33.74         8.70 o
 -10  11   2         44.41         28.89         5.74 o
  -9  11   2          3.37          3.02         3.43 o
  -8  11   2         42.27         39.69         2.81 o
  -7  11   2        124.62        127.27         7.57 o
  -6  11   2         50.33         51.39         4.12 o
  -5  11   2          4.00          5.53         2.05 o
  -4  11   2         24.35         26.84         2.50 o
  -3  11   2        588.09        609.42        12.86 o
  -2  11   2        203.47        204.75         4.69 o
  -1  11   2        139.04        131.74         3.05 o
   0  11   2         60.75         50.49         2.91 o
   1  11   2         80.06         68.99         1.56 o
   2  11   2         89.54         91.50         1.94 o
   3  11   2         60.76         58.37         1.76 o
   4  11   2         88.38         84.20         2.42 o
   5  11   2         61.15         64.91         2.44 o
   6  11   2        174.12        157.31         4.32 o
   7  11   2         31.50         24.47         3.26 o
   8  11   2        123.49        123.66         6.41 o
   9  11   2         24.36         28.23         4.09 o
  10  11   2          1.68         -0.34         3.36 o
 -11  12   2         12.15         14.40         3.67 o
 -10  12   2          0.00         -2.57         2.57 o
  -9  12   2         11.05          4.27         5.25 o
  -8  12   2          3.30          9.28         4.91 o
  -7  12   2        180.67        181.47         9.13 o
  -6  12   2         40.92         50.14         4.16 o
  -5  12   2        256.65        266.49        10.05 o
  -4  12   2        202.32        187.71         7.77 o
  -3  12   2          5.32          8.81         1.55 o
  -2  12   2          0.06          0.74         1.19 o
  -1  12   2        430.31        422.81         7.81 o
   0  12   2         11.71         15.44         1.18 o
   1  12   2          0.47          0.63         0.68 o
   2  12   2         16.59         16.55         1.14 o
   3  12   2        296.48        318.06         5.62 o
   4  12   2          4.88          2.41         1.14 o
   5  12   2         45.94         42.34         2.07 o
   6  12   2        169.96        173.73         4.55 o
   7  12   2          7.30          4.73         2.65 o
   8  12   2        259.82        240.88         8.94 o
   9  12   2         11.48          3.17         4.22 o
  10  12   2          0.45          9.76         5.18 o
 -10  13   2          0.26          2.85         5.90 o
  -9  13   2         18.87         17.17         5.99 o
  -8  13   2          5.55          7.80         4.87 o
  -7  13   2         54.25         64.44         8.09 o
  -6  13   2         24.97         26.26         4.95 o
  -5  13   2        347.87        349.96        12.17 o
  -4  13   2        227.65        219.45         7.06 o
  -3  13   2         80.99         73.29         2.97 o
  -2  13   2         13.40          9.12         1.51 o
  -1  13   2         40.04         41.97         2.00 o
   0  13   2          0.18         -0.48         0.87 o
   1  13   2         20.07         17.11         1.14 o
   2  13   2        893.34        847.80        14.44 o
   3  13   2        105.04        105.72         3.58 o
   4  13   2          0.11         -1.53         2.01 o
   5  13   2        179.50        182.93         4.86 o
   6  13   2        169.81        164.93         4.92 o
   7  13   2        376.87        369.50        11.69 o
   8  13   2         83.97         92.08         7.19 o
   9  13   2          6.07          8.49         4.32 o
 -10  14   2         16.26          0.26         5.68 o
  -9  14   2          2.29         -4.28         4.86 o
  -8  14   2         12.28          6.27         3.93 o
  -7  14   2          0.00         -3.19         3.19 o
  -6  14   2         17.23         11.03         3.68 o
  -5  14   2        114.31         91.71         4.94 o
  -4  14   2        568.12        537.23        12.29 o
  -3  14   2        301.92        276.18         8.42 o
  -2  14   2         77.96         84.15         3.13 o
  -1  14   2        158.77        146.55         3.84 o
   0  14   2        990.72        969.78        14.74 o
   1  14   2         72.93         71.85         1.99 o
   2  14   2         63.04         56.29         2.61 o
   3  14   2          5.98          8.05         1.90 o
   4  14   2        264.32        241.32         7.98 o
   5  14   2         25.14         24.59         3.35 o
   6  14   2        189.46        172.60         7.23 o
   7  14   2         11.54         11.34         5.56 o
   8  14   2         66.26         71.68         6.61 o
   9  14   2         23.01         28.59         4.63 o
 -10  15   2          7.27          3.92         6.22 o
  -9  15   2          0.69          2.86         5.15 o
  -8  15   2          0.12         -3.97         7.11 o
  -7  15   2         74.68         73.55         7.65 o
  -6  15   2        293.45        293.89        10.00 o
  -5  15   2         58.53         65.17         4.36 o
  -4  15   2         75.88         59.90         3.64 o
  -3  15   2        950.17        944.91        17.60 o
  -2  15   2        498.59        496.40        10.13 o
  -1  15   2        277.91        269.64         6.18 o
   0  15   2       1377.25       1358.88        29.51 o
   1  15   2          0.16         -0.86         1.60 o
   2  15   2        119.92        110.88         3.69 o
   3  15   2          3.39          0.66         2.05 o
   4  15   2         39.27         36.86         3.16 o
   5  15   2         98.14         92.97         5.23 o
   6  15   2         24.03         23.20         3.63 o
   7  15   2          2.99          6.47         6.52 o
   8  15   2          6.51          1.64         6.79 o
   9  15   2          4.28         18.41         8.79 o
  -9  16   2         18.61         21.60         9.52 o
  -8  16   2         22.89         25.18         6.24 o
  -7  16   2          0.10         -3.08         3.25 o
  -6  16   2         59.23         48.83         4.44 o
  -5  16   2         47.36         40.33         3.81 o
  -4  16   2          0.20         -1.88         1.96 o
  -3  16   2         79.19         69.59         3.82 o
  -2  16   2          2.91          1.85         1.76 o
  -1  16   2        103.28         94.82         4.07 o
   0  16   2         66.55         65.68         3.51 o
   1  16   2        264.55        255.89         7.23 o
   2  16   2          4.93          2.87         1.54 o
   3  16   2         41.46         40.36         2.95 o
   4  16   2         46.27         44.82         3.50 o
   5  16   2        268.54        285.54         8.54 o
   6  16   2         70.78         70.10         4.58 o
   7  16   2          0.12          6.65         6.97 o
   8  16   2          2.71          0.14         7.06 o
  -9  17   2          0.65         -6.42         6.42 o
  -8  17   2          0.39          0.08         3.86 o
  -7  17   2          3.71          2.18         3.61 o
  -6  17   2          7.46          3.13         2.89 o
  -5  17   2         14.07          9.92         2.96 o
  -4  17   2          1.86         -0.21         2.12 o
  -3  17   2        159.13        136.56         5.22 o
  -2  17   2         27.84         31.81         2.34 o
  -1  17   2        366.00        363.64         7.54 o
   0  17   2          1.96          1.14         6.54 o
   1  17   2          5.30          2.10         4.36 o
   2  17   2        338.40        338.74         7.26 o
   3  17   2          6.73          2.03         1.94 o
   4  17   2         17.69         15.42         2.66 o
   5  17   2         12.77         12.11         2.97 o
   6  17   2         20.36         14.51         3.57 o
   7  17   2          6.20          4.72         5.02 o
   8  17   2         12.78         10.83         6.09 o
  -8  18   2         38.79         42.57         7.17 o
  -7  18   2          9.24         11.58         4.29 o
  -6  18   2         12.23          6.48         3.67 o
  -5  18   2          1.44         -0.42         2.88 o
  -4  18   2          0.71          0.07         2.19 o
  -3  18   2         40.97         38.70         3.07 o
  -2  18   2          0.34         -1.55         1.55 o
  -1  18   2          5.78         11.13         2.30 o
   0  18   2         83.38         56.77         7.26 o
   1  18   2         32.69         32.79         6.03 o
   2  18   2         53.47         46.12         5.29 o
   3  18   2         23.78         20.25         2.46 o
   4  18   2         54.56         59.05         3.72 o
   5  18   2         41.74         54.61         4.03 o
   6  18   2          0.12          5.44         3.75 o
   7  18   2         14.96         20.18         5.65 o
  -8  19   2          0.19         -1.56         5.31 o
  -7  19   2          0.03          0.32         3.87 o
  -6  19   2          8.34          6.89         3.15 o
  -5  19   2         34.64         33.16         4.60 o
  -4  19   2         11.29         17.27         2.78 o
  -3  19   2         10.94          7.33         2.18 o
  -2  19   2          0.37         -0.31         1.58 o
  -1  19   2         57.09         60.90         3.52 o
   0  19   2         39.95         40.55         6.90 o
   1  19   2          4.48         10.01         4.88 o
   2  19   2         64.45         66.93         4.48 o
   3  19   2         15.03         13.89         3.08 o
   4  19   2         51.02         59.39         3.77 o
   5  19   2          1.36         -2.37         2.54 o
   6  19   2          6.47          2.72         3.15 o
   7  19   2          3.06         -4.24         6.56 o
  -7  20   2         21.23         18.80         4.86 o
  -6  20   2          1.81          0.99         3.08 o
  -5  20   2          0.28          4.52         4.83 o
  -4  20   2          3.84          5.39         2.98 o
  -3  20   2          1.54          2.28         2.05 o
  -2  20   2          5.07          2.67         3.07 o
  -1  20   2          2.74          1.06         4.88 o
   0  20   2         30.98         27.25         6.31 o
   1  20   2         81.04         79.81         8.60 o
   2  20   2          8.66         16.78         5.70 o
   3  20   2          0.27         -1.87         1.87 o
   4  20   2          0.51          0.76         2.44 o
   5  20   2          3.05         -2.51         2.51 o
   6  20   2          2.70          2.84         3.97 o
  -6  21   2          3.60          1.40         3.25 o
  -5  21   2          1.79         -0.82         2.80 o
  -4  21   2         18.21         19.61         2.95 o
  -3  21   2         18.27         19.56         2.45 o
  -2  21   2          1.03         -0.88         2.88 o
  -1  21   2         18.22         15.92         6.35 o
   0  21   2         46.56         45.72        12.23 o
   1  21   2          3.11         -1.55         4.88 o
   2  21   2         26.54         26.35         6.68 o
   3  21   2         16.77         17.90         3.65 o
   4  21   2         20.35         20.44         3.27 o
   5  21   2         11.75         17.38         3.37 o
  -5  22   2          0.05         -2.76         2.76 o
  -4  22   2         10.80         11.46         2.70 o
  -3  22   2          7.90          9.57         3.87 o
  -2  22   2         84.33        117.57        12.28 o
  -1  22   2          2.95          6.75         5.86 o
   0  22   2          0.28          4.24         5.75 o
   1  22   2         62.12         59.00        22.99 o
   2  22   2          7.78          5.02         5.26 o
   3  22   2          1.36         -2.16         3.35 o
   4  22   2         29.36         26.75         3.02 o
  -4  23   2          2.35          5.46         3.02 o
  -3  23   2          6.79          5.03         5.03 o
  -2  23   2          0.20         -2.82         5.78 o
  -1  23   2         70.06         67.72         9.69 o
   0  23   2          7.95          9.42         6.61 o
   1  23   2         20.29         21.95         7.23 o
   2  23   2         10.67         18.51         7.20 o
   3  23   2         18.17         21.21         7.42 o
  -2  24   2          3.11         -2.26         7.61 o
  -1  24   2          3.35          6.00         6.75 o
   0  24   2          9.16         16.05         7.60 o
   1  24   2         52.93         52.50         9.39 o
 -12   1   3         12.73         13.32         6.42 o
 -11   1   3         29.41         33.24         6.43 o
 -10   1   3          2.09          2.93         2.80 o
  -9   1   3          2.13         -0.62         2.28 o
  -8   1   3         44.66         42.61         2.98 o
  -7   1   3          8.85          7.85         1.59 o
  -6   1   3         81.04        103.54         3.14 o
  -5   1   3       3681.04       3880.83        59.88 o
  -4   1   3          0.92          3.83         1.34 o
  -3   1   3       2108.49       2149.86        29.49 o
  -2   1   3      16190.17      15646.49       222.86 o
  -1   1   3      12705.27      12205.21       152.18 o
   0   1   3        412.73        397.23         5.28 o
   1   1   3       1105.68       1110.88        13.26 o
   2   1   3          0.04          1.12         0.44 o
   3   1   3       1165.35       1156.62        14.21 o
   4   1   3         69.86         75.96         3.07 o
   5   1   3       1241.42       1273.39        16.52 o
   6   1   3         83.00         80.92         2.50 o
   7   1   3        523.20        539.37        11.90 o
   8   1   3          1.31          2.48         2.34 o
   9   1   3         85.02         90.90         7.52 o
  10   1   3          2.84          5.45         9.13 o
  11   1   3         14.26         12.40         6.38 o
 -12   2   3          3.95          9.03         5.49 o
 -11   2   3         51.88         41.02         6.78 o
 -10   2   3         17.48         17.46         4.21 o
  -9   2   3          5.70          1.80         3.06 o
  -8   2   3         41.83         36.15         2.65 o
  -7   2   3          7.86         11.33         1.61 o
  -6   2   3        323.24        339.47         7.04 o
  -5   2   3         13.49          5.26         1.37 o
  -4   2   3       2877.21       3001.40        43.08 o
  -3   2   3        175.06        145.16         2.74 o
  -2   2   3       1695.17       1660.80        21.64 o
  -1   2   3        248.58        221.02         3.95 o
   0   2   3       3874.50       3961.01        47.32 o
   1   2   3      11284.90      10826.05       118.23 o
   2   2   3       5667.55       5592.03        64.27 o
   3   2   3       1209.27       1237.91        15.76 o
   4   2   3       5296.82       5273.82        67.12 o
   5   2   3        566.18        564.90         8.16 o
   6   2   3         96.57        100.64         3.38 o
   7   2   3        249.53        270.51         7.46 o
   8   2   3         58.55         57.08         4.29 o
   9   2   3          6.10          4.54         3.43 o
  10   2   3          9.14          8.95         4.41 o
  11   2   3          0.40         -4.55         4.55 o
 -12   3   3         15.25         17.43         5.83 o
 -11   3   3         21.82         35.21         6.67 o
 -10   3   3         28.98         22.82         5.32 o
  -9   3   3         10.39          4.47         2.84 o
  -8   3   3        169.11        172.19         6.25 o
  -7   3   3         38.18         40.97         2.50 o
  -6   3   3        628.40        674.17        12.18 o
  -5   3   3        753.56        730.94        11.78 o
  -4   3   3       2913.77       3011.21        40.85 o
  -3   3   3        820.22        837.17        12.16 o
  -2   3   3         81.84         98.91         3.13 o
  -1   3   3       2329.58       2284.49        27.71 o
   0   3   3       3160.22       3094.95        37.17 o
   1   3   3        454.73        472.24         5.79 o
   2   3   3       1294.91       1324.71        15.93 o
   3   3   3          3.91         12.27         1.07 o
   4   3   3        572.68        612.12        14.87 o
   5   3   3       1134.18       1120.25        17.49 o
   6   3   3        185.37        172.72         4.37 o
   7   3   3         71.54         79.22         3.95 o
   8   3   3         78.22         72.66         5.20 o
   9   3   3         15.70         21.80         4.15 o
  10   3   3         78.44         91.17         7.43 o
  11   3   3         10.30         21.80         8.11 o
 -12   4   3          5.31          7.84         6.01 o
 -11   4   3         39.74         43.27         7.61 o
 -10   4   3          8.64          9.04         3.87 o
  -9   4   3         85.79         85.05         6.83 o
  -8   4   3         52.94         48.65         3.47 o
  -7   4   3          0.11         -1.59         1.59 o
  -6   4   3        239.60        219.61         4.91 o
  -5   4   3        121.46        139.64         3.93 o
  -4   4   3          4.62          7.33         1.99 o
  -3   4   3        388.61        442.24         7.32 o
  -2   4   3        365.85        342.20         4.59 o
  -1   4   3        336.51        339.48         4.39 o
   0   4   3          2.41          3.24         0.65 o
   1   4   3       2844.65       2907.71        35.06 o
   2   4   3        133.35        148.22         3.57 o
   3   4   3        480.62        490.98         6.81 o
   4   4   3         10.17         12.48         1.10 o
   5   4   3        585.78        606.67        11.23 o
   6   4   3        286.52        294.71         6.88 o
   7   4   3        167.85        160.17         6.25 o
   8   4   3        132.27        126.83         6.47 o
   9   4   3         13.27         18.34         3.81 o
  10   4   3          6.61          4.13         4.14 o
  11   4   3          0.18          1.74         4.40 o
 -12   5   3          0.22          2.31         4.82 o
 -11   5   3         14.88         15.67         5.52 o
 -10   5   3         22.05         15.35         4.84 o
  -9   5   3         35.43         27.42         4.35 o
  -8   5   3          1.54          1.58         2.01 o
  -7   5   3        100.95         97.30         3.87 o
  -6   5   3         90.48         91.93         3.43 o
  -5   5   3          1.05          0.76         0.83 o
  -4   5   3       1043.32       1103.88        15.07 o
  -3   5   3        127.25        156.27         3.14 o
  -2   5   3         23.84         15.09         1.19 o
  -1   5   3        321.26        348.45         5.03 o
   0   5   3        289.68        289.20         7.69 o
   1   5   3        207.35        220.08         4.67 o
   2   5   3          0.24          2.02         0.64 o
   3   5   3         73.51         67.28         1.77 o
   4   5   3        126.56        121.09         2.75 o
   5   5   3          2.48          1.37         0.80 o
   6   5   3        239.65        232.80         5.96 o
   7   5   3         55.46         49.75         5.59 o
   8   5   3        143.30        148.54         7.04 o
   9   5   3          5.42          5.18         3.28 o
  10   5   3          4.14          7.36         3.66 o
  11   5   3          1.86          5.10         5.46 o
 -12   6   3          3.57          7.87         5.49 o
 -11   6   3          0.84         -3.93         5.06 o
 -10   6   3         11.62         15.58         7.14 o
  -9   6   3          5.06          2.34         3.10 o
  -8   6   3         64.45         61.99         4.07 o
  -7   6   3          0.27          1.37         1.57 o
  -6   6   3         23.38         24.10         1.79 o
  -5   6   3         14.35         19.06         1.84 o
  -4   6   3         83.84         89.70         4.58 o
  -3   6   3        155.79        150.56         4.24 o
  -2   6   3        331.17        314.00         5.06 o
  -1   6   3        938.50        914.47        13.64 o
   0   6   3        573.15        618.01         8.01 o
   1   6   3        321.56        331.65         4.73 o
   2   6   3          3.66          3.29         0.70 o
   3   6   3          4.37          5.10         0.84 o
   4   6   3        148.11        146.43         3.01 o
   5   6   3         52.28         63.96         2.02 o
   6   6   3          3.37          1.14         1.42 o
   7   6   3          9.00          0.31         2.52 o
   8   6   3          0.31          3.06         3.93 o
   9   6   3          2.09          5.51         3.30 o
  10   6   3          2.48          5.19         3.55 o
  11   6   3         10.75          9.45         4.89 o
 -12   7   3          4.57          6.99         5.55 o
 -11   7   3          3.90          1.65         5.22 o
 -10   7   3          4.54          3.75         3.64 o
  -9   7   3        185.21        171.43         8.54 o
  -8   7   3        157.49        154.29         6.26 o
  -7   7   3         20.19         22.53         2.61 o
  -6   7   3          9.92          8.38         1.42 o
  -5   7   3        346.26        357.87         6.23 o
  -4   7   3          5.82          6.15         1.53 o
  -3   7   3        295.55        265.73         5.74 o
  -2   7   3       1805.36       1869.75        28.89 o
  -1   7   3       5450.63       5728.52        92.18 o
   0   7   3          5.89         14.41         1.20 o
   1   7   3          9.68          7.53         0.75 o
   2   7   3        478.60        508.06         7.76 o
   3   7   3         59.30         80.27         2.16 o
   4   7   3          1.46          1.43         0.90 o
   5   7   3          0.08         -0.04         0.90 o
   6   7   3         41.60         47.48         3.38 o
   7   7   3         47.35         43.23         3.95 o
   8   7   3         26.04         25.13         3.98 o
   9   7   3          6.27          3.85         3.24 o
  10   7   3          4.06          7.51         3.63 o
  11   7   3          0.79         -1.49         4.70 o
 -12   8   3         12.13         17.44         6.11 o
 -11   8   3          1.09          1.23         3.86 o
 -10   8   3          7.17          9.41         4.39 o
  -9   8   3          3.83         -0.27         3.41 o
  -8   8   3          6.42         10.46         2.68 o
  -7   8   3         57.21         57.60         3.45 o
  -6   8   3        306.76        331.22         7.13 o
  -5   8   3         31.63         30.14         1.61 o
  -4   8   3        171.35        196.18         7.13 o
  -3   8   3        157.20        156.62         4.82 o
  -2   8   3         49.67         39.30         3.05 o
  -1   8   3       2781.95       3029.35        45.97 o
   0   8   3        534.29        628.54         8.66 o
   1   8   3       1251.56       1414.68        17.64 o
   2   8   3         82.79         74.68         2.31 o
   3   8   3         17.60         17.17         1.19 o
   4   8   3         22.00         19.49         1.42 o
   5   8   3          0.18         -1.03         1.03 o
   6   8   3        118.30        135.39         4.05 o
   7   8   3         59.90         53.48         4.16 o
   8   8   3        142.29        146.48         6.94 o
   9   8   3          0.01         -1.63         2.76 o
  10   8   3          1.33          2.61         3.96 o
 -11   9   3          5.65          5.74         4.13 o
 -10   9   3          6.56          4.53         4.12 o
  -9   9   3          0.55         -0.56         2.91 o
  -8   9   3         29.26         34.28         3.10 o
  -7   9   3         33.97         37.80         2.66 o
  -6   9   3         31.48         29.43         2.12 o
  -5   9   3        206.70        190.07         5.10 o
  -4   9   3        582.23        580.51        15.69 o
  -3   9   3        111.85         94.83         3.62 o
  -2   9   3         71.88         87.03         5.37 o
  -1   9   3         95.71        134.63         3.60 o
   0   9   3       1303.74       1248.47        15.58 o
   1   9   3         36.83         48.75         1.52 o
   2   9   3         62.07         63.88         2.77 o
   3   9   3       1107.39       1121.94        16.06 o
   4   9   3         65.95         61.82         2.07 o
   5   9   3          7.47          5.86         1.24 o
   6   9   3        452.45        478.91        11.02 o
   7   9   3         47.85         47.97         4.04 o
   8   9   3         23.78         18.18         3.49 o
   9   9   3          1.67         -0.15         3.30 o
  10   9   3         17.23         17.81         4.52 o
 -11  10   3          1.92          4.27         3.95 o
 -10  10   3          4.83          6.79         3.23 o
  -9  10   3          9.79          9.87         3.00 o
  -8  10   3         22.82         17.83         2.41 o
  -7  10   3          1.64          0.73         1.85 o
  -6  10   3        159.32        183.38         7.12 o
  -5  10   3        257.44        269.51         8.62 o
  -4  10   3        657.85        674.76        14.36 o
  -3  10   3        255.70        249.73         5.99 o
  -2  10   3          7.34          9.41         1.44 o
  -1  10   3        571.94        630.30        10.05 o
   0  10   3         55.95         51.84         2.62 o
   1  10   3         66.10         87.61         2.12 o
   2  10   3        133.72        128.00         3.12 o
   3  10   3         43.28         37.24         1.82 o
   4  10   3        118.34        120.57         3.00 o
   5  10   3         12.22          6.77         1.52 o
   6  10   3         31.86         39.13         2.26 o
   7  10   3         14.25         10.42         2.83 o
   8  10   3          7.58          7.78         3.26 o
   9  10   3          3.19         10.74         3.65 o
  10  10   3          0.08         -1.77         5.66 o
 -11  11   3         16.45         14.35         5.27 o
 -10  11   3         10.99         11.15         3.51 o
  -9  11   3          0.01         -1.70         1.70 o
  -8  11   3         64.36         76.22         6.42 o
  -7  11   3         65.69         60.42         5.65 o
  -6  11   3         25.12         25.05         4.05 o
  -5  11   3         46.87         52.82         3.84 o
  -4  11   3         46.03         53.23         3.11 o
  -3  11   3          2.32          3.19         1.61 o
  -2  11   3         51.10         47.95         2.23 o
  -1  11   3         96.12         94.24         2.88 o
   0  11   3        221.90        225.29         3.92 o
   1  11   3        161.79        154.14         2.81 o
   2  11   3        192.48        179.49         3.45 o
   3  11   3        247.76        230.57         4.26 o
   4  11   3          0.05         -0.97         0.97 o
   5  11   3        102.72        106.60         3.30 o
   6  11   3         81.58         79.29         3.04 o
   7  11   3         80.59         75.62         5.04 o
   8  11   3         54.55         53.66         4.74 o
   9  11   3          1.10          1.60         3.29 o
  10  11   3          0.27          3.16         3.54 o
 -11  12   3         12.58         22.47         7.47 o
 -10  12   3          8.69         13.51         9.16 o
  -9  12   3          0.07          3.22         5.05 o
  -8  12   3          0.01         -1.89         4.25 o
  -7  12   3        212.24        228.10        10.53 o
  -6  12   3        159.35        149.05         7.69 o
  -5  12   3         35.80         29.18         3.19 o
  -4  12   3          0.12         -1.54         1.54 o
  -3  12   3        124.72        117.64         3.96 o
  -2  12   3          4.05          4.68         1.35 o
  -1  12   3          2.96          0.96         1.13 o
   0  12   3          0.76          0.14         0.96 o
   1  12   3        141.19        142.25         2.58 o
   2  12   3        658.65        636.53         8.68 o
   3  12   3         19.10         18.53         1.40 o
   4  12   3         83.64         73.85         3.68 o
   5  12   3          2.02          3.11         1.43 o
   6  12   3          0.09         -0.35         1.55 o
   7  12   3        182.30        204.35         8.16 o
   8  12   3          0.00         -0.64         2.75 o
   9  12   3          2.85          1.33         3.10 o
 -10  13   3          2.54          1.62         5.15 o
  -9  13   3          5.10         10.79         7.36 o
  -8  13   3         19.26         17.34         9.95 o
  -7  13   3          3.15          3.46         5.97 o
  -6  13   3        335.97        316.28        14.07 o
  -5  13   3         76.80         63.07         4.24 o
  -4  13   3         50.87         59.59         3.80 o
  -3  13   3        106.61        102.22         3.55 o
  -2  13   3        691.77        646.54        11.54 o
  -1  13   3        121.67        107.17         3.27 o
   0  13   3        240.31        240.04         4.97 o
   1  13   3        252.84        264.22         3.93 o
   2  13   3          2.48          0.65         0.99 o
   3  13   3         68.28         57.73         2.03 o
   4  13   3        185.95        179.97         4.26 o
   5  13   3          0.44          0.04         1.36 o
   6  13   3        486.87        506.96        11.63 o
   7  13   3         17.11         15.74         2.83 o
   8  13   3          8.50          8.04         2.73 o
   9  13   3          6.80          2.18         2.74 o
 -10  14   3          6.33         16.92         7.05 o
  -9  14   3         57.50         62.87        12.16 o
  -8  14   3         62.18         72.76        11.44 o
  -7  14   3         31.41         25.65         8.16 o
  -6  14   3         14.64         17.12         3.75 o
  -5  14   3        385.83        396.50        17.21 o
  -4  14   3         11.03          9.85         2.71 o
  -3  14   3         85.47         87.10         3.41 o
  -2  14   3        604.47        590.13        10.86 o
  -1  14   3          7.02          7.83         1.61 o
   0  14   3        210.54        226.78         4.93 o
   1  14   3          6.94          9.08         0.92 o
   2  14   3        956.68        902.34        14.17 o
   3  14   3        214.78        192.55         4.65 o
   4  14   3         33.59         37.07         2.32 o
   5  14   3        144.96        134.38         5.47 o
   6  14   3        118.84        121.31         4.69 o
   7  14   3          1.89          4.31         3.41 o
   8  14   3          0.07         -1.65         3.50 o
   9  14   3          0.00          0.15         4.24 o
 -10  15   3         15.57         21.46        10.57 o
  -9  15   3          0.00          1.37         7.24 o
  -8  15   3          0.20         -1.96         6.65 o
  -7  15   3          4.39          6.87         3.69 o
  -6  15   3         30.07         28.34         4.14 o
  -5  15   3          4.76          4.30         3.44 o
  -4  15   3        213.38        195.17         6.55 o
  -3  15   3         69.04         61.96         3.33 o
  -2  15   3        494.61        455.27         9.76 o
  -1  15   3        255.24        277.55         6.45 o
   0  15   3         11.01         12.34         1.62 o
   1  15   3        331.75        310.56         6.68 o
   2  15   3          0.04          2.46         1.30 o
   3  15   3        710.59        685.39        13.57 o
   4  15   3         14.10         15.20         2.90 o
   5  15   3         48.33         57.16         4.37 o
   6  15   3          5.36          2.37         3.39 o
   7  15   3          3.25         -1.96         6.01 o
   8  15   3          9.16          8.99         3.24 o
  -9  16   3          0.90         -3.92         7.38 o
  -8  16   3         22.79          8.70         7.04 o
  -7  16   3          9.86          7.68         3.80 o
  -6  16   3          6.27          1.27         2.75 o
  -5  16   3         23.08         26.65         3.49 o
  -4  16   3         16.62         11.02         2.48 o
  -3  16   3        824.95        816.63        17.21 o
  -2  16   3         36.22         38.44         2.62 o
  -1  16   3        451.39        446.71         9.20 o
   0  16   3        151.67        123.98         3.52 o
   1  16   3          3.04          4.88         2.05 o
   2  16   3        251.27        253.70         6.47 o
   3  16   3         20.27         20.56         2.92 o
   4  16   3        275.47        256.93         7.71 o
   5  16   3         34.75         37.39         4.76 o
   6  16   3          3.86          8.31         4.26 o
   7  16   3          9.10         21.28         8.02 o
   8  16   3          0.93         10.30         7.88 o
  -9  17   3         18.23          7.56         7.93 o
  -8  17   3          6.63          6.60         4.25 o
  -7  17   3          4.28         -1.97         3.68 o
  -6  17   3          0.32         -2.54         2.54 o
  -5  17   3          0.05         -1.75         2.43 o
  -4  17   3         38.41         36.18         3.20 o
  -3  17   3         47.39         49.01         3.37 o
  -2  17   3        117.87        120.01         5.05 o
  -1  17   3        180.34        175.27         5.64 o
   0  17   3         63.04         58.77         4.72 o
   1  17   3         99.07         84.37         7.83 o
   2  17   3         41.85         43.28         2.22 o
   3  17   3          2.92          3.58         1.96 o
   4  17   3         34.26         32.39         3.23 o
   5  17   3         65.54         69.31         5.03 o
   6  17   3          0.00          1.09         3.03 o
   7  17   3         32.13         43.60        10.11 o
   8  17   3          1.10          2.87         7.75 o
  -8  18   3          3.54         -0.80         4.26 o
  -7  18   3          7.41          3.40         5.18 o
  -6  18   3         15.82         12.75         3.83 o
  -5  18   3          0.74          1.09         2.65 o
  -4  18   3          4.56          5.62         2.35 o
  -3  18   3          3.94          4.35         2.12 o
  -2  18   3        133.86        128.27         4.79 o
  -1  18   3         92.47         86.26         3.20 o
   0  18   3         64.27         59.45         3.35 o
   1  18   3        196.96        185.57        11.53 o
   2  18   3         50.93         46.83         3.35 o
   3  18   3         26.43         20.82         4.04 o
   4  18   3         51.84         46.51         3.47 o
   5  18   3         18.05         21.03         3.28 o
   6  18   3          0.76          3.31         3.19 o
   7  18   3         32.13         37.78         6.86 o
  -8  19   3          2.34          5.48         4.61 o
  -7  19   3          0.59          0.88         3.84 o
  -6  19   3          5.97          5.19         3.13 o
  -5  19   3          4.42          7.95         3.02 o
  -4  19   3          7.73          6.20         3.07 o
  -3  19   3         20.07         14.83         2.56 o
  -2  19   3          8.87          6.99         3.16 o
  -1  19   3         36.20         36.80         3.29 o
   0  19   3        194.28        192.29        12.54 o
   1  19   3        293.40        301.81        21.60 o
   2  19   3          2.57          2.17         1.85 o
   3  19   3         11.74         13.85         2.44 o
   4  19   3         25.59         27.58         3.44 o
   5  19   3         14.70         20.15         3.75 o
   6  19   3         26.02         26.45         4.99 o
  -7  20   3          2.66         10.28         4.45 o
  -6  20   3          0.01         -2.79         2.79 o
  -5  20   3          0.09          3.41         2.93 o
  -4  20   3          0.43          0.57         2.54 o
  -3  20   3          1.06          2.08         2.14 o
  -2  20   3         71.94         79.15         3.69 o
  -1  20   3         29.84         28.29         2.84 o
   0  20   3         51.95         41.83         7.24 o
   1  20   3          0.55          6.55         5.12 o
   2  20   3          1.89          7.20         5.04 o
   3  20   3          7.18          3.60         3.22 o
   4  20   3          1.31         -0.12         2.16 o
   5  20   3         16.41         23.61         4.39 o
   6  20   3          0.20         -3.06         3.06 o
  -6  21   3          2.88          0.96         3.32 o
  -5  21   3          2.83         -2.63         2.63 o
  -4  21   3         59.28         56.85         4.18 o
  -3  21   3          0.22          2.03         2.19 o
  -2  21   3         10.96          8.13         5.69 o
  -1  21   3         44.42         55.74         8.41 o
   0  21   3          0.42          1.41         5.58 o
   1  21   3         23.04         23.72         6.68 o
   2  21   3         27.13         39.15        13.74 o
   3  21   3         17.14         11.05         3.46 o
   4  21   3          1.19          1.51         2.20 o
   5  21   3          7.25          7.35         3.07 o
  -5  22   3          2.94          5.52         3.51 o
  -4  22   3          1.83          1.93         2.66 o
  -3  22   3         14.02         13.26         2.28 o
  -2  22   3         38.35         65.01         5.24 o
  -1  22   3         80.49         92.51        10.28 o
   0  22   3         36.32         53.46        13.35 o
   1  22   3         66.33         58.34         8.84 o
   2  22   3          0.24          4.48         5.76 o
   3  22   3          0.40          6.04         5.66 o
   4  22   3          1.01         -1.33         4.32 o
  -4  23   3          0.37         -3.63         3.74 o
  -3  23   3          2.53         -0.07         3.63 o
  -2  23   3          5.32          8.58         6.80 o
  -1  23   3          2.37         -4.59        10.41 o
   0  23   3          2.77          5.11         6.83 o
   1  23   3         62.48         63.25        17.54 o
   2  23   3          1.90          3.56         6.10 o
   3  23   3          5.89          1.49         5.80 o
  -2  24   3          4.61         -3.57         5.95 o
  -1  24   3          0.15         -1.31         8.54 o
   0  24   3          2.53         -3.31         5.97 o
 -12   0   4          4.77          0.46         6.79 o
 -11   0   4          0.22         -4.19         5.06 o
 -10   0   4         13.32          3.74         5.92 o
  -9   0   4          1.26          1.88         3.54 o
  -8   0   4         79.93         76.17         6.46 o
  -7   0   4        451.65        497.41        15.19 o
  -6   0   4        439.88        401.18        12.42 o
  -5   0   4       1336.19       1333.11        35.88 o
  -4   0   4      12650.15      12445.22       251.44 o
  -3   0   4        445.86        451.44        10.61 o
  -2   0   4       5585.36       5360.81        95.99 o
  -1   0   4       2626.46       2497.96        40.89 o
   0   0   4       3500.22       3536.30        63.47 o
   1   0   4       4180.81       4147.70        74.70 o
   2   0   4       3161.60       3193.83        48.44 o
   3   0   4       6530.77       7245.54       117.66 o
   4   0   4         54.02         53.13         2.86 o
   5   0   4       1289.11       1293.26        28.72 o
   6   0   4         46.39         40.40         3.77 o
   7   0   4         40.11         53.98         5.09 o
   8   0   4         25.75         29.81         4.70 o
   9   0   4         32.53         23.10         8.79 o
  10   0   4          1.03         -1.28         6.79 o
  11   0   4          0.02         -0.36         7.29 o
 -12   1   4          3.17          0.59         4.63 o
 -11   1   4          0.07         -3.77         3.77 o
 -10   1   4         27.15         17.42         5.04 o
  -9   1   4          7.08          2.86         3.01 o
  -8   1   4          2.45          1.70         2.02 o
  -7   1   4         24.99         27.40         2.36 o
  -6   1   4        272.75        309.56         7.24 o
  -5   1   4       1087.72       1117.12        25.40 o
  -4   1   4        464.77        435.79        13.42 o
  -3   1   4        498.86        452.69         8.06 o
  -2   1   4       2820.08       3018.25        40.59 o
  -1   1   4       1890.98       1854.86        23.76 o
   0   1   4       4025.07       3956.23        47.67 o
   1   1   4        311.45        329.96         4.59 o
   2   1   4       3311.42       3335.82        38.83 o
   3   1   4         40.27         34.64         1.77 o
   4   1   4          3.49          2.88         1.08 o
   5   1   4        530.51        505.12         8.68 o
   6   1   4        170.79        184.80         5.38 o
   7   1   4        424.05        424.35        10.24 o
   8   1   4          0.12          0.29         2.61 o
   9   1   4         44.56         51.99         7.80 o
  10   1   4          4.58          2.36         5.46 o
  11   1   4         20.03         19.85         6.75 o
 -12   2   4         10.27          7.39         5.40 o
 -11   2   4          1.27          1.94         4.25 o
 -10   2   4          0.03         -3.96         3.96 o
  -9   2   4          0.63          3.55         3.14 o
  -8   2   4         71.67         77.28         5.75 o
  -7   2   4          4.64          1.53         1.36 o
  -6   2   4       1344.02       1342.96        26.60 o
  -5   2   4        252.33        247.18         9.90 o
  -4   2   4       5369.15       5391.04        72.65 o
  -3   2   4         53.78         38.94         1.52 o
  -2   2   4        905.54        990.32        14.00 o
  -1   2   4       2726.77       2654.62        35.75 o
   0   2   4       4365.10       4275.49        49.04 o
   1   2   4         57.51         70.52         1.61 o
   2   2   4       4962.77       5059.30        58.38 o
   3   2   4        577.15        587.28         8.67 o
   4   2   4          2.32          3.90         1.04 o
   5   2   4        115.13        132.53         3.93 o
   6   2   4        135.13        136.60         3.98 o
   7   2   4          3.69          7.65         2.39 o
   8   2   4         83.48         93.33         5.88 o
   9   2   4         26.92         30.47         4.57 o
  10   2   4          7.39          0.21         5.24 o
  11   2   4          0.74          8.25         6.19 o
 -12   3   4          7.50         11.88         6.42 o
 -11   3   4         53.68         56.09         7.43 o
 -10   3   4         28.01         31.10        11.39 o
  -9   3   4          0.00         -2.78         2.78 o
  -8   3   4          0.67          0.37         2.20 o
  -7   3   4        124.59        124.26         7.00 o
  -6   3   4         22.79         26.27         2.42 o
  -5   3   4        135.30        115.11         3.36 o
  -4   3   4          2.24          0.47         0.87 o
  -3   3   4        127.90        154.71         3.55 o
  -2   3   4        325.12        308.51         6.60 o
  -1   3   4        544.21        564.09         7.73 o
   0   3   4        452.49        424.75         6.11 o
   1   3   4        452.46        464.48         6.12 o
   2   3   4        103.10        114.29         2.41 o
   3   3   4        182.34        194.11         7.71 o
   4   3   4        130.09        145.02         3.36 o
   5   3   4        346.28        371.80         7.88 o
   6   3   4         24.96         26.36         2.14 o
   7   3   4          7.32          4.23         2.50 o
   8   3   4        247.06        264.77        11.12 o
   9   3   4          1.08         -3.00         3.00 o
  10   3   4          0.61          1.62         5.26 o
  11   3   4          6.38         16.88         6.67 o
 -12   4   4          1.55          0.26         4.75 o
 -11   4   4          1.85          1.82         4.57 o
 -10   4   4         96.84         88.24         6.60 o
  -9   4   4         60.67         51.53         5.60 o
  -8   4   4         38.33         36.33         3.09 o
  -7   4   4          7.02          9.53         3.24 o
  -6   4   4         64.32         67.28         3.43 o
  -5   4   4        144.56        163.14         3.86 o
  -4   4   4         28.52         35.87         1.72 o
  -3   4   4        152.31        146.19         3.10 o
  -2   4   4        696.10        722.55         9.91 o
  -1   4   4       1749.94       1811.52        22.25 o
   0   4   4        119.09        138.17         2.40 o
   1   4   4       4106.44       4167.78        52.86 o
   2   4   4       1207.55       1257.74        16.73 o
   3   4   4        509.56        563.32         8.36 o
   4   4   4         70.76         55.84         2.03 o
   5   4   4          7.66          9.07         1.58 o
   6   4   4        345.51        333.53         7.69 o
   7   4   4         45.37         41.68         3.66 o
   8   4   4         16.74         11.40         3.30 o
   9   4   4         39.57         47.93         5.04 o
  10   4   4          6.37          8.03         5.02 o
  11   4   4          3.97         12.80         6.64 o
 -12   5   4          1.25          4.97         5.11 o
 -11   5   4          4.35          9.08         4.80 o
 -10   5   4         63.45         51.78        10.39 o
  -9   5   4        189.69        204.21         9.34 o
  -8   5   4         28.03         30.28         2.92 o
  -7   5   4         57.44         55.59         3.76 o
  -6   5   4         19.74         18.37         2.59 o
  -5   5   4        210.91        268.65         5.73 o
  -4   5   4        565.05        499.75         9.01 o
  -3   5   4         56.47         50.09         1.79 o
  -2   5   4         35.05         47.68         1.45 o
  -1   5   4       3711.83       3853.10        46.62 o
   0   5   4         15.13         18.57         1.03 o
   1   5   4          8.49          7.09         1.73 o
   2   5   4        119.22        122.29         2.97 o
   3   5   4        667.29        683.13        10.56 o
   4   5   4         19.06         17.15         1.40 o
   5   5   4         78.90         90.38         2.79 o
   6   5   4        199.45        201.95         6.17 o
   7   5   4         16.28         17.41         3.43 o
   8   5   4          0.76         -1.08         3.14 o
   9   5   4          0.02         -0.67         3.03 o
  10   5   4          4.18          3.91         4.18 o
  11   5   4         32.03         34.99         9.75 o
 -12   6   4          2.59          7.34         5.52 o
 -11   6   4          8.96          2.77         4.70 o
 -10   6   4          1.75          2.83         3.44 o
  -9   6   4         74.58         78.86        10.12 o
  -8   6   4          0.01         -0.50         2.09 o
  -7   6   4         49.95         48.26         2.74 o
  -6   6   4         98.31        106.90         3.67 o
  -5   6   4          1.09          1.65         0.97 o
  -4   6   4        243.56        256.26         5.39 o
  -3   6   4       2806.87       2843.90        43.72 o
  -2   6   4        846.25        853.03        15.01 o
  -1   6   4       1386.40       1457.70        24.67 o
   0   6   4        209.22        264.83         4.63 o
   1   6   4       2028.00       2132.34        27.34 o
   2   6   4          0.39         -0.20         0.61 o
   3   6   4        358.03        354.03         6.01 o
   4   6   4         64.36         80.26         2.24 o
   5   6   4        185.61        192.91         5.27 o
   6   6   4        363.14        359.89         9.60 o
   7   6   4        173.58        175.64         7.42 o
   8   6   4          2.76          2.95         2.89 o
   9   6   4         17.81         28.90         4.35 o
  10   6   4          5.03          2.84         3.69 o
 -12   7   4          0.00          4.90         5.11 o
 -11   7   4          1.71          2.44        10.62 o
 -10   7   4         15.57         17.36         4.26 o
  -9   7   4         19.14         17.67         3.82 o
  -8   7   4          0.48          3.65         2.12 o
  -7   7   4        214.91        199.24         5.71 o
  -6   7   4        195.57        196.00         4.77 o
  -5   7   4        283.48        291.81         5.62 o
  -4   7   4        958.27        951.39        28.94 o
  -3   7   4        101.33         96.07         3.62 o
  -2   7   4        457.20        484.78         9.21 o
  -1   7   4       1482.49       1461.99        36.32 o
   0   7   4         42.37         35.04         1.29 o
   1   7   4       2634.36       2720.00        33.13 o
   2   7   4        437.14        404.43         6.54 o
   3   7   4         68.80         59.46         1.91 o
   4   7   4         44.70         43.46         1.77 o
   5   7   4          3.90          1.47         1.02 o
   6   7   4         10.29         11.94         2.86 o
   7   7   4         11.34         11.44         3.06 o
   8   7   4        112.29        112.52         6.26 o
   9   7   4          2.30          4.29         3.26 o
  10   7   4          1.12         -0.98         3.83 o
 -12   8   4          0.81          2.97         5.06 o
 -11   8   4          5.64         14.25         5.23 o
 -10   8   4          6.07         10.12         3.36 o
  -9   8   4          1.84          3.28         2.77 o
  -8   8   4        102.45         97.76         4.41 o
  -7   8   4        602.72        597.80        13.43 o
  -6   8   4        329.05        329.10         6.76 o
  -5   8   4          6.93          3.34         1.60 o
  -4   8   4          1.86          1.89         1.03 o
  -3   8   4         15.90         17.99         1.44 o
  -2   8   4         49.43         60.10         2.67 o
  -1   8   4        527.01        540.62        11.06 o
   0   8   4       3879.13       4137.17        52.38 o
   1   8   4        226.06        184.29         3.22 o
   2   8   4         47.32         55.63         2.20 o
   3   8   4        692.92        711.46        10.28 o
   4   8   4         28.08         30.51         1.62 o
   5   8   4         14.04         11.80         1.36 o
   6   8   4        491.84        472.54        13.03 o
   7   8   4         21.62         30.44         3.71 o
   8   8   4         47.00         40.12         5.41 o
   9   8   4          5.90          9.16         3.91 o
  10   8   4          0.30         -0.34         3.78 o
 -11   9   4          0.17         -3.16         3.16 o
 -10   9   4          8.64         10.98         3.46 o
  -9   9   4         85.14         82.85         5.17 o
  -8   9   4          9.75         16.56         3.23 o
  -7   9   4         60.54         61.28         3.03 o
  -6   9   4         35.15         42.38         2.86 o
  -5   9   4        126.19        121.89         4.92 o
  -4   9   4        117.69        112.43         4.37 o
  -3   9   4        766.07        781.59        15.91 o
  -2   9   4         37.48         34.47         1.75 o
  -1   9   4       3487.82       3729.81        60.80 o
   0   9   4        109.40        118.82         2.45 o
   1   9   4       1206.50       1145.29        15.40 o
   2   9   4          0.01          0.47         0.83 o
   3   9   4          8.20          8.45         1.08 o
   4   9   4        294.20        295.62         5.34 o
   5   9   4          3.44          2.35         1.33 o
   6   9   4        194.68        181.71         6.24 o
   7   9   4          3.08          2.90         2.71 o
   8   9   4         30.56         39.16         4.71 o
   9   9   4          0.39          1.83         3.43 o
  10   9   4          7.19          4.86         4.04 o
 -11  10   4          0.00          0.81         3.58 o
 -10  10   4         34.39         35.42         4.64 o
  -9  10   4         45.78         47.74         3.22 o
  -8  10   4          7.10          6.68         1.71 o
  -7  10   4          4.85          5.39         3.32 o
  -6  10   4         51.72         48.98         7.60 o
  -5  10   4         29.06         27.71         3.34 o
  -4  10   4        457.70        433.34        10.25 o
  -3  10   4         60.85         71.92         3.29 o
  -2  10   4        156.73        159.92         4.77 o
  -1  10   4          7.31         10.61         1.99 o
   0  10   4          6.84          8.44         0.82 o
   1  10   4        648.14        623.02         8.96 o
   2  10   4        371.96        344.44         5.63 o
   3  10   4         16.88         17.29         1.36 o
   4  10   4        115.10        117.30         3.09 o
   5  10   4         52.09         55.26         2.47 o
   6  10   4        298.95        296.53         7.68 o
   7  10   4         30.06         26.84         3.93 o
   8  10   4         26.40         22.50         4.15 o
   9  10   4          8.20          5.64         3.87 o
  10  10   4          2.65         -1.74         3.83 o
 -11  11   4          1.29         -0.52         4.39 o
 -10  11   4         30.33         30.92         3.61 o
  -9  11   4          0.71         -1.53         3.65 o
  -8  11   4        118.73        120.97         7.74 o
  -7  11   4         48.24         56.78        10.11 o
  -6  11   4        232.70        223.02         9.47 o
  -5  11   4         23.91         18.31         2.54 o
  -4  11   4          6.50          5.79         1.85 o
  -3  11   4          7.56          7.20         1.71 o
  -2  11   4         93.19        115.52         3.72 o
  -1  11   4         75.13         66.70         2.28 o
   0  11   4         18.29         21.09         1.04 o
   1  11   4         42.59         34.10         2.31 o
   2  11   4          3.33          4.09         1.05 o
   3  11   4          2.65          1.68         1.10 o
   4  11   4          3.42          1.03         1.24 o
   5  11   4          2.64          1.41         1.46 o
   6  11   4        238.15        228.93         7.05 o
   7  11   4          0.18          0.12         2.81 o
   8  11   4          0.29          1.93         3.10 o
   9  11   4          9.46          5.94         3.64 o
 -11  12   4          1.78          2.17         5.85 o
 -10  12   4         19.10         20.63         6.63 o
  -9  12   4         12.55         14.05         5.70 o
  -8  12   4          2.51          5.97         6.70 o
  -7  12   4          0.51         -4.60         4.72 o
  -6  12   4        470.82        493.16        13.55 o
  -5  12   4         53.70         52.78         3.84 o
  -4  12   4         22.50         21.42         2.43 o
  -3  12   4          4.90          5.45         2.97 o
  -2  12   4        327.67        319.83         6.69 o
  -1  12   4          8.47          4.92         1.29 o
   0  12   4         12.37         14.97         1.57 o
   1  12   4        680.50        651.61         8.91 o
   2  12   4        121.13        111.99         2.82 o
   3  12   4         29.48         26.36         1.69 o
   4  12   4         51.11         44.34         2.72 o
   5  12   4        403.26        384.40         7.86 o
   6  12   4         22.56         15.63         2.53 o
   7  12   4         73.32         64.64         4.88 o
   8  12   4          2.78          3.06         3.29 o
   9  12   4          1.97          3.52         3.77 o
 -10  13   4         14.68         17.36         9.75 o
  -9  13   4          4.20          6.29         7.15 o
  -8  13   4         22.86         28.70         9.02 o
  -7  13   4         31.26         35.06         5.81 o
  -6  13   4         20.48         24.03         3.51 o
  -5  13   4        262.47        246.43         8.32 o
  -4  13   4          0.84          0.57         2.18 o
  -3  13   4         28.54         28.60         2.52 o
  -2  13   4         60.41         50.67         2.55 o
  -1  13   4          0.18         -0.52         1.24 o
   0  13   4        137.53        111.10         3.10 o
   1  13   4        169.81        153.31         2.87 o
   2  13   4        103.84         96.03         2.56 o
   3  13   4         75.68         80.74         3.16 o
   4  13   4        163.81        169.17         4.44 o
   5  13   4         97.36         88.35         3.31 o
   6  13   4          7.42          9.76         2.33 o
   7  13   4          0.20          2.94         2.85 o
   8  13   4         20.50         21.49         3.70 o
   9  13   4          0.20          4.20         3.30 o
 -10  14   4          1.94         17.59         9.89 o
  -9  14   4          0.79          0.09         7.02 o
  -8  14   4         14.63         15.85         7.79 o
  -7  14   4          5.35         12.08         4.61 o
  -6  14   4         14.69         15.30         3.71 o
  -5  14   4          7.67          7.81         3.13 o
  -4  14   4       1135.94       1063.29        27.42 o
  -3  14   4        132.10        114.09         3.99 o
  -2  14   4          0.10         -0.44         1.52 o
  -1  14   4        378.40        356.25         7.32 o
   0  14   4        168.24        186.38         4.27 o
   1  14   4        472.63        430.47         6.41 o
   2  14   4          0.95          1.17         1.11 o
   3  14   4         46.37         39.37         1.81 o
   4  14   4        411.21        387.47         7.66 o
   5  14   4         15.01         18.74         1.87 o
   6  14   4        116.27        124.25         4.75 o
   7  14   4          2.63          3.36         2.41 o
   8  14   4          1.95         -2.02         2.37 o
 -10  15   4          0.13         -0.18         8.43 o
  -9  15   4          2.04          6.01         7.34 o
  -8  15   4         19.94         20.50         8.57 o
  -7  15   4         46.52         45.14         6.42 o
  -6  15   4         11.13          8.52         6.81 o
  -5  15   4        277.91        270.57        16.01 o
  -4  15   4        265.79        256.25         8.38 o
  -3  15   4        297.93        298.13         9.08 o
  -2  15   4         14.31         13.74         2.16 o
  -1  15   4        133.66        125.66         4.46 o
   0  15   4        515.97        511.68        10.17 o
   1  15   4          1.64          0.35         1.12 o
   2  15   4        158.55        147.38         3.33 o
   3  15   4          1.67          3.08         1.61 o
   4  15   4         58.95         57.28         4.04 o
   5  15   4         33.80         26.17         2.41 o
   6  15   4         48.10         50.63         4.00 o
   7  15   4         72.07         72.53         6.13 o
   8  15   4          1.56         -0.91         3.70 o
  -9  16   4          3.71          8.91         5.74 o
  -8  16   4          0.39         -4.97         6.61 o
  -7  16   4          1.95         -1.71         6.16 o
  -6  16   4         77.59         79.45         5.25 o
  -5  16   4         77.27         82.37         5.74 o
  -4  16   4          3.00          0.99         2.38 o
  -3  16   4         48.15         44.63         3.32 o
  -2  16   4         47.08         41.00         2.80 o
  -1  16   4         27.24         25.09         2.26 o
   0  16   4          8.55          9.95         2.27 o
   1  16   4        759.10        746.65        11.67 o
   2  16   4          0.59          0.18         1.20 o
   3  16   4          1.01         -0.69         2.76 o
   4  16   4        144.66        150.22         5.27 o
   5  16   4          5.21         10.11         4.80 o
   6  16   4          0.09          0.08         3.47 o
   7  16   4        107.35        100.60        13.30 o
   8  16   4         19.87         19.41         8.79 o
  -9  17   4         19.02         16.19         7.81 o
  -8  17   4          0.26         -2.40         4.83 o
  -7  17   4          2.93          4.02         3.85 o
  -6  17   4          4.35          6.74         3.13 o
  -5  17   4          7.76          3.63         2.90 o
  -4  17   4         51.28         51.07         5.04 o
  -3  17   4          4.59          1.24         2.14 o
  -2  17   4         32.63         29.64         2.91 o
  -1  17   4        146.28        126.05         4.16 o
   0  17   4         58.14         60.49         3.07 o
   1  17   4         87.68         82.21         4.12 o
   2  17   4        161.66        155.60         3.77 o
   3  17   4          0.16          1.00         1.90 o
   4  17   4          0.97          2.03         2.37 o
   5  17   4          2.07          1.00         3.20 o
   6  17   4          4.61          1.02         3.57 o
   7  17   4         23.91         27.43         8.75 o
  -8  18   4         32.59         31.43         5.67 o
  -7  18   4          4.49          9.76         4.81 o
  -6  18   4         12.98         13.83         6.65 o
  -5  18   4         26.23         16.57         3.38 o
  -4  18   4          8.35          5.36         2.71 o
  -3  18   4          8.40          8.56         2.45 o
  -2  18   4        117.53        111.10         4.62 o
  -1  18   4          1.86          2.90         1.68 o
   0  18   4          0.50          0.46         2.06 o
   1  18   4         86.74         77.68         4.65 o
   2  18   4          0.16          2.23         2.12 o
   3  18   4         61.98         68.20         4.37 o
   4  18   4         10.21         13.28         3.17 o
   5  18   4          1.03         -1.36         2.86 o
   6  18   4          0.30          1.53         3.18 o
   7  18   4          0.50         -3.28         4.82 o
  -8  19   4          1.91          3.14         4.51 o
  -7  19   4          0.01         -3.67         3.67 o
  -6  19   4          8.43          1.74         2.97 o
  -5  19   4          3.06         -0.64         2.72 o
  -4  19   4          4.21          4.34         2.71 o
  -3  19   4         36.76         37.08         3.21 o
  -2  19   4         25.80         30.55         2.81 o
  -1  19   4         49.73         43.33         2.65 o
   0  19   4          0.07         -1.97         1.97 o
   1  19   4         23.36         28.44         9.00 o
   2  19   4         35.93         45.52         2.98 o
   3  19   4         38.95         37.76         2.72 o
   4  19   4          2.25          2.92         2.36 o
   5  19   4         10.87         12.01         4.08 o
   6  19   4          7.99          9.60         3.77 o
  -7  20   4          1.11          3.80         4.27 o
  -6  20   4         19.57         19.61         4.02 o
  -5  20   4         20.43         24.03         3.76 o
  -4  20   4         10.70         13.35         3.12 o
  -3  20   4          1.60          0.86         2.21 o
  -2  20   4         22.37         26.21         2.61 o
  -1  20   4         35.61         39.52         4.53 o
   0  20   4         54.54         55.44         8.03 o
   1  20   4         75.28         75.36         8.54 o
   2  20   4          4.46          6.66         4.99 o
   3  20   4         25.94         24.06         4.10 o
   4  20   4         19.88         20.02         3.01 o
   5  20   4          0.03         -0.30         2.84 o
  -6  21   4          2.67          1.82         3.28 o
  -5  21   4          1.50          6.19         3.16 o
  -4  21   4         58.02         62.27         5.76 o
  -3  21   4         93.44         92.80         4.81 o
  -2  21   4         10.21          9.25         2.36 o
  -1  21   4         55.15         50.34         7.33 o
   0  21   4         15.61         21.82         6.62 o
   1  21   4          0.61         -2.67         4.82 o
   2  21   4          0.39          6.41         5.31 o
   3  21   4          4.30         11.78         3.53 o
   4  21   4          7.04          4.71         3.19 o
   5  21   4          0.00         -2.70         2.70 o
  -5  22   4          8.34          8.17         3.25 o
  -4  22   4          0.74         -0.96         2.65 o
  -3  22   4         66.12         67.70         4.03 o
  -2  22   4         22.69         25.49         5.76 o
  -1  22   4         73.18         96.74        14.15 o
   0  22   4          7.08          4.50         6.23 o
   1  22   4         30.22         27.41         7.18 o
   2  22   4          2.32          4.56         5.93 o
   3  22   4         21.35         23.24         6.93 o
   4  22   4          0.02         -3.64         4.87 o
  -4  23   4         39.00         32.60         3.56 o
  -3  23   4          5.19         11.44         2.58 o
  -2  23   4         30.00         44.90         4.88 o
  -1  23   4          0.00         -5.81         5.81 o
   0  23   4         54.12         57.07        14.74 o
   1  23   4          0.38          1.52         5.96 o
   2  23   4          0.21         -5.30         5.30 o
 -12   1   5          0.02          0.60         4.68 o
 -11   1   5          1.43          1.20         6.11 o
 -10   1   5          0.17         -3.22         5.44 o
  -9   1   5         10.16          6.52         4.50 o
  -8   1   5        211.95        189.87         9.38 o
  -7   1   5        182.36        182.23        10.92 o
  -6   1   5       1830.67       1820.85        29.78 o
  -5   1   5        190.00        180.13         4.16 o
  -4   1   5       1030.22       1126.43        22.06 o
  -3   1   5        362.93        325.84         5.80 o
  -2   1   5         79.48         90.06         1.91 o
  -1   1   5         64.96         60.67         1.80 o
   0   1   5          2.40          5.74         0.68 o
   1   1   5       4341.10       4532.91        52.29 o
   2   1   5       1652.25       1869.54        22.36 o
   3   1   5       1799.02       1868.74        23.51 o
   4   1   5          0.01          0.44         1.08 o
   5   1   5        100.79        106.25         3.60 o
   6   1   5          2.98          4.74         2.10 o
   7   1   5         47.98         56.85         4.33 o
   8   1   5         61.32         67.85         5.45 o
   9   1   5          3.25         10.35         5.46 o
  10   1   5         10.99          2.92         5.93 o
 -12   2   5          0.74          2.33         5.02 o
 -11   2   5          8.35          5.09         4.63 o
 -10   2   5         37.79         26.50         5.46 o
  -9   2   5         44.28         44.40         4.78 o
  -8   2   5         60.24         53.66         4.09 o
  -7   2   5        492.25        491.60        11.73 o
  -6   2   5         87.13         65.68         3.90 o
  -5   2   5        319.18        336.35         6.90 o
  -4   2   5        188.36        200.58         9.01 o
  -3   2   5        979.22        948.40        15.16 o
  -2   2   5        875.18        899.82        12.84 o
  -1   2   5        228.80        273.88         4.58 o
   0   2   5       1891.68       1852.68        21.86 o
   1   2   5         50.05         57.79         2.44 o
   2   2   5        350.20        322.43         4.64 o
   3   2   5       1257.61       1333.41        19.04 o
   4   2   5        291.07        279.23         5.88 o
   5   2   5         61.18         54.63         2.64 o
   6   2   5        207.76        227.43         6.71 o
   7   2   5         10.22          9.56         2.83 o
   8   2   5         46.06         45.41         6.15 o
   9   2   5          2.07          6.46         5.27 o
  10   2   5         59.63         50.48        10.27 o
 -12   3   5          8.28          5.72         5.44 o
 -11   3   5          4.55          4.71         4.79 o
 -10   3   5          0.30         -2.86         5.10 o
  -9   3   5         16.25         14.35         4.20 o
  -8   3   5        292.29        305.47         8.64 o
  -7   3   5         28.94         27.04         2.23 o
  -6   3   5          8.85          6.01         1.44 o
  -5   3   5          8.90         12.90         1.30 o
  -4   3   5          2.41          0.18         0.88 o
  -3   3   5          5.40          2.74         0.77 o
  -2   3   5          0.07          1.02         0.61 o
  -1   3   5        226.52        254.72         4.10 o
   0   3   5        323.31        353.02         5.42 o
   1   3   5          2.16          2.98         0.67 o
   2   3   5        692.47        747.45         9.95 o
   3   3   5         32.62         33.00         1.61 o
   4   3   5         69.66         72.62         2.35 o
   5   3   5         22.57         27.42         2.28 o
   6   3   5        358.00        336.22         8.54 o
   7   3   5          1.58          1.46         2.38 o
   8   3   5        107.91        130.06         6.99 o
   9   3   5          0.32         -0.95         3.30 o
  10   3   5          4.23          7.46         5.70 o
 -12   4   5         14.95         10.41         5.72 o
 -11   4   5         45.65         42.94         6.67 o
 -10   4   5          1.82         -3.09         3.09 o
  -9   4   5         28.66         27.51         4.49 o
  -8   4   5          0.37          1.81         2.24 o
  -7   4   5          2.18          0.52         1.56 o
  -6   4   5          0.58         -1.11         1.11 o
  -5   4   5        495.79        477.76         9.11 o
  -4   4   5          4.22          7.86         1.62 o
  -3   4   5        622.97        643.90         9.74 o
  -2   4   5        821.65        806.73        11.70 o
  -1   4   5        182.86        183.92         3.22 o
   0   4   5        113.91        123.54         2.67 o
   1   4   5        244.56        231.54         4.17 o
   2   4   5       2164.65       2318.34        28.47 o
   3   4   5       1186.14       1252.42        17.08 o
   4   4   5          7.08          7.36         1.20 o
   5   4   5         43.09         40.86         2.43 o
   6   4   5        139.11        152.60         5.98 o
   7   4   5         36.64         31.60         3.92 o
   8   4   5         44.83         42.14         4.68 o
   9   4   5         11.02         13.45         3.96 o
  10   4   5          5.93         14.39         7.31 o
 -12   5   5          4.77          8.97         5.33 o
 -11   5   5         29.39         22.21         5.64 o
 -10   5   5          0.10         -3.07         3.07 o
  -9   5   5         15.49         15.78         3.40 o
  -8   5   5         44.30         39.53         4.09 o
  -7   5   5         85.07         72.96         3.32 o
  -6   5   5         22.65         25.64         3.85 o
  -5   5   5        114.85        134.16         5.17 o
  -4   5   5       1933.24       1884.94        27.96 o
  -3   5   5         12.83         13.22         1.69 o
  -2   5   5         35.31         36.66         2.03 o
  -1   5   5       8400.51       8873.79       111.48 o
   0   5   5         46.25         46.37         3.41 o
   1   5   5        279.57        270.72         4.99 o
   2   5   5        240.76        251.33         4.34 o
   3   5   5        163.63        201.10         4.00 o
   4   5   5          3.68          1.70         1.09 o
   5   5   5         85.44         79.03         2.89 o
   6   5   5        134.00        147.97         6.81 o
   7   5   5        212.83        198.85         8.13 o
   8   5   5          0.01         -1.48         2.75 o
   9   5   5          2.77          2.75         3.38 o
  10   5   5         72.49         77.19         9.46 o
 -12   6   5          2.94          8.67         5.42 o
 -11   6   5         19.36         23.75         5.76 o
 -10   6   5         23.43         34.50         4.80 o
  -9   6   5          8.64          4.37         2.90 o
  -8   6   5         62.26         64.63         3.80 o
  -7   6   5         28.43         30.88         2.41 o
  -6   6   5         26.16         24.61         2.39 o
  -5   6   5          0.52         -0.89         0.89 o
  -4   6   5          1.07          1.93         0.88 o
  -3   6   5       3670.13       3787.56        54.08 o
  -2   6   5        105.27        118.39         5.31 o
  -1   6   5       1522.35       1610.57        27.16 o
   0   6   5         99.64         94.88         2.47 o
   1   6   5       1832.43       1891.68        25.95 o
   2   6   5          1.68          1.30         0.80 o
   3   6   5        498.64        472.52         7.88 o
   4   6   5        325.63        323.88         5.83 o
   5   6   5          2.72          1.97         1.44 o
   6   6   5        877.92        880.39        19.25 o
   7   6   5          8.26          8.64         3.12 o
   8   6   5          0.47          0.99         2.88 o
   9   6   5          5.60          3.03         3.53 o
  10   6   5          4.39          6.23         4.57 o
 -12   7   5         24.04         32.46         7.04 o
 -11   7   5         14.19         17.22         5.42 o
 -10   7   5          3.55          4.59         3.18 o
  -9   7   5        136.33        126.01         6.35 o
  -8   7   5         95.11         94.45         4.47 o
  -7   7   5        226.02        223.34         6.58 o
  -6   7   5        105.17        101.72         3.50 o
  -5   7   5          1.44          0.27         0.89 o
  -4   7   5        440.86        440.82         8.17 o
  -3   7   5        675.69        720.26        13.32 o
  -2   7   5       7665.59       8121.53       123.50 o
  -1   7   5       1156.73       1316.79        19.44 o
   0   7   5        140.83        173.56         3.38 o
   1   7   5        696.19        702.82        10.46 o
   2   7   5        548.58        564.74         9.29 o
   3   7   5          3.45          1.62         0.94 o
   4   7   5          1.28          0.31         1.05 o
   5   7   5        512.87        488.57         9.75 o
   6   7   5        266.37        251.30         8.84 o
   7   7   5         57.80         56.41         4.96 o
   8   7   5         14.49         20.79         5.43 o
   9   7   5          0.02         -1.20         3.32 o
  10   7   5          0.38          2.10         4.10 o
 -12   8   5          2.04          2.44         5.12 o
 -11   8   5         13.17          2.39         6.67 o
 -10   8   5         69.04         70.27         5.30 o
  -9   8   5         70.19         59.54         5.12 o
  -8   8   5          9.23          5.83         2.01 o
  -7   8   5          1.67         -1.77         1.77 o
  -6   8   5        104.37         85.13         3.08 o
  -5   8   5        738.84        733.11        12.99 o
  -4   8   5         53.23         46.60         2.70 o
  -3   8   5        532.43        542.19        13.70 o
  -2   8   5        416.77        401.45        11.95 o
  -1   8   5        350.45        362.52         6.08 o
   0   8   5         23.24         29.36         1.47 o
   1   8   5          8.75          9.74         1.00 o
   2   8   5         80.18         70.19         2.22 o
   3   8   5        286.91        308.80         5.78 o
   4   8   5        144.24        140.82         3.78 o
   5   8   5         35.78         45.13         2.54 o
   6   8   5         26.39         33.89         3.84 o
   7   8   5          9.56          6.61         2.94 o
   8   8   5          2.79          0.37         2.88 o
   9   8   5          2.90          1.88         3.64 o
  10   8   5          6.63          1.54         4.32 o
 -11   9   5          1.12          5.37         3.49 o
 -10   9   5          0.85         -0.23         2.86 o
  -9   9   5          3.19          4.32         2.14 o
  -8   9   5         45.83         36.03         2.72 o
  -7   9   5         58.71         60.35         3.05 o
  -6   9   5        179.12        173.15         5.65 o
  -5   9   5          2.85          5.24         1.67 o
  -4   9   5          4.33          4.35         1.75 o
  -3   9   5        130.73        137.28         3.94 o
  -2   9   5         53.96         50.50         2.89 o
  -1   9   5        923.41        945.62        16.61 o
   0   9   5          2.18          2.39         0.81 o
   1   9   5        125.44        141.21         3.01 o
   2   9   5         36.74         38.72         1.67 o
   3   9   5          5.19          3.08         1.11 o
   4   9   5        660.16        669.73        10.16 o
   5   9   5          0.00         -0.73         1.64 o
   6   9   5         11.08         12.07         3.46 o
   7   9   5          0.91         -1.46         2.96 o
   8   9   5         41.88         43.83         5.14 o
   9   9   5          3.66          6.37         3.90 o
  10   9   5          4.75          1.41         4.19 o
 -11  10   5         15.60         20.01         4.28 o
 -10  10   5          5.05         -0.09         2.79 o
  -9  10   5         12.01         17.10         2.29 o
  -8  10   5          3.36         -3.47         3.47 o
  -7  10   5         22.76         27.88         5.34 o
  -6  10   5         26.08         20.93         3.60 o
  -5  10   5        396.64        418.81        10.46 o
  -4  10   5          4.33          7.39         2.00 o
  -3  10   5       1692.19       1778.30        33.57 o
  -2  10   5        319.94        335.64        11.38 o
  -1  10   5        309.39        269.61         7.34 o
   0  10   5         27.95         38.89         1.44 o
   1  10   5        311.47        324.61         5.38 o
   2  10   5        187.15        204.41         4.02 o
   3  10   5       1443.47       1415.74        20.26 o
   4  10   5        288.13        277.02         5.85 o
   5  10   5        102.24         93.55         4.01 o
   6  10   5         71.59         73.93         5.41 o
   7  10   5         72.39         77.55         5.92 o
   8  10   5          6.40          4.42         4.36 o
   9  10   5          1.43          5.22         3.83 o
 -11  11   5          2.37          4.17         2.82 o
 -10  11   5          9.64          1.82         7.38 o
  -9  11   5         38.15         46.64         7.40 o
  -8  11   5         39.68         48.67         8.31 o
  -7  11   5         59.79         58.41         6.94 o
  -6  11   5          1.16          2.42         2.69 o
  -5  11   5        462.94        463.42        11.31 o
  -4  11   5         37.08         43.78         3.04 o
  -3  11   5          8.32          4.21         1.76 o
  -2  11   5        409.95        383.20         9.95 o
  -1  11   5        418.74        444.78         8.36 o
   0  11   5         63.79         64.20         2.58 o
   1  11   5        363.82        364.20         5.92 o
   2  11   5          3.52          2.72         1.09 o
   3  11   5        954.36        912.22        13.09 o
   4  11   5          6.78          5.33         1.54 o
   5  11   5         10.03         11.92         2.37 o
   6  11   5          0.97         -0.33         2.22 o
   7  11   5          2.02          0.32         2.96 o
   8  11   5          2.11          1.79         3.42 o
   9  11   5          0.98          6.72         3.95 o
 -11  12   5          3.73          6.24         9.25 o
 -10  12   5         11.91         21.09         9.52 o
  -9  12   5         13.83         16.40         8.11 o
  -8  12   5          0.09          1.89         4.31 o
  -7  12   5          0.53          0.14         4.03 o
  -6  12   5         27.28         30.38         3.87 o
  -5  12   5         66.70         56.55         4.14 o
  -4  12   5          0.59         -1.40         1.71 o
  -3  12   5          3.95          5.85         1.77 o
  -2  12   5          9.36          7.20         1.76 o
  -1  12   5        128.40        118.71         3.63 o
   0  12   5        103.96         97.59         2.45 o
   1  12   5        271.35        262.01         4.69 o
   2  12   5          3.19          1.63         1.17 o
   3  12   5         49.73         40.27         2.18 o
   4  12   5        355.65        352.25         7.38 o
   5  12   5         43.88         43.80         3.24 o
   6  12   5         79.95         85.35         4.81 o
   7  12   5          2.18          3.58         3.04 o
   8  12   5          3.41          8.21         3.59 o
   9  12   5         11.47          3.40         4.57 o
 -10  13   5          2.77          4.05         8.20 o
  -9  13   5          0.64         -6.42         6.42 o
  -8  13   5         14.27         17.40         7.47 o
  -7  13   5          0.52         -0.66         3.74 o
  -6  13   5        149.21        143.96         6.71 o
  -5  13   5         36.57         33.86         3.70 o
  -4  13   5         36.69         33.12         3.31 o
  -3  13   5         99.35        106.67         4.84 o
  -2  13   5        133.83        120.95         4.15 o
  -1  13   5        221.30        212.02         5.17 o
   0  13   5        436.16        374.78         6.45 o
   1  13   5        244.73        211.59         4.28 o
   2  13   5        452.99        425.47         7.69 o
   3  13   5        521.92        483.49        10.40 o
   4  13   5          3.83          2.19         1.61 o
   5  13   5          5.54          4.24         2.14 o
   6  13   5          0.88          4.47         2.49 o
   7  13   5          5.95          6.34         3.24 o
   8  13   5         22.68         28.79         4.29 o
 -10  14   5          3.85         12.26         9.25 o
  -9  14   5         49.73         56.36        11.66 o
  -8  14   5         16.89          7.24         7.15 o
  -7  14   5          3.96          6.30         4.56 o
  -6  14   5         40.45         37.75         4.57 o
  -5  14   5         36.45         42.41         4.39 o
  -4  14   5          1.25         -2.49         2.49 o
  -3  14   5         42.51         31.97         3.22 o
  -2  14   5        506.73        499.96        10.49 o
  -1  14   5        203.78        215.49         5.77 o
   0  14   5         17.77         15.36         1.93 o
   1  14   5         96.49         97.98         2.91 o
   2  14   5         92.75        106.70         3.26 o
   3  14   5        131.67        140.02         4.12 o
   4  14   5         15.40         11.25         1.84 o
   5  14   5        151.79        140.20         5.23 o
   6  14   5          0.14         -2.03         2.03 o
   7  14   5         18.51         20.93         3.73 o
   8  14   5          2.50          1.57         3.04 o
 -10  15   5          0.00         11.44         9.11 o
  -9  15   5          5.87          4.92         8.06 o
  -8  15   5          1.83          0.50         5.88 o
  -7  15   5          0.75          2.73         4.19 o
  -6  15   5          3.59          3.18         3.14 o
  -5  15   5         38.37         38.81         4.38 o
  -4  15   5          2.62          1.85         2.38 o
  -3  15   5         64.19         53.17         4.00 o
  -2  15   5        270.71        242.94         6.93 o
  -1  15   5        298.47        268.52         6.69 o
   0  15   5         76.21         89.47         3.54 o
   1  15   5         16.84         14.24         1.52 o
   2  15   5          3.59          0.76         1.20 o
   3  15   5         30.27         31.31         2.11 o
   4  15   5         24.90         23.85         2.04 o
   5  15   5         19.21         18.13         2.92 o
   6  15   5          0.61          2.06         2.07 o
   7  15   5         11.90          9.05         2.74 o
   8  15   5         26.69         31.71         3.44 o
  -9  16   5          5.31         11.89         9.07 o
  -8  16   5          0.02         -5.42         6.38 o
  -7  16   5         27.57         11.05         4.92 o
  -6  16   5         76.48         74.30         5.89 o
  -5  16   5          0.03         -1.36         2.45 o
  -4  16   5          0.12         -2.36         2.36 o
  -3  16   5         14.56         14.38         2.72 o
  -2  16   5         14.15          8.71         2.28 o
  -1  16   5         11.90         12.55         2.02 o
   0  16   5        225.20        217.96         7.51 o
   1  16   5          6.96          5.06         1.26 o
   2  16   5          0.10         -1.07         1.07 o
   3  16   5         23.04         22.89         1.83 o
   4  16   5        117.30        133.19         4.64 o
   5  16   5          1.00         -0.25         2.48 o
   6  16   5          3.25          7.46         3.51 o
   7  16   5          4.10          1.48         3.70 o
  -9  17   5          1.64         -2.88         5.72 o
  -8  17   5         10.71          9.91         5.74 o
  -7  17   5          2.24         -0.46         3.57 o
  -6  17   5          0.04          0.59         2.94 o
  -5  17   5         18.03          7.13         3.07 o
  -4  17   5        157.69        138.81         6.30 o
  -3  17   5         13.46         15.57         2.86 o
  -2  17   5         27.43         33.22         2.99 o
  -1  17   5          0.80          0.42         1.96 o
   0  17   5          6.61          4.86         1.69 o
   1  17   5          8.23          7.68         1.61 o
   2  17   5         31.17         27.91         1.72 o
   3  17   5          0.03         -0.16         1.48 o
   4  17   5         21.07         24.73         2.35 o
   5  17   5          0.36          1.00         2.19 o
   6  17   5          9.47         11.04         4.22 o
   7  17   5          0.90         13.44         7.97 o
  -8  18   5          5.57          6.27         9.02 o
  -7  18   5          3.08          2.82         3.86 o
  -6  18   5          3.94          7.29         3.60 o
  -5  18   5         16.56         14.63         4.28 o
  -4  18   5          0.03         -1.87         2.42 o
  -3  18   5         17.65         22.20         3.10 o
  -2  18   5          8.17          4.64         2.23 o
  -1  18   5         13.10         10.76         2.21 o
   0  18   5          9.54          3.55         1.75 o
   1  18   5          0.02          0.69         2.14 o
   2  18   5         52.40         53.68         2.58 o
   3  18   5          3.96          0.32         2.82 o
   4  18   5          4.29          2.68         2.78 o
   5  18   5          1.70          2.76         3.79 o
   6  18   5          4.27          6.92         4.62 o
  -8  19   5         13.28          5.92         9.36 o
  -7  19   5          1.90          7.11         4.36 o
  -6  19   5          2.25          3.15         3.28 o
  -5  19   5          6.92          6.01         3.11 o
  -4  19   5          1.08          4.90         3.00 o
  -3  19   5         41.54         42.38         3.99 o
  -2  19   5         24.00         25.22         3.42 o
  -1  19   5         16.52         17.11         2.36 o
   0  19   5          8.27          7.15         2.09 o
   1  19   5          1.11         -2.71         3.29 o
   2  19   5         76.42         90.93         5.33 o
   3  19   5          0.13          0.49         1.83 o
   4  19   5          2.69         -0.16         2.49 o
   5  19   5          0.81          2.92         3.06 o
   6  19   5         12.04         21.93         4.27 o
  -7  20   5          1.29         -6.16         6.16 o
  -6  20   5         39.60         45.86         7.11 o
  -5  20   5         27.23         28.62         5.21 o
  -4  20   5          7.40         21.53         3.50 o
  -3  20   5         23.05         27.57         3.34 o
  -2  20   5         12.17         25.13         3.56 o
  -1  20   5         58.19         53.81         3.04 o
   0  20   5         98.82        119.03         6.71 o
   1  20   5         45.17         42.07         7.09 o
   2  20   5         24.68         22.89         6.25 o
   3  20   5         19.73         17.65         6.15 o
   4  20   5          5.92          1.89         2.54 o
   5  20   5          1.60          0.22         2.95 o
  -6  21   5          0.96          6.31         3.52 o
  -5  21   5         42.53         62.98         5.03 o
  -4  21   5          2.06          2.39         2.84 o
  -3  21   5         27.25         29.72         3.53 o
  -2  21   5          8.59          9.33         2.65 o
  -1  21   5        228.96        236.96        10.24 o
   0  21   5          6.33          9.39         5.72 o
   1  21   5         28.30         35.30         7.27 o
   2  21   5          0.42         -2.49         8.77 o
   3  21   5         13.83         11.19         5.51 o
   4  21   5          0.12          2.12         2.25 o
  -5  22   5         18.19         20.51         3.85 o
  -4  22   5         83.41         85.42         5.16 o
  -3  22   5         82.44         98.06         5.01 o
  -2  22   5          0.46          2.78         4.50 o
  -1  22   5         15.56         13.10         3.67 o
   0  22   5          0.21          6.50         6.47 o
   1  22   5          0.44          1.58         5.27 o
   2  22   5          0.01         -2.45         5.20 o
   3  22   5         45.56         50.80        12.98 o
  -3  23   5          2.59          2.25         2.32 o
  -2  23   5          0.03          2.90         4.13 o
  -1  23   5         17.71         18.91        10.98 o
   0  23   5         26.14         40.26         8.74 o
   1  23   5         12.05         15.94        10.59 o
 -12   0   6          5.72         19.59         8.52 o
 -11   0   6         14.11         10.30         6.88 o
 -10   0   6         56.17         40.64         8.61 o
  -9   0   6          0.47          4.92         5.10 o
  -8   0   6          0.47         10.20         6.47 o
  -7   0   6        650.08        683.93        20.70 o
  -6   0   6        281.82        293.21         8.73 o
  -5   0   6       1011.49        917.63        32.79 o
  -4   0   6       1774.93       1906.79        53.87 o
  -3   0   6        619.27        651.24        14.70 o
  -2   0   6       1875.04       2060.29        34.37 o
  -1   0   6         24.07         28.85         1.57 o
   0   0   6        184.43        244.65         5.46 o
   1   0   6        914.90       1079.87        21.06 o
   2   0   6        326.51        348.56         8.35 o
   3   0   6          9.71          4.53         1.20 o
   4   0   6        435.89        443.55        11.74 o
   5   0   6         87.70         93.31         5.73 o
   6   0   6        193.23        181.94         8.71 o
   7   0   6         18.52         16.40         5.01 o
   8   0   6         76.45         76.13         8.42 o
   9   0   6          0.56          0.96         7.61 o
  10   0   6          5.96         -4.33         7.79 o
 -12   1   6          7.05          8.24         8.95 o
 -11   1   6          1.81         -2.75         3.91 o
 -10   1   6         30.29         14.66         5.49 o
  -9   1   6          2.97         -1.91         2.36 o
  -8   1   6          4.89          2.39         2.88 o
  -7   1   6         13.99         19.33         1.94 o
  -6   1   6        171.16        181.60         4.57 o
  -5   1   6        315.27        336.85         7.54 o
  -4   1   6        324.13        388.74         9.64 o
  -3   1   6        218.05        234.79         5.64 o
  -2   1   6        640.82        657.16         9.29 o
  -1   1   6        132.56        117.19         2.68 o
   0   1   6         83.20         83.34         4.45 o
   1   1   6       2869.48       3093.97        37.96 o
   2   1   6        894.56       1040.76        13.82 o
   3   1   6        605.31        624.93         9.34 o
   4   1   6          0.18          0.58         1.28 o
   5   1   6         29.96         31.91         2.53 o
   6   1   6         31.67         38.80         3.24 o
   7   1   6          7.76          6.52         2.82 o
   8   1   6         55.32         58.71         6.39 o
   9   1   6          0.50          9.50         5.70 o
  10   1   6          0.01         -5.33         5.33 o
 -12   2   6          0.18         -1.26         4.89 o
 -11   2   6          0.24          0.23         4.21 o
 -10   2   6         54.00         59.01         6.82 o
  -9   2   6          6.00          5.67         2.93 o
  -8   2   6          1.17         -1.06         2.04 o
  -7   2   6          0.27         -0.90         1.20 o
  -6   2   6        347.99        361.53         9.24 o
  -5   2   6          0.07          1.77         1.16 o
  -4   2   6        243.38        241.07         5.97 o
  -3   2   6        399.65        427.50         7.91 o
  -2   2   6         18.06         27.92         1.29 o
  -1   2   6       1720.67       1772.21        24.99 o
   0   2   6         51.25         60.49         2.24 o
   1   2   6          0.11          1.04         0.87 o
   2   2   6          0.34          1.83         0.81 o
   3   2   6         24.22         33.61         1.65 o
   4   2   6          0.02          0.24         1.00 o
   5   2   6         61.00         66.68         3.26 o
   6   2   6          0.05          0.98         2.33 o
   7   2   6          2.53          3.53         3.02 o
   8   2   6          1.19         -1.91         3.52 o
   9   2   6        145.07        187.64        13.27 o
  10   2   6          4.99         -1.42         6.07 o
 -12   3   6          9.01          0.74         6.74 o
 -11   3   6         29.71         34.04         6.25 o
 -10   3   6          2.43         -2.41         3.59 o
  -9   3   6          5.47         -0.63         2.47 o
  -8   3   6         93.07         77.54         4.51 o
  -7   3   6          4.34          4.81         1.57 o
  -6   3   6        126.30        121.87         3.80 o
  -5   3   6        105.85        100.75         3.50 o
  -4   3   6          1.54          2.18         1.04 o
  -3   3   6        166.45        173.21         3.54 o
  -2   3   6       1919.40       1922.77        26.51 o
  -1   3   6       1543.65       1675.79        23.10 o
   0   3   6       1247.74       1334.85        17.83 o
   1   3   6         45.27         55.94         3.20 o
   2   3   6        882.53        876.58        11.63 o
   3   3   6         14.03          8.90         1.18 o
   4   3   6         25.60         24.46         1.71 o
   5   3   6        131.28        132.19         6.51 o
   6   3   6         37.66         36.39         3.48 o
   7   3   6          0.01         -1.91         2.70 o
   8   3   6         49.45         46.45         4.99 o
   9   3   6          1.14          1.71         5.41 o
  10   3   6          0.90          6.77         7.40 o
 -12   4   6         35.63         53.08         7.69 o
 -11   4   6          5.90          3.38         4.48 o
 -10   4   6         38.75         43.17         6.15 o
  -9   4   6         50.52         51.59         4.37 o
  -8   4   6         12.45         18.37         2.68 o
  -7   4   6        187.96        170.28         4.85 o
  -6   4   6          9.74          8.99         1.44 o
  -5   4   6         39.89         37.49         1.92 o
  -4   4   6         55.14         65.35         2.16 o
  -3   4   6        832.46        857.32        12.68 o
  -2   4   6        119.67        135.38         5.08 o
  -1   4   6        153.49        163.05         3.61 o
   0   4   6       1833.54       1831.14        28.72 o
   1   4   6          0.00          3.97         1.86 o
   2   4   6        604.65        665.82         9.42 o
   3   4   6        120.87        150.91         3.49 o
   4   4   6         39.95         41.73         2.03 o
   5   4   6         23.61         23.02         2.01 o
   6   4   6        246.35        242.95         7.91 o
   7   4   6         10.42         17.23         3.61 o
   8   4   6         39.41         42.36         4.85 o
   9   4   6         40.30         43.91         6.44 o
  10   4   6          6.05          7.47         6.43 o
 -12   5   6         43.31         47.62        17.65 o
 -11   5   6          2.60          5.51         6.54 o
 -10   5   6          0.95          3.37         3.05 o
  -9   5   6         15.79         17.05         3.32 o
  -8   5   6         13.69         13.43         2.40 o
  -7   5   6         69.30         86.83         3.60 o
  -6   5   6          5.13          3.89         1.34 o
  -5   5   6         56.37         72.53         2.68 o
  -4   5   6        947.35        969.72        18.64 o
  -3   5   6       1596.63       1740.53        30.48 o
  -2   5   6        679.42        722.63        10.13 o
  -1   5   6        495.89        536.56         8.75 o
   0   5   6       1107.85       1084.20        15.46 o
   1   5   6        227.35        208.04         4.05 o
   2   5   6          0.79          0.32         0.82 o
   3   5   6        457.98        451.67         7.92 o
   4   5   6         29.32         30.23         1.94 o
   5   5   6        179.98        159.29         4.79 o
   6   5   6         98.37         96.18         4.98 o
   7   5   6         51.66         57.09         4.94 o
   8   5   6          3.57          3.49         3.43 o
   9   5   6          3.09          0.39         3.57 o
  10   5   6          9.86         15.84        11.57 o
 -12   6   6          0.02         -1.96         5.01 o
 -11   6   6         56.19         51.24         9.84 o
 -10   6   6          8.42          6.92         3.17 o
  -9   6   6          3.89          6.14         2.84 o
  -8   6   6         32.69         29.33         4.57 o
  -7   6   6         65.62         68.06         3.89 o
  -6   6   6          6.27          4.78         1.36 o
  -5   6   6          8.50          9.84         1.77 o
  -4   6   6        267.13        274.52         8.50 o
  -3   6   6       2036.39       2095.61        32.98 o
  -2   6   6         70.28         91.59         4.31 o
  -1   6   6        189.35        182.24         3.78 o
   0   6   6        263.63        245.19         4.49 o
   1   6   6       1554.99       1642.54        24.31 o
   2   6   6        463.57        452.48         7.07 o
   3   6   6        255.70        252.15         5.12 o
   4   6   6        433.21        413.78         8.07 o
   5   6   6        315.49        335.35         8.26 o
   6   6   6          5.08          6.80         2.90 o
   7   6   6          7.97          9.87         3.23 o
   8   6   6          7.82         10.72         3.66 o
   9   6   6          2.26         -0.49         3.39 o
  10   6   6          2.82         -4.90         5.06 o
 -12   7   6          2.25          9.19         5.49 o
 -11   7   6          2.37          4.58         4.67 o
 -10   7   6          3.61          6.12         3.20 o
  -9   7   6         10.09         13.05         3.13 o
  -8   7   6         15.69         12.69         4.22 o
  -7   7   6          3.66          6.90         2.09 o
  -6   7   6          0.06          3.05         1.41 o
  -5   7   6          2.38          3.03         1.12 o
  -4   7   6         65.70         69.68         3.44 o
  -3   7   6        609.29        679.33        11.63 o
  -2   7   6        203.10        205.17         4.44 o
  -1   7   6        270.80        338.30         6.25 o
   0   7   6        178.99        179.76         3.86 o
   1   7   6        972.16       1011.89        13.96 o
   2   7   6         94.22         99.35         2.72 o
   3   7   6        144.44        150.18         3.79 o
   4   7   6        276.61        275.37         5.74 o
   5   7   6         54.98         53.06         3.02 o
   6   7   6          0.13          0.50         2.81 o
   7   7   6          9.67         10.13         3.36 o
   8   7   6         26.22         35.27         7.56 o
   9   7   6          4.19         -0.19         3.84 o
  10   7   6          9.67          4.91         4.71 o
 -12   8   6          0.64          1.50         5.12 o
 -11   8   6         43.05         57.00         6.85 o
 -10   8   6          3.37         -0.26         4.00 o
  -9   8   6          0.20         -2.68         2.68 o
  -8   8   6          0.17         -1.83         1.83 o
  -7   8   6          0.53          1.23         1.89 o
  -6   8   6       1037.30       1010.45        17.10 o
  -5   8   6          9.36          7.25         1.22 o
  -4   8   6        941.58        955.51        17.59 o
  -3   8   6         41.86         41.09         2.24 o
  -2   8   6        316.15        320.01         5.65 o
  -1   8   6         33.78         43.79         1.68 o
   0   8   6        627.40        627.57        10.19 o
   1   8   6         13.15         18.06         1.47 o
   2   8   6        126.80        139.77         3.59 o
   3   8   6        516.14        525.80         9.39 o
   4   8   6        142.66        136.55         4.15 o
   5   8   6         10.92          4.69         2.02 o
   6   8   6         29.72         27.12         3.07 o
   7   8   6         11.92          9.19         4.16 o
   8   8   6         10.71          3.97         3.76 o
   9   8   6          0.39         -2.89         3.65 o
 -11   9   6          0.39          2.45         3.72 o
 -10   9   6          4.51         -1.92         3.01 o
  -9   9   6         53.71         58.93         3.82 o
  -8   9   6          1.55          1.69         1.78 o
  -7   9   6         94.93         92.88         3.50 o
  -6   9   6         10.74          7.88         2.71 o
  -5   9   6        977.39        996.07        18.58 o
  -4   9   6         96.52        104.58         3.76 o
  -3   9   6        844.70        839.27        15.56 o
  -2   9   6          0.04         -0.81         1.32 o
  -1   9   6       1145.71       1243.05        18.61 o
   0   9   6        253.75        262.87         7.39 o
   1   9   6        399.80        374.92         6.86 o
   2   9   6        480.67        496.81         7.78 o
   3   9   6        144.89        127.82         3.66 o
   4   9   6        130.61        144.41         4.28 o
   5   9   6         35.91         38.18         3.88 o
   6   9   6         62.46         64.87         4.08 o
   7   9   6          4.05          7.51         3.42 o
   8   9   6         32.26         35.33         5.14 o
   9   9   6          1.47          2.51         4.02 o
 -11  10   6          0.04         -1.17         3.23 o
 -10  10   6          1.79         -0.62         2.70 o
  -9  10   6         58.20         59.42         3.51 o
  -8  10   6         21.56         19.79         8.09 o
  -7  10   6        285.39        303.26        11.84 o
  -6  10   6          1.91          3.33         2.54 o
  -5  10   6         13.00         13.99         2.49 o
  -4  10   6        506.16        503.68        11.79 o
  -3  10   6          1.92          1.73         1.73 o
  -2  10   6        374.67        373.28         7.99 o
  -1  10   6        350.78        339.42         6.94 o
   0  10   6        302.80        299.74         5.61 o
   1  10   6        516.08        492.76         8.08 o
   2  10   6         70.08         68.16         2.62 o
   3  10   6        613.94        618.55        10.79 o
   4  10   6          6.80          8.95         1.92 o
   5  10   6         21.52         20.79         2.74 o
   6  10   6         35.32         30.40         4.48 o
   7  10   6         17.03         10.06         3.68 o
   8  10   6         11.50          9.75         3.97 o
   9  10   6          2.33          1.65         3.82 o
 -11  11   6         17.15          3.64         9.16 o
 -10  11   6         55.83         80.10        13.44 o
  -9  11   6          9.76         12.78         5.28 o
  -8  11   6          3.44          7.24         4.59 o
  -7  11   6        637.45        645.31        20.02 o
  -6  11   6          6.37          7.19         2.80 o
  -5  11   6        170.64        183.15         7.07 o
  -4  11   6         43.95         45.17         3.26 o
  -3  11   6         80.07         84.73         3.86 o
  -2  11   6        345.68        311.51         7.89 o
  -1  11   6         64.56         51.45         3.09 o
   0  11   6        329.61        337.11         5.84 o
   1  11   6         91.92         91.09         3.16 o
   2  11   6        265.94        254.78         5.19 o
   3  11   6         29.56         22.83         2.05 o
   4  11   6         94.77         91.49         4.73 o
   5  11   6          1.63         -0.08         2.01 o
   6  11   6         23.33         26.42         3.42 o
   7  11   6         11.26         19.37         4.08 o
   8  11   6          4.05          4.92         3.89 o
   9  11   6         11.38         14.75         4.75 o
 -11  12   6          7.40         20.41        10.39 o
 -10  12   6          2.03          5.97         8.29 o
  -9  12   6          2.11         13.21         7.93 o
  -8  12   6         27.42         31.29         6.48 o
  -7  12   6          5.99          7.49         3.69 o
  -6  12   6         41.00         39.86         4.06 o
  -5  12   6        245.80        273.44         9.05 o
  -4  12   6        149.02        149.31         6.15 o
  -3  12   6         64.90         65.68         4.61 o
  -2  12   6         75.95         79.78         4.05 o
  -1  12   6         79.37         68.78         3.85 o
   0  12   6          5.45          5.54         1.04 o
   1  12   6        215.70        216.90         4.51 o
   2  12   6         29.93         29.06         2.11 o
   3  12   6         30.49         33.61         2.57 o
   4  12   6        108.28        109.42         4.64 o
   5  12   6         33.35         30.29         3.05 o
   6  12   6         10.18          9.47         2.86 o
   7  12   6          2.06          2.56         3.24 o
   8  12   6          2.14         -0.40         3.47 o
 -10  13   6          6.49         10.57         8.38 o
  -9  13   6          4.24         -6.61         6.61 o
  -8  13   6         15.30         15.76         7.47 o
  -7  13   6         80.65         98.84         8.35 o
  -6  13   6          7.39          5.42         3.36 o
  -5  13   6         64.18         64.06         4.52 o
  -4  13   6        387.35        392.71        11.16 o
  -3  13   6        125.14        130.80         5.57 o
  -2  13   6        347.41        366.00         9.07 o
  -1  13   6         22.43         23.35         2.23 o
   0  13   6         73.66         65.69         2.33 o
   1  13   6         73.58         67.08         3.20 o
   2  13   6       1020.81        997.13        15.78 o
   3  13   6         97.71         96.25         5.36 o
   4  13   6          3.40          7.46         2.13 o
   5  13   6          0.04          1.60         2.10 o
   6  13   6          3.55          2.36         2.61 o
   7  13   6          2.17         -0.74         3.01 o
   8  13   6          0.24         -2.22         3.38 o
 -10  14   6          3.90          2.46         8.84 o
  -9  14   6          1.31          7.84         7.61 o
  -8  14   6         16.13         18.50         8.29 o
  -7  14   6         79.71         88.56         8.09 o
  -6  14   6         20.03         13.42         4.74 o
  -5  14   6          3.16         -2.64         2.64 o
  -4  14   6         96.20         74.23         5.12 o
  -3  14   6        161.12        159.33         7.09 o
  -2  14   6        106.17        128.83         4.99 o
  -1  14   6         22.17         10.44         2.19 o
   0  14   6          9.48         23.75         2.38 o
   1  14   6        348.89        337.13         6.74 o
   2  14   6        470.23        464.84         8.81 o
   3  14   6        147.35        146.09         4.70 o
   4  14   6          0.04          0.47         1.91 o
   5  14   6         36.25         39.60         3.31 o
   6  14   6          0.39         -0.81         2.55 o
   7  14   6          7.51          7.61         3.36 o
   8  14   6          3.98          6.37         3.65 o
 -10  15   6          1.53         -3.33         7.38 o
  -9  15   6          2.17          8.02         8.29 o
  -8  15   6          0.01          3.92         7.20 o
  -7  15   6         12.19         16.93         5.28 o
  -6  15   6          2.78          3.23         3.84 o
  -5  15   6          1.33         -2.12         2.69 o
  -4  15   6        112.04         99.92         5.90 o
  -3  15   6         35.51         33.66         3.35 o
  -2  15   6         83.98         70.63         4.13 o
  -1  15   6         15.01         13.31         3.92 o
   0  15   6         19.88         15.88         2.20 o
   1  15   6         69.30         75.34         2.25 o
   2  15   6         93.74         84.72         3.19 o
   3  15   6         59.42         56.86         3.02 o
   4  15   6          2.26          3.14         2.06 o
   5  15   6          0.85         -1.65         2.08 o
   6  15   6         10.80         12.31         2.93 o
   7  15   6          0.06          0.14         2.75 o
  -9  16   6          3.44          0.05         7.93 o
  -8  16   6          0.10         -3.83         6.83 o
  -7  16   6         22.18         19.86         5.64 o
  -6  16   6        108.64         90.61         8.01 o
  -5  16   6         77.95         64.96         7.20 o
  -4  16   6         24.03         22.82         3.28 o
  -3  16   6          9.29          8.93         2.66 o
  -2  16   6         24.02         21.51         3.00 o
  -1  16   6          9.27          5.80         2.33 o
   0  16   6          5.05          4.08         2.15 o
   1  16   6         22.56         19.02         1.76 o
   2  16   6          3.70          3.33         1.49 o
   3  16   6         12.12         14.21         1.83 o
   4  16   6          1.95          1.95         1.96 o
   5  16   6         23.43         24.00         2.74 o
   6  16   6          7.71          7.03         2.37 o
   7  16   6          8.33          5.52         3.50 o
  -9  17   6          0.34          3.14         8.25 o
  -8  17   6         71.22         92.72        13.80 o
  -7  17   6          0.00         -2.44         4.18 o
  -6  17   6         10.49          6.75         3.81 o
  -5  17   6          0.54         -2.07         2.63 o
  -4  17   6          0.59         -0.77         2.51 o
  -3  17   6         13.10          7.29         2.59 o
  -2  17   6         16.79         11.63         2.74 o
  -1  17   6         36.45         29.45         3.08 o
   0  17   6         86.51         83.30         4.26 o
   1  17   6          6.52          5.95         2.15 o
   2  17   6          1.59         -1.11         1.11 o
   3  17   6         27.36         19.48         1.83 o
   4  17   6         37.09         38.09         4.36 o
   5  17   6          4.21          2.69         2.84 o
   6  17   6         12.96         11.18         3.31 o
  -8  18   6          2.37         -5.23         5.23 o
  -7  18   6          5.31          9.53         4.34 o
  -6  18   6         13.51         16.55         5.16 o
  -5  18   6          6.18          6.87         3.13 o
  -4  18   6          2.91          1.69         3.11 o
  -3  18   6          2.56         -2.47         2.47 o
  -2  18   6         20.75         14.62         2.80 o
  -1  18   6         34.14         33.91         3.19 o
   0  18   6          0.03          1.93         2.09 o
   1  18   6         15.67         13.98         2.10 o
   2  18   6         19.83         15.31         2.01 o
   3  18   6          3.14          2.92         1.97 o
   4  18   6         56.13         71.96         4.96 o
   5  18   6         29.56         34.60         3.39 o
   6  18   6         64.61         63.61         6.44 o
  -7  19   6          0.62         -2.07         4.08 o
  -6  19   6         23.73         30.70         5.17 o
  -5  19   6         51.60         52.83         4.71 o
  -4  19   6         40.35         42.88         4.14 o
  -3  19   6         15.08         10.02         2.95 o
  -2  19   6          3.11          9.36         2.71 o
  -1  19   6          4.45          6.85         2.36 o
   0  19   6         60.65         64.88         3.61 o
   1  19   6          3.70          4.67         1.99 o
   2  19   6          6.19          5.29         1.92 o
   3  19   6          7.73          5.85         2.15 o
   4  19   6         51.09         54.26         4.41 o
   5  19   6         22.00         23.62         3.95 o
  -7  20   6         10.41         14.71         4.93 o
  -6  20   6          0.01         -0.03         3.43 o
  -5  20   6         64.84         62.37         7.71 o
  -4  20   6          0.44          1.37         2.86 o
  -3  20   6         59.05         66.60         4.61 o
  -2  20   6         12.57         10.72         2.80 o
  -1  20   6         28.82         33.31         3.13 o
   0  20   6         78.62         78.21         4.61 o
   1  20   6          0.06         -0.69         2.88 o
   2  20   6         14.95         14.00         6.22 o
   3  20   6         27.55         27.22         5.15 o
   4  20   6          5.29          9.85         3.44 o
  -6  21   6         45.45         57.60         7.64 o
  -5  21   6          1.83          8.92         3.55 o
  -4  21   6          6.92          8.56         3.26 o
  -3  21   6         24.87         22.07         3.60 o
  -2  21   6          6.29          4.65         2.58 o
  -1  21   6         78.74         82.99         4.15 o
   0  21   6         41.20         48.24         5.51 o
   1  21   6         58.69         74.95        13.67 o
   2  21   6         11.50         13.68         6.02 o
   3  21   6         23.66         29.16         4.65 o
  -5  22   6         33.98         34.61        11.12 o
  -4  22   6          4.93         11.29         4.08 o
  -3  22   6         17.34         17.10         4.94 o
  -2  22   6         12.54         12.42         2.95 o
  -1  22   6         69.08         83.78         7.40 o
   0  22   6          1.15          0.36         7.88 o
   1  22   6          0.00         -7.15         7.15 o
   2  22   6         29.52         47.79        12.89 o
  -3  23   6         28.53         35.12         4.71 o
  -2  23   6         54.45         75.37         7.72 o
  -1  23   6          3.21          0.32         3.45 o
   0  23   6          0.30         -6.06         7.47 o
 -12   1   7         11.40         12.38         5.78 o
 -11   1   7          0.08         -3.03         6.45 o
 -10   1   7         73.30         80.01         7.72 o
  -9   1   7        106.88        130.07         8.92 o
  -8   1   7        238.27        209.51         6.53 o
  -7   1   7        224.06        223.06         6.32 o
  -6   1   7         51.24         55.24         5.01 o
  -5   1   7        545.70        593.44        11.88 o
  -4   1   7          3.94          2.56         1.06 o
  -3   1   7         29.42         26.67         1.65 o
  -2   1   7        123.64        143.71         3.36 o
  -1   1   7         37.72         46.62         1.65 o
   0   1   7        180.81        203.69         5.22 o
   1   1   7        330.29        416.75         6.71 o
   2   1   7        135.47        143.29         3.35 o
   3   1   7        176.26        194.62         4.22 o
   4   1   7         10.01          9.93         1.76 o
   5   1   7         10.01          8.15         2.15 o
   6   1   7         32.91         22.09         3.24 o
   7   1   7         39.66         54.45         5.16 o
   8   1   7         13.35         17.33         4.86 o
   9   1   7         71.94         96.68        10.47 o
  10   1   7          6.39         -2.19         6.25 o
 -12   2   7          2.01         -0.90         4.72 o
 -11   2   7          4.58          2.25         4.38 o
 -10   2   7          0.00          4.66         3.91 o
  -9   2   7         12.10         12.03         3.22 o
  -8   2   7        113.09        107.50         4.93 o
  -7   2   7        352.91        353.41         9.37 o
  -6   2   7         22.45         21.63         2.38 o
  -5   2   7          9.31         16.36         1.76 o
  -4   2   7         16.99         27.14         2.46 o
  -3   2   7        659.97        639.23        12.15 o
  -2   2   7        235.79        236.83         4.21 o
  -1   2   7         19.58         21.67         1.34 o
   0   2   7       2718.27       2923.61        37.72 o
   1   2   7        199.98        198.69         3.76 o
   2   2   7         52.86         57.21         2.11 o
   3   2   7          5.70          5.63         1.16 o
   4   2   7        102.83        103.05         5.22 o
   5   2   7        111.76        116.27         8.20 o
   6   2   7         88.20         84.75         4.88 o
   7   2   7         25.44         18.00         3.79 o
   8   2   7          0.55         -0.18         3.88 o
   9   2   7         17.73         17.62         6.68 o
  10   2   7         13.43          9.46         7.04 o
 -12   3   7          4.34         -0.93         4.83 o
 -11   3   7          0.89          1.11         4.12 o
 -10   3   7          7.18          4.98         5.40 o
  -9   3   7         25.07         18.80         3.99 o
  -8   3   7          7.19          5.11         2.93 o
  -7   3   7        106.97        130.27         4.68 o
  -6   3   7        616.52        596.61        14.52 o
  -5   3   7         65.94         50.13         2.37 o
  -4   3   7        190.23        211.15         4.60 o
  -3   3   7        103.73        130.86         4.20 o
  -2   3   7       1088.16       1179.42        17.93 o
  -1   3   7         38.04         33.86         1.46 o
   0   3   7         53.41         49.78         1.81 o
   1   3   7        216.46        213.65         4.11 o
   2   3   7          6.73         11.52         1.04 o
   3   3   7         17.89         17.96         1.49 o
   4   3   7        378.60        359.90         6.78 o
   5   3   7          0.05         -1.97         1.97 o
   6   3   7        102.10         96.67         5.13 o
   7   3   7         73.97         74.58         5.60 o
   8   3   7         55.63         72.22         7.04 o
   9   3   7          3.53          7.57         7.97 o
  10   3   7          2.59         -1.88        13.03 o
 -12   4   7          3.76         -4.27         5.22 o
 -11   4   7          0.02         -1.58         4.11 o
 -10   4   7         15.02         20.26         5.06 o
  -9   4   7          0.01          0.70         2.45 o
  -8   4   7          0.69         -0.55         2.16 o
  -7   4   7         61.48         61.16         3.52 o
  -6   4   7         79.09         77.61         3.17 o
  -5   4   7        410.18        463.75         8.34 o
  -4   4   7        207.06        195.83         4.37 o
  -3   4   7       2850.87       3060.72        45.72 o
  -2   4   7         81.62         98.88         2.64 o
  -1   4   7        841.99        813.35        12.75 o
   0   4   7        248.62        237.78         4.56 o
   1   4   7        274.66        243.26         4.67 o
   2   4   7          5.58          6.16         1.12 o
   3   4   7        223.68        229.01         4.80 o
   4   4   7          4.56          3.79         1.46 o
   5   4   7          9.22          6.62         1.94 o
   6   4   7         15.30          7.21         2.74 o
   7   4   7          2.13          5.09         3.20 o
   8   4   7          0.37         -2.76         3.47 o
   9   4   7          3.56          4.37         4.74 o
 -12   5   7          2.46          1.55         8.82 o
 -11   5   7          1.52          5.47         4.86 o
 -10   5   7         11.59         21.23         5.10 o
  -9   5   7         11.38         17.21         3.76 o
  -8   5   7          0.48          2.86         2.30 o
  -7   5   7        138.11        135.18         5.06 o
  -6   5   7        155.14        150.25         4.33 o
  -5   5   7         28.01         28.99         1.91 o
  -4   5   7          1.22          3.27         1.23 o
  -3   5   7        620.80        688.66        15.87 o
  -2   5   7          1.45          0.19         0.86 o
  -1   5   7          2.11          3.29         1.32 o
   0   5   7       1385.44       1413.35        21.16 o
   1   5   7        152.38        167.97         3.70 o
   2   5   7          5.19          5.01         1.14 o
   3   5   7          2.57          3.38         1.27 o
   4   5   7        577.29        585.29         9.95 o
   5   5   7          0.01         -1.79         1.79 o
   6   5   7         39.44         41.75         4.24 o
   7   5   7         30.71         29.36         4.26 o
   8   5   7          0.70         -1.77         3.51 o
   9   5   7          1.12          4.81         4.82 o
 -12   6   7          0.52         -1.84         5.09 o
 -11   6   7          0.07         -1.80         4.36 o
 -10   6   7          6.72          6.40         3.66 o
  -9   6   7          1.33          2.91         2.98 o
  -8   6   7         12.27          8.60         2.56 o
  -7   6   7          7.64          9.67         2.32 o
  -6   6   7        411.38        393.05         9.16 o
  -5   6   7         14.08         16.81         1.75 o
  -4   6   7         73.06         78.18         3.16 o
  -3   6   7        217.40        251.03         4.97 o
  -2   6   7        124.97        145.67         3.42 o
  -1   6   7         62.58         77.83         3.04 o
   0   6   7         89.66         85.92         2.66 o
   1   6   7        137.34        122.76         3.29 o
   2   6   7         70.75         63.23         2.16 o
   3   6   7        485.82        493.14         8.59 o
   4   6   7        400.06        378.84         7.28 o
   5   6   7         75.62         68.61         4.63 o
   6   6   7         60.25         43.90         4.38 o
   7   6   7         41.06         34.74         4.50 o
   8   6   7         67.28         81.01         6.21 o
   9   6   7          1.62          1.52         4.26 o
 -12   7   7          6.35          5.54         7.22 o
 -11   7   7          0.29          2.62         4.51 o
 -10   7   7          0.12         -2.67         3.08 o
  -9   7   7         19.66         30.84         4.20 o
  -8   7   7        141.70        133.62         5.73 o
  -7   7   7         28.13         34.47         3.04 o
  -6   7   7       1183.53       1193.36        21.59 o
  -5   7   7       2252.79       2248.84        35.38 o
  -4   7   7        426.99        403.03         7.28 o
  -3   7   7          0.95          2.59         1.10 o
  -2   7   7         88.61         77.27         5.64 o
  -1   7   7         30.62         26.66         1.66 o
   0   7   7         12.43         20.80         1.53 o
   1   7   7        228.23        245.81         5.12 o
   2   7   7        131.30        133.49         3.24 o
   3   7   7        552.10        548.31         9.33 o
   4   7   7        113.35         98.81         3.82 o
   5   7   7        479.49        479.83        11.86 o
   6   7   7          1.56         -0.71         2.54 o
   7   7   7          7.53          9.70         3.43 o
   8   7   7          6.65         16.92         4.56 o
   9   7   7          0.44         -1.74         4.09 o
 -12   8   7         12.48         11.22         5.33 o
 -11   8   7          8.11          3.73         5.28 o
 -10   8   7          7.14          3.67         3.39 o
  -9   8   7         12.30         15.62         5.11 o
  -8   8   7         43.37         36.14         4.11 o
  -7   8   7          2.13          6.10         2.01 o
  -6   8   7          2.09          5.75         1.74 o
  -5   8   7        287.14        284.64         7.32 o
  -4   8   7        243.68        233.27         4.79 o
  -3   8   7       1978.86       2075.74        32.87 o
  -2   8   7        155.42        156.60         3.90 o
  -1   8   7         36.72         44.05         2.83 o
   0   8   7        266.76        265.03         5.30 o
   1   8   7          5.46          6.52         1.26 o
   2   8   7        162.43        158.41         3.83 o
   3   8   7         85.59         76.76         4.02 o
   4   8   7        273.48        266.48         6.59 o
   5   8   7         26.12         25.66         3.03 o
   6   8   7         14.16         10.11         2.60 o
   7   8   7          0.98          1.13         3.39 o
   8   8   7          1.29          0.32         3.82 o
   9   8   7          2.33          1.18         4.35 o
 -11   9   7         18.88         17.53         4.77 o
 -10   9   7          1.24          2.13         3.26 o
  -9   9   7         10.84         12.88         2.55 o
  -8   9   7          0.44          0.76         2.71 o
  -7   9   7          0.88          1.63         2.07 o
  -6   9   7          0.46          0.16         2.77 o
  -5   9   7        245.59        258.09         9.50 o
  -4   9   7        257.07        238.71         7.23 o
  -3   9   7         95.63         97.89         4.75 o
  -2   9   7          7.68          8.21         1.17 o
  -1   9   7         50.75         48.49         1.93 o
   0   9   7         21.33         21.76         1.53 o
   1   9   7        751.81        702.69        11.04 o
   2   9   7         98.74        108.51         3.23 o
   3   9   7          0.46         -0.01         1.30 o
   4   9   7        249.62        233.36         6.63 o
   5   9   7          0.44         -1.96         1.96 o
   6   9   7          4.23          4.20         2.66 o
   7   9   7         11.79          7.56         3.86 o
   8   9   7          0.04          0.21         3.75 o
   9   9   7          3.81         12.27         4.86 o
 -11  10   7          7.42          5.20         3.21 o
 -10  10   7         13.68         12.76         3.19 o
  -9  10   7         27.34         20.18         5.77 o
  -8  10   7         10.57         18.00         5.41 o
  -7  10   7         17.48         11.92         5.04 o
  -6  10   7         44.65         49.30         4.96 o
  -5  10   7        136.56        120.32         5.67 o
  -4  10   7        168.28        153.04         5.63 o
  -3  10   7          8.09          9.80         1.73 o
  -2  10   7         71.23         60.52         3.18 o
  -1  10   7          2.95          1.42         0.96 o
   0  10   7         99.08        124.47         3.48 o
   1  10   7        217.35        212.75         4.99 o
   2  10   7         67.98         63.31         2.62 o
   3  10   7         50.66         43.90         5.44 o
   4  10   7        422.97        405.98        14.72 o
   5  10   7          9.33          5.76         2.32 o
   6  10   7          6.63          6.90         2.72 o
   7  10   7         40.37         27.94         4.68 o
   8  10   7          6.39          3.60         4.95 o
   9  10   7          8.74         10.39         7.29 o
 -11  11   7          0.05          6.42         8.34 o
 -10  11   7          0.82          2.69         7.65 o
  -9  11   7          0.24         -0.92         4.61 o
  -8  11   7         60.44         57.49         7.32 o
  -7  11   7          2.43          2.58         4.43 o
  -6  11   7          8.13          7.43         3.48 o
  -5  11   7         13.90         19.13         3.15 o
  -4  11   7        161.38        154.75         5.67 o
  -3  11   7          8.09          7.26         2.44 o
  -2  11   7        296.44        275.13         6.69 o
  -1  11   7        133.17        138.70         3.87 o
   0  11   7         55.55         53.57         2.50 o
   1  11   7         51.36         63.93         2.45 o
   2  11   7         75.14         66.28         2.77 o
   3  11   7        105.75         97.50         6.61 o
   4  11   7        168.58        155.68         5.77 o
   5  11   7          0.25         -1.09         2.08 o
   6  11   7         23.87         28.94         3.87 o
   7  11   7          1.64          2.07         3.35 o
   8  11   7          2.04         -1.30         3.55 o
 -11  12   7         10.53         17.18        10.75 o
 -10  12   7         16.15         19.77         9.43 o
  -9  12   7          1.65         -5.51         6.06 o
  -8  12   7          3.96          8.91         5.07 o
  -7  12   7          1.95         -2.79         5.01 o
  -6  12   7         96.48        103.33         6.85 o
  -5  12   7          2.42          2.83         2.74 o
  -4  12   7         42.12         54.23         4.65 o
  -3  12   7          9.67          9.50         2.25 o
  -2  12   7        236.77        226.81         6.74 o
  -1  12   7        109.65        116.57         4.97 o
   0  12   7         58.72         47.98         2.85 o
   1  12   7         61.15         60.38         2.55 o
   2  12   7         15.44         12.52         2.03 o
   3  12   7          6.14          6.53         2.10 o
   4  12   7          1.09          2.56         2.10 o
   5  12   7          1.70          2.42         2.29 o
   6  12   7          0.39         -0.83         2.69 o
   7  12   7          8.66          5.78         4.02 o
   8  12   7          1.58          2.96         3.90 o
 -10  13   7          3.34          5.06         8.66 o
  -9  13   7          3.39         12.44         8.11 o
  -8  13   7          0.31          2.51         6.61 o
  -7  13   7        118.20        121.02        13.53 o
  -6  13   7         56.62         49.14         6.19 o
  -5  13   7         32.39         23.71         3.51 o
  -4  13   7         54.34         46.42         6.02 o
  -3  13   7        151.31        133.03         5.81 o
  -2  13   7        102.02        118.47         5.31 o
  -1  13   7        126.32        107.03         4.17 o
   0  13   7        444.81        477.12         9.83 o
   1  13   7         34.96         29.16         2.08 o
   2  13   7          0.13         -0.06         1.70 o
   3  13   7          0.46          1.16         1.94 o
   4  13   7          1.39         -0.26         2.04 o
   5  13   7          0.01         -1.99         2.16 o
   6  13   7          3.95          2.73         2.77 o
   7  13   7         35.54         43.02         5.14 o
   8  13   7          5.19         -0.73         3.82 o
 -10  14   7          2.03         -3.14         8.06 o
  -9  14   7         42.02         47.88        11.85 o
  -8  14   7         16.44         21.69         8.88 o
  -7  14   7          5.43         11.55         5.05 o
  -6  14   7         97.14        127.84         9.14 o
  -5  14   7         30.29         32.59         4.29 o
  -4  14   7         65.15         58.24         4.80 o
  -3  14   7        165.16        168.35         7.54 o
  -2  14   7        109.55         79.85         4.49 o
  -1  14   7         29.71         34.56         3.22 o
   0  14   7          9.25         10.78         1.66 o
   1  14   7        190.81        167.77         4.70 o
   2  14   7         35.32         27.89         2.85 o
   3  14   7         20.94         17.78         2.53 o
   4  14   7         16.23         15.06         2.62 o
   5  14   7          0.01         -0.61         2.23 o
   6  14   7          7.23          3.54         2.99 o
   7  14   7          1.38          2.82         4.22 o
 -10  15   7          0.34         -7.29         7.29 o
  -9  15   7          6.04          7.65         8.25 o
  -8  15   7          0.03         -5.28         6.56 o
  -7  15   7          1.31          4.82         8.36 o
  -6  15   7         20.73         20.62         5.27 o
  -5  15   7          1.13         -0.40         3.38 o
  -4  15   7         35.88         34.85         4.20 o
  -3  15   7         69.68         68.88         4.89 o
  -2  15   7          1.87         -1.95         1.95 o
  -1  15   7        348.25        294.85         9.01 o
   0  15   7         19.23          8.70         2.43 o
   1  15   7          8.20          9.41         1.63 o
   2  15   7         14.00         12.12         2.20 o
   3  15   7         33.93         37.64         3.88 o
   4  15   7         10.79          6.54         2.38 o
   5  15   7         25.83         29.03         3.22 o
   6  15   7         19.74         18.17         3.94 o
   7  15   7          2.97          2.13         3.51 o
  -9  16   7          0.37         -5.83         7.15 o
  -8  16   7          5.04          1.96         7.79 o
  -7  16   7          2.18          3.72         4.64 o
  -6  16   7         14.51         19.83         8.00 o
  -5  16   7          4.31          1.45         3.10 o
  -4  16   7         14.99          6.60         3.05 o
  -3  16   7          0.05          0.06         2.35 o
  -2  16   7         28.47         28.33         3.35 o
  -1  16   7          2.42          1.09         2.31 o
   0  16   7         89.28         79.62         4.41 o
   1  16   7         12.14          6.61         1.53 o
   2  16   7         50.00         48.54         2.71 o
   3  16   7         12.98         11.31         2.40 o
   4  16   7         10.29         12.72         2.58 o
   5  16   7         13.71         19.86         2.84 o
   6  16   7          2.21          1.85         2.75 o
  -9  17   7          2.59          4.24         9.11 o
  -8  17   7          5.25          0.91         8.06 o
  -7  17   7          8.49          8.30         5.17 o
  -6  17   7          9.52          6.23         4.56 o
  -5  17   7          0.71          3.39         2.81 o
  -4  17   7         12.68          8.43         3.31 o
  -3  17   7         15.95         20.68         3.27 o
  -2  17   7          0.00          1.17         2.45 o
  -1  17   7          1.93          1.33         2.50 o
   0  17   7          6.99          6.77         2.45 o
   1  17   7         38.51         30.09         2.78 o
   2  17   7          0.08         -1.44         1.44 o
   3  17   7          0.25         -1.72         1.72 o
   4  17   7          2.84          3.15         2.19 o
   5  17   7          4.90          4.36         2.30 o
   6  17   7          2.40          0.86         2.40 o
  -8  18   7          5.95          7.11         8.66 o
  -7  18   7          6.40          8.97         4.41 o
  -6  18   7         15.96         15.64         4.49 o
  -5  18   7          8.53          6.38         3.19 o
  -4  18   7          0.32         -0.01         2.72 o
  -3  18   7          0.65          1.68         2.51 o
  -2  18   7          0.75          0.08         2.43 o
  -1  18   7         21.03         24.65         3.12 o
   0  18   7          2.00          5.57         2.47 o
   1  18   7         47.62         50.17         5.96 o
   2  18   7          1.02          4.34         1.96 o
   3  18   7          4.50          3.86         1.67 o
   4  18   7          1.28          0.46         2.69 o
   5  18   7         14.55         10.43         3.72 o
  -7  19   7        108.39        107.71         8.10 o
  -6  19   7          7.80          3.21         3.97 o
  -5  19   7          5.50          2.28         3.18 o
  -4  19   7          3.67          2.01         2.85 o
  -3  19   7          0.18          1.59         2.70 o
  -2  19   7          1.13          4.94         4.49 o
  -1  19   7          0.29          5.82         2.57 o
   0  19   7         49.71         74.61         4.27 o
   1  19   7          8.94          9.44         2.38 o
   2  19   7         30.55         34.94         2.74 o
   3  19   7         61.82         63.88         4.41 o
   4  19   7         29.21         26.03         3.05 o
   5  19   7          0.86         -0.29         2.59 o
  -6  20   7         55.40         64.39         6.49 o
  -5  20   7          2.64          3.16         3.32 o
  -4  20   7          0.93          0.28         2.96 o
  -3  20   7          0.13          3.32         2.83 o
  -2  20   7         29.22         41.75         3.92 o
  -1  20   7         82.76        105.84         5.76 o
   0  20   7          1.35         -0.53         2.25 o
   1  20   7         84.91         95.06         6.22 o
   2  20   7          0.41         -3.43         3.43 o
   3  20   7         20.25         23.54         3.31 o
   4  20   7          0.01          6.09         2.69 o
  -5  21   7         89.28        102.88         6.28 o
  -4  21   7         20.93         24.50         3.94 o
  -3  21   7          7.47          9.04         4.71 o
  -2  21   7         20.68         27.20         3.83 o
  -1  21   7         11.58          9.19         2.70 o
   0  21   7         82.78         89.60         6.70 o
   1  21   7         21.49         22.43         4.64 o
   2  21   7         18.87         17.36         9.43 o
   3  21   7          7.95          7.86         3.75 o
  -4  22   7         27.26         45.47         4.67 o
  -3  22   7         29.16         30.84         4.17 o
  -2  22   7         32.33         30.42         3.56 o
  -1  22   7         31.08         36.61         3.81 o
   0  22   7          0.54         -1.57         4.03 o
   1  22   7         13.64         12.98         9.16 o
 -12   0   8          3.50          1.64         6.65 o
 -11   0   8         31.41         32.39         8.57 o
 -10   0   8        144.14        128.13        13.26 o
  -9   0   8        202.32        174.05        15.03 o
  -8   0   8          0.74         -2.24         8.34 o
  -7   0   8         21.67         36.30         3.97 o
  -6   0   8        160.33        144.26         6.69 o
  -5   0   8         19.41         11.19         2.55 o
  -4   0   8        143.33        169.88         7.45 o
  -3   0   8        153.23        140.74         5.32 o
  -2   0   8        409.88        478.57        10.61 o
  -1   0   8        434.64        547.42        13.20 o
   0   0   8         22.94         12.36         1.67 o
   1   0   8        664.40        687.20        14.49 o
   2   0   8        285.41        274.68         9.68 o
   3   0   8         23.63         23.51         2.53 o
   4   0   8        133.38        137.09         7.27 o
   5   0   8        233.28        199.40        19.73 o
   6   0   8         22.80         12.82         4.71 o
   7   0   8         82.50        100.17         9.36 o
   8   0   8         30.16         55.31        11.94 o
   9   0   8          1.61         -1.18         7.52 o
 -12   1   8          0.25         -4.26         4.56 o
 -11   1   8         14.71         18.19         5.29 o
 -10   1   8          0.06          0.62         3.91 o
  -9   1   8         21.22         16.48         4.54 o
  -8   1   8         24.62         24.59         3.39 o
  -7   1   8        397.15        374.60         9.01 o
  -6   1   8          3.68          1.40         1.54 o
  -5   1   8         45.89         47.35         2.66 o
  -4   1   8        117.71        132.60         3.34 o
  -3   1   8        398.42        423.51         7.54 o
  -2   1   8         19.50         18.97         1.35 o
  -1   1   8        181.88        165.90         4.69 o
   0   1   8          2.92          0.15         0.87 o
   1   1   8         13.72         13.57         1.44 o
   2   1   8        243.81        238.90         5.01 o
   3   1   8         16.19         22.05         1.62 o
   4   1   8        171.69        174.90         4.68 o
   5   1   8          1.50         -1.86         2.09 o
   6   1   8          7.62          9.49         4.23 o
   7   1   8          0.43         -2.03         2.94 o
   8   1   8          6.03          1.25         5.12 o
   9   1   8         11.98         14.95         6.83 o
 -12   2   8          1.90          3.98         4.83 o
 -11   2   8         12.15          9.44         6.56 o
 -10   2   8         60.54         58.15         6.78 o
  -9   2   8         88.23         73.97         7.04 o
  -8   2   8          6.39          4.67         2.97 o
  -7   2   8          0.57          1.20         1.45 o
  -6   2   8          2.67          1.07         1.28 o
  -5   2   8         50.72         51.99         2.76 o
  -4   2   8        180.95        200.46         4.91 o
  -3   2   8         48.10         48.52         1.91 o
  -2   2   8        410.65        435.21        10.61 o
  -1   2   8        243.09        262.19         6.12 o
   0   2   8        717.76        699.21        10.32 o
   1   2   8          0.62          0.50         0.99 o
   2   2   8         53.96         48.76         2.14 o
   3   2   8         72.59         61.71         2.78 o
   4   2   8        122.50        108.01         4.54 o
   5   2   8          1.23          5.07         2.48 o
   6   2   8          2.98          5.20         2.91 o
   7   2   8          9.76          2.95         3.80 o
   8   2   8          0.11         -2.67         3.90 o
   9   2   8          4.22          2.96         5.91 o
 -12   3   8          4.26          4.22         6.49 o
 -11   3   8          6.79          9.34         4.82 o
 -10   3   8          2.82          7.06         4.24 o
  -9   3   8         13.86          3.69         3.43 o
  -8   3   8          4.00          5.27         4.56 o
  -7   3   8         17.45         19.66         2.39 o
  -6   3   8         22.28         22.65         2.08 o
  -5   3   8          3.77          3.72         1.52 o
  -4   3   8         29.56         34.30         1.79 o
  -3   3   8        175.07        178.37         7.95 o
  -2   3   8         42.09         49.93         4.07 o
  -1   3   8       1046.55       1078.36        15.86 o
   0   3   8         49.64         53.38         2.60 o
   1   3   8        157.11        130.08         3.19 o
   2   3   8         35.53         28.85         1.58 o
   3   3   8         20.35         25.08         1.81 o
   4   3   8        256.03        233.86         5.90 o
   5   3   8         25.55         30.94         3.45 o
   6   3   8          8.29          3.29         2.95 o
   7   3   8         27.53         27.96         5.18 o
   8   3   8          6.91          5.96         4.57 o
   9   3   8          0.01          3.18         5.84 o
 -12   4   8          3.07         -2.59         4.59 o
 -11   4   8          5.75         -1.58         3.98 o
 -10   4   8         14.65         10.72         8.41 o
  -9   4   8         76.78         71.87         5.84 o
  -8   4   8         35.54         42.17         4.52 o
  -7   4   8          7.30          6.59         2.16 o
  -6   4   8        275.67        288.10         8.13 o
  -5   4   8        171.79        168.01         4.25 o
  -4   4   8         65.14         66.69         2.99 o
  -3   4   8        298.54        303.05         6.38 o
  -2   4   8        258.96        259.54         4.92 o
  -1   4   8          0.02          0.77         0.83 o
   0   4   8        336.31        353.21         6.32 o
   1   4   8        234.13        212.50         5.32 o
   2   4   8        454.96        436.04         6.79 o
   3   4   8         46.13         39.04         2.08 o
   4   4   8         41.42         32.59         2.40 o
   5   4   8          3.70          2.65         1.94 o
   6   4   8         44.16         43.03         4.49 o
   7   4   8          0.76         -2.95         2.95 o
   8   4   8          5.85          8.17         4.88 o
   9   4   8          0.01          1.37         5.96 o
 -12   5   8          4.38         -2.23         4.87 o
 -11   5   8         13.48         11.88         5.18 o
 -10   5   8          0.26         -1.72         5.74 o
  -9   5   8         30.20         31.99         4.92 o
  -8   5   8          0.01          2.93         2.93 o
  -7   5   8        177.01        197.02         7.21 o
  -6   5   8         16.64         17.59         2.42 o
  -5   5   8        652.90        674.45        12.14 o
  -4   5   8        502.65        514.54        10.37 o
  -3   5   8        522.55        499.24         9.48 o
  -2   5   8        353.39        383.12         6.58 o
  -1   5   8         34.50         26.73         1.58 o
   0   5   8          1.18          1.88         1.05 o
   1   5   8        501.61        489.33         8.18 o
   2   5   8       1130.14       1108.75        15.57 o
   3   5   8         90.17         95.53         3.24 o
   4   5   8        286.42        257.52         6.43 o
   5   5   8          3.49          0.60         1.95 o
   6   5   8          8.58          9.07         3.16 o
   7   5   8          1.51          0.92         3.31 o
   8   5   8          0.04          3.33         4.50 o
   9   5   8         10.96          7.44         6.42 o
 -12   6   8          1.15         -1.37         5.01 o
 -11   6   8         21.03         15.81         5.30 o
 -10   6   8          1.65         -3.68         3.68 o
  -9   6   8          1.69         -1.54         2.77 o
  -8   6   8        127.08        120.97         5.78 o
  -7   6   8        334.29        357.54        18.54 o
  -6   6   8        308.99        313.73         7.52 o
  -5   6   8         38.63         40.38         4.32 o
  -4   6   8        569.78        551.73        10.98 o
  -3   6   8        292.19        287.85         5.77 o
  -2   6   8        884.73        950.89        14.94 o
  -1   6   8       1470.35       1445.52        21.91 o
   0   6   8        111.99        114.82         3.34 o
   1   6   8        158.16        156.51         6.92 o
   2   6   8        655.75        669.90        10.43 o
   3   6   8         66.81         55.34         2.62 o
   4   6   8        502.90        491.44        10.07 o
   5   6   8         87.57         79.25         4.32 o
   6   6   8          0.06         -0.74         2.70 o
   7   6   8          0.81         -1.93         4.43 o
   8   6   8          9.30          5.33         4.54 o
   9   6   8         12.59         12.25         6.52 o
 -12   7   8          1.39          2.39         5.05 o
 -11   7   8          4.10          0.50         4.28 o
 -10   7   8         11.32         13.91         5.77 o
  -9   7   8          1.87         -2.77         2.77 o
  -8   7   8          5.00          4.13         2.42 o
  -7   7   8        455.40        466.38        12.56 o
  -6   7   8         30.65         33.50         2.77 o
  -5   7   8         10.42         14.87         3.44 o
  -4   7   8        104.72        116.99         6.61 o
  -3   7   8          6.26          8.15         1.23 o
  -2   7   8         19.27         22.62         2.03 o
  -1   7   8          0.00          0.85         1.07 o
   0   7   8        754.73        735.27        12.15 o
   1   7   8         66.13         61.98         2.53 o
   2   7   8        328.70        327.03         5.93 o
   3   7   8        150.73        152.38         4.74 o
   4   7   8         50.04         55.98         3.11 o
   5   7   8        173.57        164.83         6.23 o
   6   7   8        125.77        135.37         6.99 o
   7   7   8          4.39          4.57         6.09 o
   8   7   8         13.25         11.65         4.75 o
   9   7   8          0.14         -3.67         4.24 o
 -12   8   8          1.19         -4.38         4.38 o
 -11   8   8         21.63         16.05         4.91 o
 -10   8   8          9.17          9.05         3.68 o
  -9   8   8          0.82         -1.58         2.76 o
  -8   8   8         29.74         36.46         3.80 o
  -7   8   8        509.30        496.12        12.92 o
  -6   8   8         22.54         21.03         2.24 o
  -5   8   8        940.76        953.18        16.24 o
  -4   8   8        258.97        240.53         5.11 o
  -3   8   8          2.66          3.23         1.08 o
  -2   8   8        853.95        882.19        13.94 o
  -1   8   8         30.27         30.80         2.76 o
   0   8   8        100.45        103.69         3.75 o
   1   8   8       1333.58       1330.82        19.48 o
   2   8   8         34.30         31.05         1.95 o
   3   8   8        266.44        264.74         6.52 o
   4   8   8        124.65        123.81         4.79 o
   5   8   8         57.68         60.02         4.02 o
   6   8   8          8.83         11.06         3.80 o
   7   8   8         43.13         39.05         5.46 o
   8   8   8         44.23         65.91         6.71 o
 -11   9   8          1.41         -2.21         3.75 o
 -10   9   8          8.14         18.39         3.74 o
  -9   9   8         26.02         15.84         3.20 o
  -8   9   8        103.05        100.89         6.65 o
  -7   9   8         78.48         85.44         3.77 o
  -6   9   8        167.42        156.39         8.04 o
  -5   9   8        282.32        266.95         8.96 o
  -4   9   8         40.74         40.96         2.10 o
  -3   9   8         25.97         26.66         2.44 o
  -2   9   8         51.41         53.07         3.32 o
  -1   9   8         78.33         66.30         2.76 o
   0   9   8        106.12        108.79         3.26 o
   1   9   8        451.01        422.98         7.58 o
   2   9   8       3485.48       3516.86        51.10 o
   3   9   8          1.40          2.73         1.88 o
   4   9   8          3.24          4.23         2.22 o
   5   9   8         55.69         69.30         4.60 o
   6   9   8         11.78         19.58         4.17 o
   7   9   8          4.84         -2.61         3.70 o
   8   9   8          3.32         -3.38         3.95 o
 -11  10   8          3.76          0.78         3.11 o
 -10  10   8         17.71         15.43         3.13 o
  -9  10   8          0.24          5.84         5.05 o
  -8  10   8          5.80         -1.42         4.14 o
  -7  10   8         65.37         58.46         7.18 o
  -6  10   8        650.16        685.48        20.64 o
  -5  10   8         10.14         14.29         3.04 o
  -4  10   8         30.36         36.13         3.18 o
  -3  10   8         77.16         81.26         3.85 o
  -2  10   8        110.82         97.51         3.08 o
  -1  10   8          3.87          3.92         1.19 o
   0  10   8        552.70        533.29         9.34 o
   1  10   8        598.38        555.27         9.37 o
   2  10   8        900.84        876.97        15.52 o
   3  10   8        247.14        239.42         7.21 o
   4  10   8         50.21         50.95         3.57 o
   5  10   8          1.70          1.13         2.92 o
   6  10   8          7.22          7.74         3.41 o
   7  10   8          3.02          7.78         3.97 o
   8  10   8          1.87         -3.93         3.93 o
 -11  11   8          0.08         -6.38         7.43 o
 -10  11   8          4.08         19.04         9.25 o
  -9  11   8         52.40         60.86         8.16 o
  -8  11   8         16.45         22.10         6.15 o
  -7  11   8          0.46         -3.26         4.28 o
  -6  11   8        259.49        261.12        10.87 o
  -5  11   8          9.85          4.25         2.76 o
  -4  11   8         50.08         57.52         4.65 o
  -3  11   8        425.82        416.34        11.55 o
  -2  11   8        123.99        118.69         3.73 o
  -1  11   8         94.01         95.92         3.74 o
   0  11   8        265.26        258.28         5.91 o
   1  11   8         96.37        114.05         3.87 o
   2  11   8         73.69         71.64         3.84 o
   3  11   8        115.53        118.78         5.77 o
   4  11   8         68.77         69.56         4.07 o
   5  11   8          0.16          2.13         2.57 o
   6  11   8          5.18          3.10         2.93 o
   7  11   8          5.92          9.90         4.21 o
   8  11   8          3.24          0.68         4.12 o
 -11  12   8          4.62         18.32        10.34 o
 -10  12   8          1.19         -1.46         7.38 o
  -9  12   8          0.19         -5.10         6.52 o
  -8  12   8         69.70         75.63        12.16 o
  -7  12   8         53.49         51.58         7.47 o
  -6  12   8         88.29        100.01         6.86 o
  -5  12   8         24.96         24.41         3.57 o
  -4  12   8        253.87        247.67         8.55 o
  -3  12   8        109.89        113.26         5.43 o
  -2  12   8         77.39         82.27         5.37 o
  -1  12   8        165.49        174.78         6.59 o
   0  12   8        232.80        234.53         5.45 o
   1  12   8         53.88         45.70         2.72 o
   2  12   8         23.09         18.64         2.50 o
   3  12   8          2.94          1.52         2.12 o
   4  12   8         85.56         81.56         4.39 o
   5  12   8          0.20         -0.27         2.26 o
   6  12   8          0.29         -1.97         2.74 o
   7  12   8          1.99          3.45         4.95 o
 -10  13   8          0.02         -7.70         7.70 o
  -9  13   8          7.47         13.62         8.06 o
  -8  13   8         11.19         13.85         8.29 o
  -7  13   8         22.24         18.73         7.75 o
  -6  13   8          4.34          4.16         4.05 o
  -5  13   8         41.52         44.27         4.79 o
  -4  13   8          3.28          1.92         2.62 o
  -3  13   8          0.50         -0.98         2.30 o
  -2  13   8        135.35        140.11         6.74 o
  -1  13   8          3.47         -0.35         2.49 o
   0  13   8          0.00         -1.30         1.30 o
   1  13   8         27.81         27.34         2.30 o
   2  13   8          3.68          4.30         2.05 o
   3  13   8        112.13        104.97         4.68 o
   4  13   8          2.03          2.67         2.33 o
   5  13   8          0.00         -1.31         2.41 o
   6  13   8          0.02         -2.74         2.74 o
   7  13   8          1.81          5.93         3.98 o
 -10  14   8          0.16          3.01         8.52 o
  -9  14   8         12.36         18.00         8.75 o
  -8  14   8          0.43         -5.65         5.65 o
  -7  14   8          3.46          6.52         6.61 o
  -6  14   8          6.82         11.58         4.59 o
  -5  14   8        260.75        279.05        11.00 o
  -4  14   8        194.48        213.40         9.13 o
  -3  14   8        191.03        155.67         7.43 o
  -2  14   8         14.21         23.38         4.47 o
  -1  14   8         43.36         38.61         3.49 o
   0  14   8         76.65         62.84         3.12 o
   1  14   8          1.83         -1.51         2.07 o
   2  14   8          9.09          9.60         2.26 o
   3  14   8         12.10         11.81         2.58 o
   4  14   8          0.03          1.50         2.27 o
   5  14   8         29.84         40.45         3.71 o
   6  14   8         15.49         18.53         3.74 o
   7  14   8          2.57          3.76         6.17 o
  -9  15   8          3.81         -2.87         7.93 o
  -8  15   8         19.79         13.80         9.11 o
  -7  15   8          0.20         -3.05         6.24 o
  -6  15   8          8.56         13.08         4.91 o
  -5  15   8          2.88          2.28         3.74 o
  -4  15   8        140.27        130.52         7.12 o
  -3  15   8         29.40         36.16         5.97 o
  -2  15   8          1.67         -2.13         2.13 o
  -1  15   8          0.01          1.55         2.30 o
   0  15   8          2.57          2.68         1.41 o
   1  15   8         32.99         31.86         2.30 o
   2  15   8         11.47         10.91         2.33 o
   3  15   8          0.14         -0.59         2.05 o
   4  15   8          9.39         13.57         2.83 o
   5  15   8         13.29         12.36         2.88 o
   6  15   8          1.99          1.05         3.03 o
  -9  16   8          9.33         11.57         8.88 o
  -8  16   8          0.03          7.02         7.06 o
  -7  16   8          8.83          3.05         7.20 o
  -6  16   8         11.15         20.73         5.46 o
  -5  16   8         66.15         83.14         6.19 o
  -4  16   8         23.42         34.62         4.35 o
  -3  16   8         10.26          4.83         2.65 o
  -2  16   8          0.20          0.40         2.43 o
  -1  16   8         64.01         64.34         4.33 o
   0  16   8         11.97         12.28         2.90 o
   1  16   8         48.16         49.53         3.04 o
   2  16   8          1.60          2.70         1.98 o
   3  16   8          0.07         -1.65         2.10 o
   4  16   8         10.05          8.33         2.69 o
   5  16   8          0.08         -1.41         2.42 o
   6  16   8         35.09         37.31         5.49 o
  -8  17   8          1.28          7.34         8.11 o
  -7  17   8         78.85         75.08        12.57 o
  -6  17   8          1.88         -1.62         4.22 o
  -5  17   8          0.19          2.54         3.46 o
  -4  17   8         13.36          8.80         3.15 o
  -3  17   8         12.96         13.13         3.11 o
  -2  17   8          0.95          4.33         2.65 o
  -1  17   8         12.75          5.96         2.61 o
   0  17   8          9.58          6.25         2.68 o
   1  17   8          7.69          3.38         1.73 o
   2  17   8         31.45         39.75         2.69 o
   3  17   8          0.06          1.29         2.26 o
   4  17   8         20.71         22.28         3.03 o
   5  17   8          0.42          1.01         2.60 o
  -8  18   8          7.19          2.41         8.02 o
  -7  18   8          3.60          9.20         5.39 o
  -6  18   8          0.16          2.12         4.57 o
  -5  18   8          3.65          6.46         3.27 o
  -4  18   8          0.93         -1.49         3.27 o
  -3  18   8          0.22          2.41         2.75 o
  -2  18   8         24.88         25.08         3.47 o
  -1  18   8          0.30         -1.69         2.45 o
   0  18   8         10.85         10.99         2.79 o
   1  18   8          1.26          2.79         2.62 o
   2  18   8         37.74         37.75         2.69 o
   3  18   8         17.16         12.62         2.30 o
   4  18   8          2.94          3.83         2.21 o
   5  18   8         40.47         44.13         2.94 o
  -7  19   8          0.00         -4.32         4.32 o
  -6  19   8          5.51         10.03         8.06 o
  -5  19   8          3.39          2.44         3.39 o
  -4  19   8          0.21         -2.11         2.83 o
  -3  19   8          2.27         -0.40         2.92 o
  -2  19   8          2.71          3.19         2.81 o
  -1  19   8          0.07         -2.19         2.60 o
   0  19   8          2.89          3.12         3.78 o
   1  19   8         38.67         46.33         3.74 o
   2  19   8          0.04         -1.96         1.96 o
   3  19   8         32.28         28.35         2.24 o
   4  19   8          0.11         -2.79         2.79 o
  -6  20   8          0.69          2.47         4.42 o
  -5  20   8          0.01         -3.28         3.28 o
  -4  20   8          1.41         -0.09         3.19 o
  -3  20   8        122.46        141.74         6.94 o
  -2  20   8          8.57          9.26         3.20 o
  -1  20   8          0.11         -1.13         2.65 o
   0  20   8         13.15         17.11         3.13 o
   1  20   8         16.02         15.50         2.84 o
   2  20   8          2.34         -0.11         2.49 o
   3  20   8         22.91         22.74         3.88 o
  -5  21   8          1.36          7.98         3.68 o
  -4  21   8          3.99          3.07         3.38 o
  -3  21   8         23.57         16.45         3.78 o
  -2  21   8          0.00         -1.98         2.82 o
  -1  21   8         28.14         27.52         3.59 o
   0  21   8         55.10         80.89         4.46 o
   1  21   8         43.66         54.38         6.07 o
   2  21   8          2.14         -0.95         3.84 o
  -3  22   8          6.96          6.53         3.37 o
  -2  22   8         60.65         62.23         4.65 o
  -1  22   8          0.44          1.33         2.69 o
   0  22   8         35.63         49.95         6.63 o
 -12   1   9         54.26         56.01         7.88 o
 -11   1   9         20.19          9.28         4.96 o
 -10   1   9         16.06         16.32         6.08 o
  -9   1   9        120.58        128.38         9.13 o
  -8   1   9         45.01         46.46         4.82 o
  -7   1   9         26.18         29.88         3.04 o
  -6   1   9          1.60          3.00         1.73 o
  -5   1   9        298.73        272.10         6.90 o
  -4   1   9         33.65         31.79         2.08 o
  -3   1   9         11.45         20.32         1.66 o
  -2   1   9          0.69          1.46         0.97 o
  -1   1   9         80.99         96.44         2.74 o
   0   1   9        408.22        386.61         6.53 o
   1   1   9        277.06        285.23         6.06 o
   2   1   9          2.89          3.89         1.45 o
   3   1   9          0.79          1.57         1.36 o
   4   1   9        225.18        222.93         7.47 o
   5   1   9         26.51         18.45         3.53 o
   6   1   9          0.06         -0.16         2.82 o
   7   1   9          0.02          4.95         4.14 o
   8   1   9          1.47          4.76         5.83 o
   9   1   9          4.38          8.72         7.06 o
 -12   2   9          9.15         -1.89         4.90 o
 -11   2   9          0.50         -2.14         4.97 o
 -10   2   9          0.26          3.65         4.00 o
  -9   2   9          6.56          4.83         4.16 o
  -8   2   9          0.35          0.48         2.70 o
  -7   2   9        528.78        531.29        14.40 o
  -6   2   9          0.05          0.73         1.41 o
  -5   2   9         10.06         13.06         2.19 o
  -4   2   9         45.01         34.57         2.27 o
  -3   2   9        459.02        497.86         8.27 o
  -2   2   9        748.71        783.21        12.00 o
  -1   2   9         17.29         21.31         1.58 o
   0   2   9        496.76        471.83         8.54 o
   1   2   9        432.04        421.86         7.51 o
   2   2   9        258.40        266.09         5.62 o
   3   2   9        188.25        182.86         5.07 o
   4   2   9        162.75        155.29         5.00 o
   5   2   9         12.17         19.43         4.62 o
   6   2   9         70.18         75.55         6.55 o
   7   2   9         10.31         22.76         5.17 o
   8   2   9          3.64          5.88         5.73 o
   9   2   9          7.90         15.78        13.21 o
 -12   3   9          4.07          6.73         4.98 o
 -11   3   9          3.86          4.31         4.46 o
 -10   3   9         39.85         47.66         7.24 o
  -9   3   9          5.93          6.51         5.49 o
  -8   3   9         25.25         24.96         3.90 o
  -7   3   9        201.99        216.58         6.98 o
  -6   3   9         45.38         49.90         3.06 o
  -5   3   9        453.15        469.85         8.81 o
  -4   3   9        453.54        417.15        11.19 o
  -3   3   9        275.35        279.91         5.72 o
  -2   3   9        334.06        369.71        12.16 o
  -1   3   9        272.63        248.32         5.67 o
   0   3   9         11.16         19.02         1.69 o
   1   3   9         24.22         23.77         1.80 o
   2   3   9         56.65         45.69         2.80 o
   3   3   9          4.62          4.93         1.69 o
   4   3   9         17.16         22.83         2.41 o
   5   3   9        239.88        200.56         7.37 o
   6   3   9         14.54         17.42         4.30 o
   7   3   9          0.04         -1.09         3.86 o
   8   3   9         33.02         38.25         6.62 o
   9   3   9         62.87         88.46        11.28 o
 -12   4   9         17.26         16.72         5.90 o
 -11   4   9          2.52         -1.11         4.10 o
 -10   4   9          3.32         -2.36         3.71 o
  -9   4   9         92.99         97.23        10.44 o
  -8   4   9         79.96         74.55         8.64 o
  -7   4   9        231.93        208.50         7.59 o
  -6   4   9        674.82        682.70        15.17 o
  -5   4   9        512.89        511.15        12.92 o
  -4   4   9        409.08        457.98        12.03 o
  -3   4   9          0.18         -0.92         0.92 o
  -2   4   9          1.46          2.71         1.01 o
  -1   4   9         52.32         40.39         1.95 o
   0   4   9         87.25         79.31         2.70 o
   1   4   9         53.83         55.22         3.12 o
   2   4   9         15.18         13.65         1.51 o
   3   4   9          0.86         -0.69         1.58 o
   4   4   9        173.29        157.49         5.35 o
   5   4   9          0.02          1.67         2.35 o
   6   4   9          1.27         -0.53         3.35 o
   7   4   9          6.48          4.77         4.24 o
   8   4   9         12.54         15.69         5.38 o
   9   4   9         44.95         45.24        13.26 o
 -12   5   9          4.65          1.28         4.94 o
 -11   5   9          4.11          6.26         4.90 o
 -10   5   9          8.68          7.89         4.30 o
  -9   5   9          7.90         13.01         3.74 o
  -8   5   9        374.57        380.38        13.48 o
  -7   5   9         26.60         24.93         3.14 o
  -6   5   9          7.96         11.07         3.09 o
  -5   5   9        716.67        702.19        13.83 o
  -4   5   9        115.68        105.63         3.50 o
  -3   5   9         26.29         29.67         2.01 o
  -2   5   9        153.12        159.42         4.73 o
  -1   5   9         18.89         18.73         1.52 o
   0   5   9        145.07        138.04         4.56 o
   1   5   9          6.95          9.18         1.48 o
   2   5   9        330.54        341.99         6.19 o
   3   5   9         89.50        100.27         4.00 o
   4   5   9        184.82        157.77         5.47 o
   5   5   9         28.78         33.50         3.72 o
   6   5   9         16.75         15.60         3.84 o
   7   5   9          5.88          1.40         4.13 o
   8   5   9         43.66         45.84         8.44 o
 -12   6   9          0.61          1.26         5.92 o
 -11   6   9          0.60         -2.20         4.28 o
 -10   6   9          2.33          8.75         4.94 o
  -9   6   9         63.42         73.13         5.89 o
  -8   6   9          0.50          4.43         3.09 o
  -7   6   9        468.02        497.37        13.48 o
  -6   6   9         73.24         65.38         5.03 o
  -5   6   9          1.72          1.34         1.46 o
  -4   6   9         33.94         31.70         2.31 o
  -3   6   9        358.74        353.44         7.29 o
  -2   6   9        450.81        455.59         8.22 o
  -1   6   9         11.67         14.21         1.60 o
   0   6   9       2058.45       2005.35        32.16 o
   1   6   9        143.53        147.97         3.91 o
   2   6   9        890.50        871.36        15.97 o
   3   6   9         15.61         15.44         2.22 o
   4   6   9         63.42         74.21         3.83 o
   5   6   9          0.12          1.77         2.74 o
   6   6   9          5.66          8.75         3.47 o
   7   6   9         17.22          6.39         4.93 o
   8   6   9          6.22          5.25         5.99 o
 -12   7   9          3.12          1.93         5.07 o
 -11   7   9          2.22          7.37         4.73 o
 -10   7   9          3.53          0.42         3.83 o
  -9   7   9         20.95         23.32         4.79 o
  -8   7   9        203.07        194.92         7.31 o
  -7   7   9        122.46        139.93         5.98 o
  -6   7   9        396.43        393.91        10.93 o
  -5   7   9        106.65        102.22         3.79 o
  -4   7   9          0.89          2.22         1.51 o
  -3   7   9         82.34         73.24         2.92 o
  -2   7   9          7.86         11.39         1.44 o
  -1   7   9        482.82        501.74         8.97 o
   0   7   9          9.45         14.98         1.77 o
   1   7   9       1130.99       1112.00        19.10 o
   2   7   9        405.88        408.55         9.80 o
   3   7   9        605.38        586.18        11.52 o
   4   7   9         40.61         45.02         3.84 o
   5   7   9          6.76          6.94         2.79 o
   6   7   9         43.62         45.87         5.50 o
   7   7   9          0.10         -0.60         3.87 o
   8   7   9          7.33         13.90         6.48 o
 -11   8   9         11.05          8.90         4.74 o
 -10   8   9         19.42         14.08         3.91 o
  -9   8   9          1.75          3.26         3.05 o
  -8   8   9        187.02        194.20         7.56 o
  -7   8   9        313.08        317.56         9.48 o
  -6   8   9        348.59        384.87        10.52 o
  -5   8   9         24.25         23.58         2.30 o
  -4   8   9          8.51          6.84         1.57 o
  -3   8   9          0.03         -1.14         1.14 o
  -2   8   9         69.85         81.86         3.27 o
  -1   8   9         73.80         56.97         2.91 o
   0   8   9        388.45        384.14         7.45 o
   1   8   9         63.82         79.98         3.91 o
   2   8   9          4.89          8.26         2.02 o
   3   8   9        234.83        233.22         6.28 o
   4   8   9         93.94         91.57         4.59 o
   5   8   9          1.43         -1.47         2.53 o
   6   8   9          0.12         -1.22         3.41 o
   7   8   9          9.16         12.10         4.60 o
   8   8   9          0.08          5.04         4.81 o
 -11   9   9          0.71          4.56         4.21 o
 -10   9   9          6.12          7.66         3.47 o
  -9   9   9          1.82          8.46         3.22 o
  -8   9   9          0.45          3.61         2.03 o
  -7   9   9        256.70        263.60         7.84 o
  -6   9   9        464.88        505.23        12.64 o
  -5   9   9         18.98         14.41         1.84 o
  -4   9   9         12.17         10.10         1.53 o
  -3   9   9         52.62         62.02         2.35 o
  -2   9   9          1.68          2.83         1.18 o
  -1   9   9          6.36          6.71         1.37 o
   0   9   9        703.33        677.47        11.63 o
   1   9   9        211.91        227.35         5.52 o
   2   9   9          2.00         -1.08         1.94 o
   3   9   9         82.53         79.49         4.19 o
   4   9   9          4.51          0.96         2.19 o
   5   9   9         76.12         74.66         5.02 o
   6   9   9          3.04          6.35         3.77 o
   7   9   9         52.63         64.40         6.58 o
   8   9   9         17.90         27.76         5.87 o
 -11  10   9          0.01         -2.80         2.80 o
 -10  10   9          1.87          0.80         5.36 o
  -9  10   9          0.77          0.93         4.58 o
  -8  10   9          2.57         -2.12         4.60 o
  -7  10   9         27.43         35.84         6.29 o
  -6  10   9          0.61          0.10         4.28 o
  -5  10   9          5.87         11.43         3.60 o
  -4  10   9          3.52          2.12         2.92 o
  -3  10   9         14.08         13.14         2.50 o
  -2  10   9          0.77          1.01         1.38 o
  -1  10   9        143.88        139.36         4.70 o
   0  10   9       1210.21       1212.22        21.87 o
   1  10   9         11.93         10.63         1.97 o
   2  10   9         49.31         47.46         3.45 o
   3  10   9         18.20         18.99         3.18 o
   4  10   9          3.06          0.46         2.18 o
   5  10   9         33.61         42.52         4.24 o
   6  10   9          1.30         -2.75         4.30 o
   7  10   9         37.93         33.79         5.65 o
   8  10   9          3.99          7.84         7.75 o
 -10  11   9          0.31         -5.47         7.06 o
  -9  11   9          0.05         -4.44         6.49 o
  -8  11   9         19.17          8.78         5.12 o
  -7  11   9          1.55          0.15         4.37 o
  -6  11   9        107.24        104.30         6.97 o
  -5  11   9         24.96         37.35         4.70 o
  -4  11   9         33.58         22.06         3.30 o
  -3  11   9         59.25         60.97         5.07 o
  -2  11   9        217.64        231.34         8.79 o
  -1  11   9        438.97        399.65         8.52 o
   0  11   9        152.72        168.96         4.75 o
   1  11   9         44.50         38.08         3.14 o
   2  11   9        326.03        318.30         8.62 o
   3  11   9          9.07         12.26         2.60 o
   4  11   9          4.23          0.79         2.27 o
   5  11   9         16.40         27.23         3.72 o
   6  11   9         20.02         19.45         4.40 o
   7  11   9          8.37          8.86         4.48 o
 -10  12   9          3.82          5.38         9.25 o
  -9  12   9         14.18         20.14         9.20 o
  -8  12   9         49.47         36.77        10.16 o
  -7  12   9         79.68         76.57         8.49 o
  -6  12   9          1.43         -3.36         3.36 o
  -5  12   9          4.69          2.29         3.53 o
  -4  12   9         23.90         45.77         4.21 o
  -3  12   9        112.49        100.56         5.38 o
  -2  12   9        368.21        374.62        12.96 o
  -1  12   9        191.52        199.64         5.09 o
   0  12   9         11.71         11.59         1.94 o
   1  12   9         31.69         29.86         2.81 o
   2  12   9          2.03          1.51         2.03 o
   3  12   9         47.00         43.62         3.52 o
   4  12   9         15.37         17.10         2.95 o
   5  12   9         25.37         23.25         3.78 o
   6  12   9          0.55         -3.24         3.24 o
   7  12   9          3.17          1.66         4.08 o
 -10  13   9          0.51         -0.27         8.29 o
  -9  13   9          7.52         15.54         8.84 o
  -8  13   9         16.36         18.95         8.84 o
  -7  13   9         72.96         67.38        11.75 o
  -6  13   9        316.53        324.51        15.61 o
  -5  13   9         71.25         59.36         6.63 o
  -4  13   9          7.75          5.15         3.22 o
  -3  13   9        380.82        368.94        12.58 o
  -2  13   9         78.04         87.96         8.54 o
  -1  13   9         57.35         40.31         2.58 o
   0  13   9        121.09        107.61         3.78 o
   1  13   9         31.15         27.17         4.46 o
   2  13   9          3.31          3.36         2.19 o
   3  13   9          1.17         -1.74         2.15 o
   4  13   9          7.62          3.37         2.50 o
   5  13   9          0.50          2.21         2.86 o
   6  13   9          0.56         -0.72         3.60 o
   7  13   9          0.23         -2.44         4.00 o
 -10  14   9          0.13         12.48         8.93 o
  -9  14   9         13.55         29.25        10.71 o
  -8  14   9          0.04          6.33         6.93 o
  -7  14   9         29.62         11.12         8.38 o
  -6  14   9         12.49         20.10         5.40 o
  -5  14   9        108.86        117.13         8.92 o
  -4  14   9         10.10          9.03         4.32 o
  -3  14   9         21.41         16.17         3.57 o
  -2  14   9        277.43        277.79        10.46 o
  -1  14   9         20.13         29.49         4.10 o
   0  14   9          0.78          1.07         1.44 o
   1  14   9         25.16         26.55         2.66 o
   2  14   9         66.23         62.14         3.99 o
   3  14   9          0.71          4.19         2.29 o
   4  14   9          0.81          0.13         2.52 o
   5  14   9          4.21          0.37         2.97 o
   6  14   9          3.33          2.97         4.12 o
  -9  15   9          0.27         -7.06         7.06 o
  -8  15   9          0.11          5.42         7.29 o
  -7  15   9         98.72         93.72        13.30 o
  -6  15   9          0.22         -0.32         4.41 o
  -5  15   9         13.69         10.79         4.66 o
  -4  15   9          3.62          4.41         3.25 o
  -3  15   9          0.09          0.94         3.59 o
  -2  15   9          6.54         15.08         3.04 o
  -1  15   9          6.84          8.96         2.73 o
   0  15   9         45.64         41.60         2.75 o
   1  15   9         14.14         15.76         2.33 o
   2  15   9          1.42         -1.07         2.18 o
   3  15   9          4.02          5.22         2.51 o
   4  15   9         26.27         25.36         4.49 o
   5  15   9          2.49          2.32         2.75 o
   6  15   9          3.40          7.74         3.96 o
  -9  16   9          3.81          6.93         8.70 o
  -8  16   9          8.63          8.75         8.57 o
  -7  16   9         19.04         32.39         9.52 o
  -6  16   9         26.05         16.92         6.67 o
  -5  16   9         39.68         42.36         6.44 o
  -4  16   9          0.92         -2.46         2.77 o
  -3  16   9          6.22          5.24         2.87 o
  -2  16   9          2.23          2.22         2.59 o
  -1  16   9         45.66         58.56         4.62 o
   0  16   9         13.63         21.35         3.34 o
   1  16   9          1.38          0.60         1.73 o
   2  16   9          1.60          1.69         2.20 o
   3  16   9         45.14         41.73         3.70 o
   4  16   9          2.58         -2.52         2.52 o
   5  16   9          1.04          3.12         2.81 o
  -8  17   9          5.63          7.97         7.88 o
  -7  17   9          0.46          6.65         7.97 o
  -6  17   9         10.23          2.20         5.56 o
  -5  17   9          0.01         -1.56         4.05 o
  -4  17   9          0.12         -2.35         2.91 o
  -3  17   9          1.73          2.13         2.71 o
  -2  17   9          2.05          1.79         2.75 o
  -1  17   9         63.00         73.71         5.88 o
   0  17   9         32.78         37.18         3.83 o
   1  17   9          8.43         13.60         2.44 o
   2  17   9          1.21          0.54         2.11 o
   3  17   9          4.13          5.59         2.53 o
   4  17   9         34.77         38.48         3.68 o
   5  17   9          0.08         -0.84         2.79 o
  -7  18   9          0.77          2.10         7.97 o
  -6  18   9          0.26          2.99         4.75 o
  -5  18   9          3.71          7.89         3.99 o
  -4  18   9          3.30          4.09         3.20 o
  -3  18   9          0.16         -1.88         2.71 o
  -2  18   9         57.79         64.81         4.90 o
  -1  18   9          0.02          1.85         2.78 o
   0  18   9          0.78          1.92         2.81 o
   1  18   9          9.84         12.70         3.10 o
   2  18   9         61.93         65.89         3.92 o
   3  18   9          0.36          1.58         2.14 o
   4  18   9          8.74          7.10         2.86 o
  -7  19   9         18.09         20.08         7.04 o
  -6  19   9          3.86         -3.88         3.91 o
  -5  19   9         10.16         17.46         4.72 o
  -4  19   9          0.95          2.02         4.35 o
  -3  19   9          1.37          0.08         3.10 o
  -2  19   9          4.79          6.36         3.09 o
  -1  19   9         29.24         28.93         3.85 o
   0  19   9         11.75          5.78         2.97 o
   1  19   9         29.16         33.43         3.83 o
   2  19   9          3.65          4.82         2.39 o
   3  19   9         73.01         83.11         4.17 o
  -6  20   9          7.93          6.50         4.59 o
  -5  20   9         23.10         26.40         5.15 o
  -4  20   9          9.15         16.50         3.94 o
  -3  20   9          1.67          1.74         5.03 o
  -2  20   9          0.18          0.28         3.04 o
  -1  20   9         12.69         12.78         4.04 o
   0  20   9          4.47          2.43         2.94 o
   1  20   9         11.90         14.67         3.25 o
   2  20   9         38.58         40.19         4.06 o
  -4  21   9         16.46         14.31         4.93 o
  -3  21   9          1.57         -0.81         3.37 o
  -2  21   9         16.60         17.57         4.10 o
  -1  21   9         12.46         10.77         3.31 o
   0  21   9         55.94         58.08         5.00 o
   1  21   9         69.23         82.45         4.56 o
 -12   0  10         15.23         23.92         9.20 o
 -11   0  10          8.30          5.88         6.70 o
 -10   0  10         68.68         80.51        11.34 o
  -9   0  10        157.07        144.44        13.99 o
  -8   0  10          0.94          7.34         5.79 o
  -7   0  10        250.90        232.51        11.95 o
  -6   0  10        326.52        310.45        13.23 o
  -5   0  10          7.43          6.16         2.23 o
  -4   0  10         46.39         40.09         3.81 o
  -3   0  10         10.74         10.61         2.00 o
  -2   0  10        119.14        116.51         4.39 o
  -1   0  10          4.47          2.97         1.62 o
   0   0  10        707.43        658.28        14.35 o
   1   0  10        137.68        151.12         6.09 o
   2   0  10        211.51        223.27         7.89 o
   3   0  10         63.67         37.78         3.12 o
   4   0  10         92.63         68.70        11.21 o
   5   0  10          0.13          0.54         4.76 o
   6   0  10         12.26         16.01         5.81 o
   7   0  10          6.30          7.70         7.79 o
   8   0  10         20.75         27.75        10.75 o
 -12   1  10          0.13          0.68         5.09 o
 -11   1  10          1.56          1.31         4.28 o
 -10   1  10          7.34         10.16         4.59 o
  -9   1  10          5.48          2.49         3.91 o
  -8   1  10         40.99         38.86         4.71 o
  -7   1  10         83.09         78.39         4.92 o
  -6   1  10         13.37         10.80         2.18 o
  -5   1  10        127.86        122.96         3.89 o
  -4   1  10          1.44          2.16         1.36 o
  -3   1  10          0.11          1.51         1.10 o
  -2   1  10        328.42        335.22         6.31 o
  -1   1  10         43.39         46.64         2.09 o
   0   1  10        273.75        272.97         5.58 o
   1   1  10        136.88        134.16         4.06 o
   2   1  10        782.02        703.75        14.39 o
   3   1  10          7.23          4.31         1.94 o
   4   1  10         25.77         13.45         3.25 o
   5   1  10          1.96          9.18         3.21 o
   6   1  10         25.78         19.21         5.12 o
   7   1  10          7.33          3.64         5.97 o
   8   1  10          0.15          4.77         6.83 o
 -12   2  10          0.92          8.73         5.47 o
 -11   2  10          8.47          7.52         4.77 o
 -10   2  10         13.03         21.90         7.90 o
  -9   2  10         53.60         53.28         6.46 o
  -8   2  10         58.61         48.50         5.92 o
  -7   2  10          2.65          6.18         3.26 o
  -6   2  10        220.92        225.37         7.28 o
  -5   2  10         32.45         24.22         3.13 o
  -4   2  10        131.60        130.76         4.09 o
  -3   2  10        395.23        385.27         6.96 o
  -2   2  10          7.22         12.17         1.47 o
  -1   2  10        266.00        242.13         5.39 o
   0   2  10          9.68         11.26         1.42 o
   1   2  10        268.11        268.52         6.06 o
   2   2  10        131.31        141.66         5.12 o
   3   2  10        187.89        155.96         5.23 o
   4   2  10          1.09          1.45         2.65 o
   5   2  10          7.10          7.77         3.24 o
   6   2  10          6.08          9.41         4.14 o
   7   2  10         23.07         14.68         5.35 o
   8   2  10         12.08         10.38        11.85 o
 -12   3  10          0.95          1.82         4.97 o
 -11   3  10         25.24         34.65         6.52 o
 -10   3  10          0.69          5.45         4.57 o
  -9   3  10         33.16         34.75         5.88 o
  -8   3  10         61.76         62.66         5.54 o
  -7   3  10        265.10        260.20        10.45 o
  -6   3  10          0.56          2.62         2.06 o
  -5   3  10          2.68          0.56         1.56 o
  -4   3  10        106.33         88.12         4.28 o
  -3   3  10         37.71         38.81         2.14 o
  -2   3  10          6.78          2.44         1.21 o
  -1   3  10         31.54         29.49         2.17 o
   0   3  10         85.56         93.27         3.26 o
   1   3  10         98.72         99.60         3.52 o
   2   3  10        225.67        233.02         7.89 o
   3   3  10         38.38         56.60         3.29 o
   4   3  10        118.73        106.24         5.63 o
   5   3  10          9.92         10.75         3.43 o
   6   3  10          6.11          7.60         4.14 o
   7   3  10         35.68         48.78         6.68 o
   8   3  10         26.09         23.07         7.81 o
 -12   4  10          6.41         10.82         5.64 o
 -11   4  10          0.29         -1.58         4.20 o
 -10   4  10         76.73         77.86         7.82 o
  -9   4  10          2.14          3.11         4.11 o
  -8   4  10         15.82         21.06         3.97 o
  -7   4  10        116.23        122.17         6.92 o
  -6   4  10        132.55        130.41         5.24 o
  -5   4  10         53.08         58.58         3.19 o
  -4   4  10         46.63         40.81         2.67 o
  -3   4  10        370.25        350.29         7.35 o
  -2   4  10          6.36          4.53         1.54 o
  -1   4  10        281.30        271.46         5.85 o
   0   4  10          0.00          0.08         1.32 o
   1   4  10        123.96        114.18         4.11 o
   2   4  10         70.58         63.60         3.59 o
   3   4  10          3.42         -0.52         1.88 o
   4   4  10         20.51         25.88         2.75 o
   5   4  10         21.55         14.70         3.65 o
   6   4  10         18.05         24.44         4.99 o
   7   4  10         39.08         52.27         6.74 o
   8   4  10          0.06          2.36         6.42 o
 -12   5  10          0.40          1.06        10.11 o
 -11   5  10          7.39          5.20         4.69 o
 -10   5  10          8.35         10.95         6.77 o
  -9   5  10         71.25         77.74         6.20 o
  -8   5  10        201.18        201.44        16.06 o
  -7   5  10          5.18          8.08         2.68 o
  -6   5  10         77.14         80.60         4.57 o
  -5   5  10        528.64        574.09        12.00 o
  -4   5  10         56.35         63.02         4.16 o
  -3   5  10        211.11        221.23         6.01 o
  -2   5  10        418.41        446.32         9.80 o
  -1   5  10         50.87         64.95         2.94 o
   0   5  10        652.79        642.23        12.04 o
   1   5  10         26.40         26.02         2.31 o
   2   5  10         59.65         57.38         3.11 o
   3   5  10         18.15         16.34         2.28 o
   4   5  10          0.04         -2.01         2.01 o
   5   5  10         11.94          5.79         3.11 o
   6   5  10          9.67          4.30         4.01 o
   7   5  10          1.72         -4.87         5.22 o
   8   5  10          3.66          5.94         6.54 o
 -12   6  10          1.75          1.65         5.10 o
 -11   6  10          7.08         13.48         5.17 o
 -10   6  10         54.02         56.29        10.57 o
  -9   6  10          0.19          1.29         3.20 o
  -8   6  10         78.77         77.34         5.84 o
  -7   6  10         11.07         11.92         2.85 o
  -6   6  10        345.35        330.81        11.09 o
  -5   6  10         38.93         47.13         3.84 o
  -4   6  10         11.14         12.83         1.75 o
  -3   6  10        113.14        110.17         3.71 o
  -2   6  10         50.44         51.22         2.39 o
  -1   6  10        574.32        605.78        10.70 o
   0   6  10       1210.09       1165.54        19.95 o
   1   6  10       1515.02       1515.75        23.78 o
   2   6  10        359.19        353.12         8.00 o
   3   6  10         31.98         21.75         2.46 o
   4   6  10         53.54         53.88         3.60 o
   5   6  10          6.09          6.20         3.65 o
   6   6  10          7.00          8.21         5.19 o
   7   6  10         17.83         16.34        11.60 o
   8   6  10          9.82         12.62         6.66 o
 -11   7  10         23.76         26.96         5.64 o
 -10   7  10          4.56          5.52         4.27 o
  -9   7  10          5.59         10.39         3.58 o
  -8   7  10         92.89        101.19        10.49 o
  -7   7  10         20.32         21.68         2.98 o
  -6   7  10         64.57         50.62         3.73 o
  -5   7  10         33.40         26.27         2.64 o
  -4   7  10         75.73         64.42         2.81 o
  -3   7  10         50.37         53.23         2.81 o
  -2   7  10          1.48         -0.31         1.19 o
  -1   7  10         19.63         18.07         1.86 o
   0   7  10         18.55         28.10         2.73 o
   1   7  10         20.92         18.59         2.35 o
   2   7  10          1.13          2.21         1.88 o
   3   7  10         62.29         67.25         3.51 o
   4   7  10         30.22         25.65         5.04 o
   5   7  10         29.82         24.21         4.58 o
   6   7  10          0.31         -0.60         3.68 o
   7   7  10          0.21         -0.49         7.08 o
   8   7  10          3.49          5.83         6.48 o
 -11   8  10          1.39          3.36         4.42 o
 -10   8  10         62.71         74.99         7.05 o
  -9   8  10          0.08          7.68         3.45 o
  -8   8  10          6.83         13.51         2.80 o
  -7   8  10         53.40         49.42         3.71 o
  -6   8  10          0.05         -1.98         1.98 o
  -5   8  10         54.35         50.85         3.11 o
  -4   8  10          0.57         -1.53         1.53 o
  -3   8  10        134.38        127.73         4.27 o
  -2   8  10          1.63          3.04         1.33 o
  -1   8  10        167.45        148.53         4.43 o
   0   8  10        293.63        264.67         6.43 o
   1   8  10        522.84        536.00        11.57 o
   2   8  10          2.37          1.32         1.95 o
   3   8  10         81.08         91.35         4.57 o
   4   8  10          0.10          0.16         2.55 o
   5   8  10         46.16         37.08         5.92 o
   6   8  10         22.95         17.71         4.78 o
   7   8  10          1.65          0.39         4.18 o
 -11   9  10          0.00          2.50         9.27 o
 -10   9  10          5.68          9.39         3.61 o
  -9   9  10         54.43         49.87         4.72 o
  -8   9  10        146.08        148.85         5.84 o
  -7   9  10          0.00          2.28         2.02 o
  -6   9  10         58.56         60.11         4.15 o
  -5   9  10          9.47          9.17         1.99 o
  -4   9  10          1.54         -1.49         1.49 o
  -3   9  10         37.88         43.78         3.09 o
  -2   9  10        117.64        114.78         3.94 o
  -1   9  10        214.48        201.89         5.58 o
   0   9  10        222.78        218.68         7.94 o
   1   9  10        117.38        113.12         4.48 o
   2   9  10         62.34         68.96         3.71 o
   3   9  10         86.34         86.47         4.53 o
   4   9  10          3.55          1.19         2.62 o
   5   9  10         45.42         56.97         5.89 o
   6   9  10          1.01         -0.42         3.81 o
   7   9  10          4.80          0.47         4.41 o
 -11  10  10          0.27          0.00         8.25 o
 -10  10  10          1.27          2.29         5.42 o
  -9  10  10         61.69         77.28         9.07 o
  -8  10  10          2.51          1.48         4.99 o
  -7  10  10         37.10         37.70         6.67 o
  -6  10  10         28.60         31.08         6.12 o
  -5  10  10          2.47         -2.21         3.03 o
  -4  10  10          8.56          8.86         1.66 o
  -3  10  10         28.90         31.01         2.10 o
  -2  10  10         30.19         34.77         2.71 o
  -1  10  10        200.51        188.89         5.40 o
   0  10  10        137.42        142.75         4.82 o
   1  10  10        115.37        113.74         4.49 o
   2  10  10        199.37        193.05         6.63 o
   3  10  10         61.23         55.37         3.89 o
   4  10  10         69.78         65.56         4.84 o
   5  10  10         24.80         38.73         5.43 o
   6  10  10          3.56          0.15         3.74 o
   7  10  10          6.69         14.44         5.02 o
 -10  11  10          0.09          8.06         9.34 o
  -9  11  10          7.98          4.83         5.72 o
  -8  11  10        121.58        114.60        10.34 o
  -7  11  10         23.30         13.53         8.22 o
  -6  11  10         83.77         80.07         8.25 o
  -5  11  10         50.17         45.13         5.19 o
  -4  11  10        116.56        137.65         8.58 o
  -3  11  10        141.15        130.57         4.35 o
  -2  11  10        387.56        367.28         9.16 o
  -1  11  10         68.97         74.80         3.59 o
   0  11  10          4.30         11.71         2.21 o
   1  11  10         87.16         85.23         4.53 o
   2  11  10         51.49         45.06         3.49 o
   3  11  10          3.90          4.06         2.46 o
   4  11  10         17.84         17.99         3.22 o
   5  11  10          1.36         -3.42         3.42 o
   6  11  10          0.01         -0.04         3.97 o
   7  11  10         17.09         17.04         5.29 o
 -10  12  10          1.22         11.53         9.29 o
  -9  12  10         12.42         16.58         9.34 o
  -8  12  10         62.74         69.16        11.80 o
  -7  12  10         26.23         29.89         9.11 o
  -6  12  10         19.96         19.05         5.73 o
  -5  12  10        270.52        290.73        11.75 o
  -4  12  10        129.12        135.50         7.73 o
  -3  12  10        136.44        138.40        10.81 o
  -2  12  10          1.13          3.13         1.95 o
  -1  12  10         30.32         27.70         2.68 o
   0  12  10        374.64        357.16         8.28 o
   1  12  10          3.32          2.65         2.14 o
   2  12  10         29.13         31.99         3.21 o
   3  12  10          3.21          5.17         2.52 o
   4  12  10          0.29         -0.35         2.49 o
   5  12  10         18.73         16.46         4.36 o
   6  12  10          0.47         -4.00         4.00 o
 -10  13  10          5.48         -2.60         9.16 o
  -9  13  10          1.88         15.85         9.61 o
  -8  13  10          0.00         -3.01         6.56 o
  -7  13  10        135.41        138.79        15.81 o
  -6  13  10         10.45         15.03         7.84 o
  -5  13  10          9.48          4.80         4.35 o
  -4  13  10          0.05         -2.22         4.26 o
  -3  13  10         28.44         38.33         4.57 o
  -2  13  10         63.32         64.40         6.76 o
  -1  13  10         13.91         12.41         2.34 o
   0  13  10          9.73          5.05         1.81 o
   1  13  10         20.00         18.64         2.65 o
   2  13  10          3.19          2.23         2.28 o
   3  13  10         13.11         15.34         2.91 o
   4  13  10          0.00          0.82         2.59 o
   5  13  10         10.80          4.69         3.83 o
   6  13  10         38.47         44.34         5.79 o
  -9  14  10         28.87         20.55         9.52 o
  -8  14  10          6.28          6.42         8.52 o
  -7  14  10          0.53          5.79         7.47 o
  -6  14  10          0.28          3.55         6.79 o
  -5  14  10         73.50         71.75         7.67 o
  -4  14  10        134.70        136.87         9.39 o
  -3  14  10          0.11         -0.67         2.91 o
  -2  14  10         26.00         16.89         3.65 o
  -1  14  10         30.72         31.56         2.40 o
   0  14  10          0.53          0.23         1.60 o
   1  14  10         53.89         50.44         5.21 o
   2  14  10          4.22          2.69         2.77 o
   3  14  10         16.73         17.46         3.01 o
   4  14  10         12.77          8.51         2.92 o
   5  14  10          0.22         -1.88         3.59 o
   6  14  10          1.58          1.37         6.70 o
  -9  15  10          5.46         -2.00         8.43 o
  -8  15  10          9.49          6.70         8.34 o
  -7  15  10         13.10         12.21         8.52 o
  -6  15  10         85.29        105.47        13.80 o
  -5  15  10          2.15          1.40         4.12 o
  -4  15  10         37.68         38.18         5.81 o
  -3  15  10          0.01          0.58         2.93 o
  -2  15  10          0.42          1.02         2.56 o
  -1  15  10          4.34          3.44         3.16 o
   0  15  10         39.11         35.82         2.85 o
   1  15  10        119.53        127.04         5.12 o
   2  15  10         12.19         13.03         3.65 o
   3  15  10          3.21         -1.70         2.74 o
   4  15  10         30.36         40.28         3.98 o
   5  15  10         12.36         10.80         6.15 o
  -8  16  10          0.44          9.20         7.97 o
  -7  16  10          0.27          0.59         7.20 o
  -6  16  10          1.93          6.33         7.75 o
  -5  16  10          2.50          0.55         4.32 o
  -4  16  10         52.70         55.55         6.71 o
  -3  16  10          3.77          8.54         3.60 o
  -2  16  10         25.87         17.44         3.52 o
  -1  16  10         34.48         33.05         4.69 o
   0  16  10         19.82         28.39         2.50 o
   1  16  10          5.52          5.55         2.11 o
   2  16  10         10.75         22.39         2.96 o
   3  16  10          2.63          1.47         2.58 o
   4  16  10          4.06          2.07         2.82 o
   5  16  10         39.65         52.99         9.16 o
  -8  17  10          3.34         -5.42         7.61 o
  -7  17  10          4.33         -3.78         6.24 o
  -6  17  10          7.95          2.31         4.90 o
  -5  17  10          5.41         12.17         5.18 o
  -4  17  10         20.09         17.86         5.34 o
  -3  17  10         54.02         53.85         5.10 o
  -2  17  10          1.85          1.80         2.92 o
  -1  17  10         79.65         84.95         5.42 o
   0  17  10         11.64         16.33         3.56 o
   1  17  10         34.30         34.41         3.66 o
   2  17  10         20.16         22.98         3.75 o
   3  17  10         42.46         36.81         3.65 o
   4  17  10          0.89          0.96         2.79 o
  -7  18  10         16.38          8.02         8.88 o
  -6  18  10          3.33         -1.73         5.26 o
  -5  18  10         15.71          9.59         5.49 o
  -4  18  10         77.89        100.10         7.31 o
  -3  18  10          0.05          0.49         2.97 o
  -2  18  10          0.12         -2.91         2.91 o
  -1  18  10         91.05         96.60         7.69 o
   0  18  10          1.41          1.13         2.99 o
   1  18  10         32.41         36.18         4.74 o
   2  18  10         50.36         57.51         3.29 o
   3  18  10          3.58          4.60         2.78 o
  -6  19  10          0.01         -0.86         4.19 o
  -5  19  10          2.35         10.16         4.41 o
  -4  19  10          3.14          7.17         4.08 o
  -3  19  10          3.62          4.02         3.22 o
  -2  19  10          0.89          1.82         3.08 o
  -1  19  10         31.23         41.17         5.34 o
   0  19  10          9.69          9.35         3.95 o
   1  19  10         42.86         43.14         4.67 o
   2  19  10         12.13         10.02         2.44 o
  -5  20  10          3.42          1.99         4.37 o
  -4  20  10          0.28         -0.06         3.53 o
  -3  20  10         15.77         13.06         3.79 o
  -2  20  10          8.84          9.96         3.86 o
  -1  20  10        116.73        144.46         7.32 o
   0  20  10         18.10         11.02         3.54 o
   1  20  10         13.59         12.99         3.96 o
  -3  21  10         23.36         30.84         8.06 o
  -2  21  10          2.96          8.20         3.66 o
  -1  21  10          0.19          2.54         4.75 o
 -12   1  11         26.96         33.34         7.04 o
 -11   1  11         17.95         21.39         5.78 o
 -10   1  11         44.19         43.12         6.57 o
  -9   1  11         11.45         11.23         4.49 o
  -8   1  11          0.96         -0.17         3.72 o
  -7   1  11         52.16         46.18         4.87 o
  -6   1  11          6.23          4.91         2.54 o
  -5   1  11        227.04        232.20         8.41 o
  -4   1  11         96.74         88.94         4.39 o
  -3   1  11         27.91         23.64         1.86 o
  -2   1  11         93.16         98.85         5.36 o
  -1   1  11          3.78          2.58         1.34 o
   0   1  11        247.49        250.24         5.89 o
   1   1  11         17.51         20.56         2.84 o
   2   1  11        371.36        327.12        10.77 o
   3   1  11          0.11          0.74         2.60 o
   4   1  11         13.39         10.22         3.27 o
   5   1  11         79.92         71.87         5.76 o
   6   1  11          0.65         -0.97         3.43 o
   7   1  11          0.01         -3.85         5.28 o
   8   1  11         14.19         16.42         7.73 o
 -12   2  11         17.75         19.66         6.28 o
 -11   2  11          0.02         -4.16         4.16 o
 -10   2  11          4.43          1.93         4.39 o
  -9   2  11         52.73         54.83         6.71 o
  -8   2  11          2.49          0.79         4.03 o
  -7   2  11        209.97        191.83        12.89 o
  -6   2  11        543.33        564.30        15.20 o
  -5   2  11        156.05        152.03         4.49 o
  -4   2  11          4.17          1.72         1.67 o
  -3   2  11         71.36         71.23         2.73 o
  -2   2  11         85.57         80.02         3.04 o
  -1   2  11        418.97        392.71         7.80 o
   0   2  11         46.80         36.51         2.43 o
   1   2  11         84.01         74.58         5.64 o
   2   2  11         67.97         56.81         4.64 o
   3   2  11        234.14        205.58         6.87 o
   4   2  11         18.09         10.89         3.20 o
   5   2  11          6.96          2.82         3.37 o
   6   2  11         10.22          2.35         4.12 o
   7   2  11          4.43          0.32         4.58 o
   8   2  11          0.00          6.20         7.06 o
 -12   3  11          0.28         -1.15         4.89 o
 -11   3  11         17.22         15.40         5.80 o
 -10   3  11          0.13         -2.96         4.00 o
  -9   3  11          6.90          8.11         4.29 o
  -8   3  11         27.19         26.70         8.16 o
  -7   3  11         60.10         60.56         6.66 o
  -6   3  11          1.13          2.83         2.75 o
  -5   3  11          3.51          3.03         1.53 o
  -4   3  11        137.30        130.82         5.84 o
  -3   3  11        199.79        229.68         6.12 o
  -2   3  11        311.31        335.83         7.08 o
  -1   3  11        333.04        323.63         7.33 o
   0   3  11        119.38        128.26         5.77 o
   1   3  11        514.51        458.39        10.55 o
   2   3  11         57.05         54.46         3.56 o
   3   3  11          2.29          0.02         2.05 o
   4   3  11         36.47         33.20         4.15 o
   5   3  11          0.02         -3.71         3.86 o
   6   3  11         10.94         13.10         4.61 o
   7   3  11          9.83         18.44         5.57 o
 -12   4  11          2.57         -2.76         7.06 o
 -11   4  11         22.55         25.69         6.22 o
 -10   4  11          7.15         12.86         6.24 o
  -9   4  11         35.93         42.04         6.18 o
  -8   4  11         81.48         69.22         5.71 o
  -7   4  11          0.74         -0.44         3.36 o
  -6   4  11         17.47         17.55         4.01 o
  -5   4  11        220.84        214.85         7.84 o
  -4   4  11         55.42         57.56         5.19 o
  -3   4  11          0.26          0.34         1.24 o
  -2   4  11        133.97        128.23         4.80 o
  -1   4  11         39.07         31.10         2.41 o
   0   4  11        667.79        695.20        13.14 o
   1   4  11          1.45          3.37         2.02 o
   2   4  11          7.50          8.37         2.31 o
   3   4  11        147.45        136.77         5.78 o
   4   4  11          2.24          2.31         2.88 o
   5   4  11         11.21          3.93         5.40 o
   6   4  11          9.39         25.83         6.83 o
   7   4  11          3.66          4.11         5.68 o
 -12   5  11          0.54         -0.84         5.22 o
 -11   5  11          7.90          4.50         6.45 o
 -10   5  11         31.10         40.19         6.28 o
  -9   5  11          0.26          0.67         3.82 o
  -8   5  11         33.56         34.32         4.65 o
  -7   5  11          0.10          3.22         3.27 o
  -6   5  11         10.66         11.53         2.84 o
  -5   5  11         26.01         25.36         3.13 o
  -4   5  11        456.65        454.43        10.14 o
  -3   5  11        138.50        133.72         4.80 o
  -2   5  11          2.42          1.43         1.46 o
  -1   5  11        189.58        187.49         8.44 o
   0   5  11        737.70        733.21        13.69 o
   1   5  11         84.08         87.62         4.14 o
   2   5  11          8.82          9.14         2.09 o
   3   5  11          0.03         -1.28         1.90 o
   4   5  11          0.45         -0.09         2.93 o
   5   5  11          8.33          0.13         4.61 o
   6   5  11          3.38          5.09         5.52 o
   7   5  11         74.97         94.49        10.34 o
 -11   6  11          0.96         -3.53         4.07 o
 -10   6  11         33.88         35.95         6.56 o
  -9   6  11         56.45         64.44         5.89 o
  -8   6  11         25.07         24.15         4.39 o
  -7   6  11         24.53         21.99         3.99 o
  -6   6  11        174.62        176.85         7.00 o
  -5   6  11         33.33         30.12         3.24 o
  -4   6  11          0.30         -1.53         1.53 o
  -3   6  11          0.07         -0.99         1.41 o
  -2   6  11        172.97        167.74         6.18 o
  -1   6  11        261.61        273.62         7.18 o
   0   6  11        138.14        145.72         5.13 o
   1   6  11         52.38         56.31         3.52 o
   2   6  11          0.28         -1.75         1.75 o
   3   6  11         84.83         73.73         4.03 o
   4   6  11         33.68         36.78         5.07 o
   5   6  11          9.74          5.25         5.01 o
   6   6  11         11.04          5.59         5.44 o
   7   6  11         74.71         82.84        10.43 o
 -11   7  11          1.77          2.44         4.62 o
 -10   7  11          0.82          5.83         4.38 o
  -9   7  11        142.28        171.54         8.91 o
  -8   7  11         78.54         99.01         6.63 o
  -7   7  11          9.92          3.66         3.14 o
  -6   7  11         38.11         40.96         4.35 o
  -5   7  11          6.32          3.80         2.27 o
  -4   7  11         20.92         19.20         2.22 o
  -3   7  11         41.82         41.54         3.04 o
  -2   7  11        338.36        292.96         6.70 o
  -1   7  11       1222.46       1158.56        19.88 o
   0   7  11         31.71         30.30         2.84 o
   1   7  11        239.99        213.67         7.05 o
   2   7  11          5.13          4.02         2.22 o
   3   7  11        141.53        145.74        10.98 o
   4   7  11         67.02         49.55         8.47 o
   5   7  11          1.75          3.39         4.88 o
   6   7  11         60.07         80.82         9.35 o
   7   7  11         13.80         16.86         7.01 o
 -11   8  11          6.45          2.51         4.62 o
 -10   8  11         25.99         26.83         5.31 o
  -9   8  11          0.03         -0.02         3.26 o
  -8   8  11          0.41          0.74         2.95 o
  -7   8  11          1.24         -2.18         2.18 o
  -6   8  11         28.12         26.24         3.02 o
  -5   8  11          3.28          2.65         3.26 o
  -4   8  11         17.36          9.60         1.89 o
  -3   8  11         92.60         87.85         4.12 o
  -2   8  11          0.59          2.46         1.69 o
  -1   8  11        369.15        362.12         8.55 o
   0   8  11        437.81        446.72        11.07 o
   1   8  11          9.97         11.02         2.63 o
   2   8  11         43.40         30.60         2.99 o
   3   8  11          0.41         -0.60         2.72 o
   4   8  11         32.54         33.22         5.03 o
   5   8  11          7.58          6.08         4.03 o
   6   8  11         36.75         40.43         7.97 o
   7   8  11         31.29         25.97         7.70 o
 -11   9  11         14.15          9.92         4.45 o
 -10   9  11          0.23          6.09         4.92 o
  -9   9  11         29.09         46.23         4.77 o
  -8   9  11         20.53         20.44         2.79 o
  -7   9  11         18.10         16.67         2.68 o
  -6   9  11         57.40         55.31         3.53 o
  -5   9  11        123.14        124.79         7.69 o
  -4   9  11         24.69         27.33         2.61 o
  -3   9  11        146.51        146.11         5.55 o
  -2   9  11         23.12         25.85         2.40 o
  -1   9  11          0.76          1.53         1.82 o
   0   9  11         34.26         44.71         3.58 o
   1   9  11        435.88        430.95        10.08 o
   2   9  11         10.43          7.57         2.49 o
   3   9  11         36.78         31.79         3.50 o
   4   9  11          5.27          2.12         5.21 o
   5   9  11          5.79          3.26         5.74 o
   6   9  11         36.59         46.92         6.18 o
   7   9  11          7.11          5.45         6.39 o
 -11  10  11          3.00         10.98         9.48 o
 -10  10  11          0.90         -1.54         5.29 o
  -9  10  11          3.19          0.09         5.65 o
  -8  10  11        167.48        169.80        12.33 o
  -7  10  11         49.24         52.68         7.36 o
  -6  10  11          0.00          0.63         2.02 o
  -5  10  11          0.12          0.26         1.73 o
  -4  10  11         17.89         21.75         2.34 o
  -3  10  11         54.59         48.86         3.31 o
  -2  10  11        134.80        123.25         5.18 o
  -1  10  11         75.38         85.89         3.78 o
   0  10  11          2.76          0.28         2.16 o
   1  10  11         32.65         36.34         4.31 o
   2  10  11        164.17        165.81         6.35 o
   3  10  11         63.87         57.90         4.19 o
   4  10  11          0.37          1.23         2.98 o
   5  10  11         66.74         74.34         7.84 o
   6  10  11         10.89          5.18         4.53 o
 -10  11  11         19.02         16.13        10.21 o
  -9  11  11          0.02          1.30         5.38 o
  -8  11  11          4.81          6.74        10.50 o
  -7  11  11         62.44         61.91         8.10 o
  -6  11  11          0.27          6.99         4.92 o
  -5  11  11          1.60         -0.90         5.83 o
  -4  11  11          1.20          1.05         2.12 o
  -3  11  11         65.63         61.80         3.75 o
  -2  11  11          0.42         -0.05         1.89 o
  -1  11  11        193.76        187.64         5.93 o
   0  11  11        226.61        211.79         7.49 o
   1  11  11          4.17          1.41         2.19 o
   2  11  11         86.14         84.62         4.62 o
   3  11  11         60.52         56.61         4.24 o
   4  11  11         12.61          8.25         3.80 o
   5  11  11         12.84          3.67         4.11 o
   6  11  11         10.01         13.14         5.13 o
 -10  12  11          7.16          6.88         9.61 o
  -9  12  11          4.30         13.44         8.52 o
  -8  12  11          7.73          2.82         8.11 o
  -7  12  11         62.48         67.70        11.71 o
  -6  12  11         27.68         51.30        10.66 o
  -5  12  11          8.70         12.67         7.34 o
  -4  12  11         16.59          9.58         4.65 o
  -3  12  11          2.30          2.82         2.04 o
  -2  12  11          9.93         13.25         2.55 o
  -1  12  11         20.15         19.16         2.38 o
   0  12  11        128.41        121.68         5.10 o
   1  12  11          6.70          9.37         2.53 o
   2  12  11         12.72         15.97         3.79 o
   3  12  11          3.51          1.16         2.58 o
   4  12  11         11.50         14.85         3.60 o
   5  12  11         12.72         12.49         4.54 o
   6  12  11         31.19         38.90         5.99 o
  -9  13  11         21.13         43.56        12.39 o
  -8  13  11          0.09          1.64         7.75 o
  -7  13  11         34.90         30.75         9.80 o
  -6  13  11         86.86         98.64        13.21 o
  -5  13  11         48.96         35.76         9.57 o
  -4  13  11         92.78         84.93         7.92 o
  -3  13  11          3.82          1.43         4.03 o
  -2  13  11        262.56        247.12         7.38 o
  -1  13  11          0.23         -0.13         1.70 o
   0  13  11          6.59          6.15         3.20 o
   1  13  11        131.48        134.04         5.58 o
   2  13  11          0.21         -0.07         2.39 o
   3  13  11         85.94         86.34         4.89 o
   4  13  11          2.37          5.65         2.90 o
   5  13  11          0.56         -0.06         3.94 o
  -9  14  11          2.22          0.05         7.52 o
  -8  14  11         68.65         79.41        13.67 o
  -7  14  11          4.81          6.01         7.93 o
  -6  14  11          6.17          4.33         7.79 o
  -5  14  11         18.83         25.54         8.22 o
  -4  14  11          1.83          0.29         4.12 o
  -3  14  11          1.02         -0.14         3.82 o
  -2  14  11          2.93          5.63         4.06 o
  -1  14  11          6.69          6.25         2.03 o
   0  14  11          0.01          1.11         2.10 o
   1  14  11         18.94         17.35         2.82 o
   2  14  11         12.87         14.97         3.01 o
   3  14  11          0.00         -1.46         2.55 o
   4  14  11          0.33          1.95         2.86 o
   5  14  11          3.02          8.29         4.55 o
  -9  15  11          6.93          8.02         9.66 o
  -8  15  11          4.20          9.29         8.75 o
  -7  15  11         17.28         12.39         8.16 o
  -6  15  11        150.21        152.09        16.68 o
  -5  15  11          0.96         -2.40         4.12 o
  -4  15  11         22.96         21.67         9.11 o
  -3  15  11         11.15         13.59         4.90 o
  -2  15  11         25.73         29.84         4.07 o
  -1  15  11          5.92          7.36         2.08 o
   0  15  11        136.36        140.24         5.05 o
   1  15  11          1.59          2.93         2.31 o
   2  15  11          5.91          6.70         2.72 o
   3  15  11          6.10          4.57         2.81 o
   4  15  11         14.10         17.59         3.74 o
  -8  16  11          5.61         12.94         8.88 o
  -7  16  11          1.95         -3.55         6.70 o
  -6  16  11          0.06         -1.23         7.06 o
  -5  16  11          8.51         13.87         5.04 o
  -4  16  11          1.49          3.55         4.39 o
  -3  16  11         46.80         68.98         7.57 o
  -2  16  11          0.04         -1.40         2.98 o
  -1  16  11         18.56         21.82         3.86 o
   0  16  11        130.81        143.56         6.27 o
   1  16  11          0.69         -2.04         2.04 o
   2  16  11          0.01         -2.39         2.39 o
   3  16  11         10.57         10.18         3.22 o
   4  16  11          8.44         17.50         3.51 o
  -7  17  11         12.85         15.13         9.34 o
  -6  17  11          7.64         12.16         8.66 o
  -5  17  11          0.07          2.14         4.89 o
  -4  17  11          0.46          9.91         4.83 o
  -3  17  11          2.47         -1.86         3.41 o
  -2  17  11          9.16         11.57         3.49 o
  -1  17  11         29.88         30.32         5.19 o
   0  17  11          0.52          1.79         3.63 o
   1  17  11         28.87         37.25         4.22 o
   2  17  11          0.15          2.90         2.62 o
   3  17  11          9.22         12.71         3.21 o
  -6  18  11          2.18         -7.02         7.02 o
  -5  18  11         21.11         33.84         6.69 o
  -4  18  11          0.17          1.08         3.78 o
  -3  18  11         25.36         34.84         5.27 o
  -2  18  11          6.11          6.98         3.52 o
  -1  18  11          0.02          2.98         3.26 o
   0  18  11          3.65          1.05         3.33 o
   1  18  11         58.38         75.49         4.39 o
   2  18  11          0.07          0.31         3.01 o
  -5  19  11         18.36         15.66         5.22 o
  -4  19  11          5.69         11.95         4.73 o
  -3  19  11         16.23         14.32         4.73 o
  -2  19  11          0.30         -1.44         3.28 o
  -1  19  11          9.18          4.59         3.60 o
   0  19  11         53.08         51.91         4.92 o
   1  19  11          0.77          0.04         3.28 o
  -3  20  11         15.60         10.87         4.04 o
  -2  20  11         14.61          9.61         5.06 o
  -1  20  11         11.06         13.37         4.10 o
 -12   0  12         10.44         12.57         8.84 o
 -11   0  12          0.63          3.19         7.34 o
 -10   0  12          7.37         10.02         7.20 o
  -9   0  12          6.27          5.01         5.56 o
  -8   0  12        115.64        115.28        12.44 o
  -7   0  12        292.49        289.96        19.82 o
  -6   0  12          4.68          1.52         3.61 o
  -5   0  12         32.27         36.58         5.20 o
  -4   0  12        113.68         82.87         6.83 o
  -3   0  12         10.45         21.37         3.01 o
  -2   0  12         59.69         53.97         3.93 o
  -1   0  12        106.01        114.18        10.43 o
   0   0  12       2183.48       2044.55        51.05 o
   1   0  12        993.75        904.54        32.23 o
   2   0  12          2.57          4.26         4.20 o
   3   0  12          9.93         16.55         6.54 o
   4   0  12         54.97         47.03        10.93 o
   5   0  12         59.82         70.15         8.51 o
   6   0  12          1.65          7.49         5.96 o
   7   0  12          0.31         -7.11         7.11 o
 -12   1  12          4.30         12.32         6.15 o
 -11   1  12          2.84          0.45         4.59 o
 -10   1  12          1.85          0.77         4.56 o
  -9   1  12          6.72         -3.12        11.39 o
  -8   1  12        170.80        154.14        10.25 o
  -7   1  12          0.08          5.07         3.99 o
  -6   1  12         27.13         30.22         3.63 o
  -5   1  12          3.42          2.36         2.41 o
  -4   1  12          0.24          1.63         1.94 o
  -3   1  12          9.07          5.23         1.57 o
  -2   1  12          8.11          8.04         1.74 o
  -1   1  12        136.45        154.50         5.25 o
   0   1  12         15.21         26.06         3.10 o
   1   1  12         61.36         54.32         4.66 o
   2   1  12         99.53         85.99         5.61 o
   3   1  12         18.36         15.04         3.51 o
   4   1  12          0.27          0.49         2.90 o
   5   1  12          0.27          1.09         3.26 o
   6   1  12          0.43         -3.74         4.11 o
   7   1  12          0.54          2.55         5.91 o
 -12   2  12          0.05         -0.07         5.21 o
 -11   2  12          0.82          0.09         6.97 o
 -10   2  12          0.90         -1.51         4.19 o
  -9   2  12          4.94          2.71         4.22 o
  -8   2  12         56.51         59.50        17.27 o
  -7   2  12          8.75          8.22         3.59 o
  -6   2  12         10.31          6.98         3.23 o
  -5   2  12        286.53        285.26         9.49 o
  -4   2  12        198.08        211.76         6.86 o
  -3   2  12         12.84         18.52         2.17 o
  -2   2  12          5.70          5.15         1.75 o
  -1   2  12         89.49         81.36         4.23 o
   0   2  12         44.75         43.25         3.64 o
   1   2  12         71.90         73.00         5.17 o
   2   2  12         22.82          9.76         3.15 o
   3   2  12         68.40         55.39         4.96 o
   4   2  12         34.94         34.02         4.98 o
   5   2  12          0.04         -2.55         3.24 o
   6   2  12         15.76         24.28         5.78 o
   7   2  12         32.89         64.51        13.26 o
 -11   3  12         11.75         17.03         5.89 o
 -10   3  12         13.76         12.97         4.93 o
  -9   3  12         12.85         10.70         4.75 o
  -8   3  12         95.92         98.89         8.13 o
  -7   3  12        352.71        354.25        13.18 o
  -6   3  12        105.21         84.20         6.02 o
  -5   3  12         24.79         15.97         4.80 o
  -4   3  12        533.31        526.54        12.72 o
  -3   3  12        347.27        357.02         7.96 o
  -2   3  12         10.97         11.51         2.20 o
  -1   3  12        312.57        303.24         8.64 o
   0   3  12         88.15        101.58         4.99 o
   1   3  12          0.10         -2.24         2.24 o
   2   3  12          2.01         -0.87         2.68 o
   3   3  12          7.00          9.96         3.28 o
   4   3  12          0.96          1.30         2.95 o
   5   3  12         24.53         26.40         5.57 o
   6   3  12         14.41         14.39         9.23 o
   7   3  12         31.21         50.29         9.17 o
 -11   4  12          4.06         10.46         5.40 o
 -10   4  12          3.63          3.40         4.76 o
  -9   4  12         10.25         17.67         5.03 o
  -8   4  12         42.04         43.62         5.16 o
  -7   4  12         12.79         14.54         3.91 o
  -6   4  12        204.64        203.44         9.16 o
  -5   4  12        111.47        112.44         8.29 o
  -4   4  12         27.73         33.55         3.58 o
  -3   4  12        327.18        317.90        10.81 o
  -2   4  12        371.77        358.45         9.56 o
  -1   4  12          7.86          6.21         2.34 o
   0   4  12        446.93        447.90        11.50 o
   1   4  12         46.08         39.53         4.57 o
   2   4  12         57.81         61.71         7.26 o
   3   4  12          0.15         -2.15         2.79 o
   4   4  12         25.07         36.51         4.62 o
   5   4  12         11.07         10.34         5.52 o
   6   4  12        135.42        168.42        12.83 o
   7   4  12          3.28          7.17         6.21 o
 -11   5  12         21.82         23.36         6.14 o
 -10   5  12          3.78          6.65         8.00 o
  -9   5  12          2.26          4.10         4.22 o
  -8   5  12          6.18          6.77         3.81 o
  -7   5  12         46.21         40.69         5.32 o
  -6   5  12          2.93          2.86         2.94 o
  -5   5  12         61.33         61.40         5.09 o
  -4   5  12        219.97        227.89         8.05 o
  -3   5  12         47.65         51.25         3.16 o
  -2   5  12        869.72        807.51        17.58 o
  -1   5  12        135.85        128.05         4.89 o
   0   5  12          2.21          2.12         2.05 o
   1   5  12        210.73        193.88         7.00 o
   2   5  12        107.17        104.40         5.18 o
   3   5  12          9.00         13.38         5.30 o
   4   5  12          0.05         -4.32         4.32 o
   5   5  12         88.07         79.46         8.89 o
   6   5  12         11.74         12.42         6.05 o
   7   5  12          0.46          3.53         6.32 o
 -11   6  12          4.62         11.48         5.35 o
 -10   6  12         15.92         18.16         5.60 o
  -9   6  12         23.72         16.23         5.10 o
  -8   6  12          0.24         -1.90         4.06 o
  -7   6  12          0.67         -2.42         2.87 o
  -6   6  12          0.52         -0.87         2.82 o
  -5   6  12        224.63        220.07        14.07 o
  -4   6  12         56.98         60.60         4.17 o
  -3   6  12        367.04        366.55         9.51 o
  -2   6  12        257.99        247.22         7.53 o
  -1   6  12         46.03         44.39         3.48 o
   0   6  12        312.24        304.98         8.77 o
   1   6  12         75.91         71.96         4.38 o
   2   6  12          5.05          6.63         2.48 o
   3   6  12         83.36         92.72         5.53 o
   4   6  12          1.10         -3.53         4.30 o
   5   6  12          6.29          8.58         5.60 o
   6   6  12          0.46         -2.33         6.65 o
 -11   7  12          2.33          0.43         4.71 o
 -10   7  12          0.12          3.62         4.37 o
  -9   7  12          5.81          9.57         9.84 o
  -8   7  12          8.18         -1.95         3.19 o
  -7   7  12         13.90         12.87         3.59 o
  -6   7  12         64.96         58.93         5.11 o
  -5   7  12         81.57         73.98         4.56 o
  -4   7  12        230.01        228.40         8.02 o
  -3   7  12         63.09         59.93         4.72 o
  -2   7  12        118.79        117.84         5.02 o
  -1   7  12        314.48        328.31         9.09 o
   0   7  12         38.09         31.36         3.22 o
   1   7  12         10.69          7.71         2.61 o
   2   7  12          0.46          3.13         2.23 o
   3   7  12          0.46          1.25         3.00 o
   4   7  12         10.08         10.02         5.36 o
   5   7  12          6.39          3.61         4.85 o
   6   7  12          1.62          4.53         5.81 o
 -11   8  12         27.26         38.03         6.47 o
 -10   8  12          5.82          7.51         4.63 o
  -9   8  12         12.48          9.06         3.94 o
  -8   8  12          5.88          1.88         3.27 o
  -7   8  12          2.69          4.95         3.14 o
  -6   8  12          0.11          1.34         2.89 o
  -5   8  12          5.45          4.02         2.49 o
  -4   8  12        188.46        184.09         6.17 o
  -3   8  12        130.70        114.76         5.56 o
  -2   8  12         24.87         26.07         2.91 o
  -1   8  12         12.89         15.55         2.97 o
   0   8  12        112.01        107.63         5.00 o
   1   8  12        231.65        241.77         7.91 o
   2   8  12        347.94        345.49         9.77 o
   3   8  12         21.08         16.58         3.49 o
   4   8  12        208.07        242.71        14.34 o
   5   8  12          2.59          1.90         5.34 o
   6   8  12          1.92          2.56         5.88 o
 -10   9  12          4.41          8.91         4.23 o
  -9   9  12          2.42          1.38         3.32 o
  -8   9  12          2.17          3.77         3.09 o
  -7   9  12         17.87         10.64         2.65 o
  -6   9  12         41.55         47.83         4.48 o
  -5   9  12         33.62         34.65         4.44 o
  -4   9  12         36.36         36.25         2.89 o
  -3   9  12         86.27         77.50         4.11 o
  -2   9  12        218.58        191.45         6.40 o
  -1   9  12         29.59         30.38         3.08 o
   0   9  12        171.05        185.63         6.66 o
   1   9  12          5.78          6.51         2.51 o
   2   9  12         53.50         60.65         4.27 o
   3   9  12         16.26         23.59         5.02 o
   4   9  12         28.57         25.48         5.05 o
   5   9  12         31.19         24.05         6.80 o
   6   9  12          0.08          0.10         5.88 o
 -10  10  12          6.96         14.76         9.11 o
  -9  10  12         37.50         37.21         7.94 o
  -8  10  12          0.32         -2.30         2.35 o
  -7  10  12          1.52         -0.22         1.81 o
  -6  10  12         28.09         28.51         3.11 o
  -5  10  12         94.68         88.54         4.47 o
  -4  10  12          2.63          0.74         2.22 o
  -3  10  12         27.82         23.00         2.64 o
  -2  10  12          0.27          1.57         2.08 o
  -1  10  12          6.90          5.11         2.37 o
   0  10  12          1.39          7.10         3.82 o
   1  10  12         11.18         12.93         2.78 o
   2  10  12          5.63          7.07         2.75 o
   3  10  12         87.21        100.45         6.03 o
   4  10  12          2.19         -3.57         3.57 o
   5  10  12         41.50         49.39         8.09 o
   6  10  12         29.40         46.64         8.38 o
  -9  11  12          1.36         -7.79         7.79 o
  -8  11  12          7.21          6.28         5.55 o
  -7  11  12         51.44         67.95        18.16 o
  -6  11  12         12.96         13.33         5.90 o
  -5  11  12          1.21         -0.84         2.71 o
  -4  11  12          7.79          6.65         2.14 o
  -3  11  12         19.49         21.30         2.60 o
  -2  11  12         75.72         92.24         5.85 o
  -1  11  12        205.23        213.97         7.53 o
   0  11  12         17.23         16.96         3.08 o
   1  11  12         89.44        109.03         5.91 o
   2  11  12         10.97         13.77         4.37 o
   3  11  12         18.23         10.76         3.18 o
   4  11  12         35.60         56.62         9.74 o
   5  11  12          0.20          6.63         4.49 o
 -10  12  12          3.17          8.88        10.34 o
  -9  12  12          0.05         10.02         9.48 o
  -8  12  12         38.92         30.07        10.39 o
  -7  12  12          0.03         11.07         7.52 o
  -6  12  12         24.83         24.83         9.66 o
  -5  12  12          8.92          9.80         7.24 o
  -4  12  12        188.20        200.16        17.81 o
  -3  12  12         18.96         18.95         3.11 o
  -2  12  12         72.52         63.97         4.03 o
  -1  12  12         86.23         88.97         4.69 o
   0  12  12         29.23         20.19         2.92 o
   1  12  12        181.83        193.54         7.11 o
   2  12  12         46.89         53.77         4.20 o
   3  12  12          0.86         -2.70         2.70 o
   4  12  12         49.90         53.32         6.09 o
   5  12  12          7.28          4.74         4.61 o
  -9  13  12         29.48         33.44        11.57 o
  -8  13  12         13.53         27.43        10.80 o
  -7  13  12          0.00         -1.32         7.38 o
  -6  13  12         23.79         30.75         9.80 o
  -5  13  12          3.65          4.01         7.20 o
  -4  13  12         38.58         32.71         9.43 o
  -3  13  12         19.75         17.13         7.15 o
  -2  13  12         76.05         59.58         3.90 o
  -1  13  12        125.48        129.11         5.49 o
   0  13  12          1.88          1.66         2.23 o
   1  13  12         86.34         91.50         6.76 o
   2  13  12          2.33         -0.75         2.71 o
   3  13  12          0.08         -0.04         2.67 o
   4  13  12         16.15         27.59         5.09 o
  -9  14  12         30.01         34.81        11.75 o
  -8  14  12        126.51        141.34        17.22 o
  -7  14  12         39.37         57.13        12.03 o
  -6  14  12         35.82         39.41        10.34 o
  -5  14  12          0.02          5.65         7.47 o
  -4  14  12         66.54         64.11         7.54 o
  -3  14  12          3.25         -0.87         4.22 o
  -2  14  12         35.55         36.74         5.29 o
  -1  14  12         23.05         25.55         4.12 o
   0  14  12          0.19         -0.19         2.20 o
   1  14  12         15.01         19.44         3.12 o
   2  14  12          0.71          2.91         3.12 o
   3  14  12          0.75         -0.11         2.74 o
   4  14  12         16.71         28.97         5.15 o
  -8  15  12          6.59         19.73         9.84 o
  -7  15  12          2.25          5.74         8.43 o
  -6  15  12          5.02         14.08         8.79 o
  -5  15  12          1.40          4.92         7.97 o
  -4  15  12          7.92          5.85         4.57 o
  -3  15  12          1.02         -3.60         3.60 o
  -2  15  12         37.39         47.16         6.70 o
  -1  15  12         20.30         16.56         2.93 o
   0  15  12          2.00          1.19         2.92 o
   1  15  12         68.57         90.13         4.80 o
   2  15  12         46.12         53.56         4.26 o
   3  15  12          8.55          5.49         3.13 o
  -7  16  12          0.55         -0.27         7.84 o
  -6  16  12          0.08         -1.69         7.02 o
  -5  16  12          8.70         11.75         7.65 o
  -4  16  12         15.12         25.21         6.07 o
  -3  16  12          3.40          3.19         4.52 o
  -2  16  12         12.22          3.69         4.66 o
  -1  16  12        118.01        122.46         9.26 o
   0  16  12         25.60         32.03         3.83 o
   1  16  12         11.22         10.11         2.73 o
   2  16  12         28.02         34.75         3.85 o
   3  16  12          3.12         -0.04         2.97 o
  -7  17  12          3.96         12.57         9.02 o
  -6  17  12         50.24         62.96        12.85 o
  -5  17  12         27.83         31.94        10.34 o
  -4  17  12          1.05         -3.98         5.26 o
  -3  17  12         13.56          4.39         6.18 o
  -2  17  12          0.78         -1.96         3.58 o
  -1  17  12          2.67          1.50         3.93 o
   0  17  12         39.62         49.63         4.92 o
   1  17  12          5.85          5.67         3.24 o
   2  17  12         41.38         56.68         4.23 o
  -5  18  12          1.86         -1.37         7.29 o
  -4  18  12          2.41         -3.59         4.06 o
  -3  18  12         26.67         29.89         5.46 o
  -2  18  12          1.95         -3.22         3.74 o
  -1  18  12          1.26         -1.59         3.37 o
   0  18  12         24.63         21.26         4.15 o
   1  18  12          4.20          6.17         3.13 o
  -4  19  12          1.05         -3.40         4.48 o
  -3  19  12          8.78          6.95         4.49 o
  -2  19  12          5.06          0.70         4.12 o
  -1  19  12          9.22          8.10         4.65 o
 -11   1  13          9.12          8.97         5.57 o
 -10   1  13          2.98         -0.19         4.25 o
  -9   1  13         22.15         22.65         5.65 o
  -8   1  13         15.44         18.76         5.42 o
  -7   1  13          0.44         -2.89         3.55 o
  -6   1  13        166.83        179.19         8.84 o
  -5   1  13          5.60          5.15         2.87 o
  -4   1  13        119.02        129.14         4.95 o
  -3   1  13          5.84          5.52         2.10 o
  -2   1  13         31.12         27.15         3.31 o
  -1   1  13        616.41        586.34        14.18 o
   0   1  13        118.94        101.71         6.09 o
   1   1  13          0.46          0.37         2.82 o
   2   1  13         25.72         20.72         5.41 o
   3   1  13         47.00         43.94         5.60 o
   4   1  13          0.70         -1.62         3.26 o
   5   1  13          5.37          5.34         3.89 o
   6   1  13          0.03          0.33         4.68 o
 -11   2  13          4.59          2.55         5.36 o
 -10   2  13         43.09         55.98         7.47 o
  -9   2  13          0.63          1.84         4.21 o
  -8   2  13          0.74          3.45         4.28 o
  -7   2  13        108.34        107.39         8.37 o
  -6   2  13          0.50          5.29         3.38 o
  -5   2  13        218.92        224.56         9.84 o
  -4   2  13          0.41         -2.45         2.45 o
  -3   2  13          4.23          2.44         2.16 o
  -2   2  13         88.76         92.69         4.75 o
  -1   2  13         34.85         31.79         3.39 o
   0   2  13        852.50        828.17        21.37 o
   1   2  13         69.69         66.73         5.22 o
   2   2  13          0.65          4.14         2.91 o
   3   2  13         12.59         10.83         3.56 o
   4   2  13          0.83          5.54         3.70 o
   5   2  13          6.41          0.57         5.47 o
   6   2  13         40.55         57.69        14.35 o
 -11   3  13          0.15          1.34         4.84 o
 -10   3  13         13.66         15.67         5.25 o
  -9   3  13         22.47         19.17        10.39 o
  -8   3  13         47.78         49.51         6.56 o
  -7   3  13          2.15          1.14         3.29 o
  -6   3  13         75.98         73.05         5.90 o
  -5   3  13          3.53          4.95         3.31 o
  -4   3  13         22.74         18.70         3.84 o
  -3   3  13          0.90         -0.68         2.10 o
  -2   3  13        149.17        153.89         6.10 o
  -1   3  13         63.56         59.46         4.08 o
   0   3  13        180.68        180.79         6.93 o
   1   3  13         28.91         18.51         3.71 o
   2   3  13          7.65          6.01         3.12 o
   3   3  13          1.40          0.07         2.96 o
   4   3  13         33.19         27.71         5.41 o
   5   3  13         47.60         39.27         7.82 o
   6   3  13          5.78          7.01         6.24 o
 -11   4  13          0.45         -0.25         8.88 o
 -10   4  13          6.35          6.50         5.02 o
  -9   4  13         25.49         23.10         5.64 o
  -8   4  13         82.40         93.50         8.30 o
  -7   4  13         55.30         50.33         7.24 o
  -6   4  13          0.08          0.55         3.93 o
  -5   4  13         70.13         62.55         5.45 o
  -4   4  13        245.47        220.76        11.62 o
  -3   4  13         83.95         85.22         5.05 o
  -2   4  13        172.89        161.80         6.91 o
  -1   4  13        780.74        736.97        16.93 o
   0   4  13          0.48          1.65         2.42 o
   1   4  13        254.20        262.91        11.72 o
   2   4  13          1.23         -1.19         2.46 o
   3   4  13          1.77         -1.10         3.50 o
   4   4  13         42.74         41.02         7.43 o
   5   4  13          5.99          4.03         5.73 o
   6   4  13          1.34          1.35         5.90 o
 -11   5  13         29.95         25.98         6.45 o
 -10   5  13         15.95         30.88         6.34 o
  -9   5  13          0.61          1.65         8.04 o
  -8   5  13          6.06         11.68         4.85 o
  -7   5  13         80.83         87.22         6.47 o
  -6   5  13          1.66          1.50         3.17 o
  -5   5  13         13.15         16.21         3.80 o
  -4   5  13        114.11        106.40         6.74 o
  -3   5  13        189.14        184.09         7.26 o
  -2   5  13          6.15          5.60         2.69 o
  -1   5  13        165.57        152.61         6.85 o
   0   5  13        164.73        172.51         7.37 o
   1   5  13        113.61        108.31         6.04 o
   2   5  13          0.74          1.64         2.74 o
   3   5  13         25.33         23.14         7.38 o
   4   5  13         33.04         35.34         6.90 o
   5   5  13         11.58          8.96         6.04 o
   6   5  13          0.50          2.98        11.80 o
 -11   6  13          0.64         -3.51         4.81 o
 -10   6  13         33.82         36.76         6.61 o
  -9   6  13          0.14         -3.38         4.21 o
  -8   6  13          7.84          7.93         3.80 o
  -7   6  13         14.19         20.40         4.19 o
  -6   6  13         41.18         42.87         4.90 o
  -5   6  13         58.66         61.95         5.45 o
  -4   6  13          3.33          7.85         3.21 o
  -3   6  13         85.13         72.92         4.64 o
  -2   6  13         19.03         19.40         3.24 o
  -1   6  13        155.07        140.33         6.46 o
   0   6  13          0.10         -0.45         2.50 o
   1   6  13         21.51         21.58         3.64 o
   2   6  13         42.42         51.48         4.65 o
   3   6  13         10.08          4.06         5.22 o
   4   6  13          1.59          5.01         6.08 o
   5   6  13          1.73          4.94         5.25 o
   6   6  13          2.26          7.93         6.47 o
 -11   7  13          1.59          7.67         5.22 o
 -10   7  13          0.19          4.77         4.78 o
  -9   7  13         14.79         15.80         5.54 o
  -8   7  13          6.37          4.29         5.76 o
  -7   7  13          3.12          1.88         3.27 o
  -6   7  13         92.90         99.99         8.88 o
  -5   7  13         81.20         63.26         5.44 o
  -4   7  13        121.64        105.50         6.60 o
  -3   7  13         11.28          8.82         2.84 o
  -2   7  13         68.58         63.52         4.50 o
  -1   7  13         99.83        112.24         5.72 o
   0   7  13         27.61         29.39         3.73 o
   1   7  13         59.84         55.32         4.63 o
   2   7  13         99.89        101.00         6.81 o
   3   7  13          3.65          3.01         4.65 o
   4   7  13          7.86         -3.42         4.46 o
   5   7  13         56.65         61.64         8.83 o
   6   7  13         58.48         70.05         9.59 o
 -10   8  13          1.96          0.88         5.88 o
  -9   8  13          6.46          4.28         4.60 o
  -8   8  13          5.93          4.26         4.13 o
  -7   8  13         10.75          5.87         3.43 o
  -6   8  13          0.17          1.43         3.02 o
  -5   8  13          1.44         -2.28         2.83 o
  -4   8  13        178.76        161.54         8.22 o
  -3   8  13         91.51         77.48         5.90 o
  -2   8  13         51.37         44.31         6.32 o
  -1   8  13         26.12         21.30         3.62 o
   0   8  13          0.38          1.45         2.57 o
   1   8  13          4.23         -2.05         3.01 o
   2   8  13          3.78          0.85         3.52 o
   3   8  13         36.93         53.01        10.34 o
   4   8  13          6.27          7.14         5.55 o
   5   8  13          1.69         -4.87         4.87 o
 -10   9  13          0.15         -4.63         8.13 o
  -9   9  13          8.39          7.94         6.20 o
  -8   9  13          7.72          4.33         3.36 o
  -7   9  13          2.49          0.20         3.05 o
  -6   9  13         54.67         60.49         5.21 o
  -5   9  13         21.20         20.02         3.84 o
  -4   9  13         28.90         26.98         4.03 o
  -3   9  13         28.32         26.55         4.06 o
  -2   9  13          8.92          8.66         2.70 o
  -1   9  13         80.34         77.58         4.94 o
   0   9  13          9.17         13.22         4.31 o
   1   9  13          5.98          8.22         3.19 o
   2   9  13         82.44         85.63         5.57 o
   3   9  13         29.70         28.41         6.48 o
   4   9  13         70.91         57.50         8.31 o
   5   9  13         33.24         40.35         7.92 o
 -10  10  13          0.43          8.84         9.80 o
  -9  10  13          0.12          1.63         4.29 o
  -8  10  13         26.81         31.19         5.15 o
  -7  10  13         39.21         50.64         4.75 o
  -6  10  13          6.49          6.76         2.94 o
  -5  10  13          0.40         -2.76         2.76 o
  -4  10  13          1.11         -2.72         2.72 o
  -3  10  13         10.52          8.56         3.30 o
  -2  10  13         12.33         11.71         2.85 o
  -1  10  13        106.40         90.45         5.78 o
   0  10  13          1.92          4.53         2.82 o
   1  10  13         16.52         20.85         3.27 o
   2  10  13         26.15         28.35         4.08 o
   3  10  13         11.00          5.35         5.23 o
   4  10  13         16.45          8.81         5.72 o
   5  10  13         55.53         89.41        10.03 o
  -9  11  13          0.48          5.92         8.66 o
  -8  11  13          6.93          8.29         8.66 o
  -7  11  13          2.98          1.69         7.24 o
  -6  11  13         18.54         24.78         6.64 o
  -5  11  13          8.25          0.99         1.98 o
  -4  11  13          6.02          3.93         2.42 o
  -3  11  13         10.95          0.95         9.80 o
  -2  11  13         47.20         37.72         3.90 o
  -1  11  13         25.38         17.75         3.11 o
   0  11  13         27.70         31.40         3.47 o
   1  11  13         69.39         63.55         4.44 o
   2  11  13         32.75         26.18         3.62 o
   3  11  13         12.14          1.77         4.05 o
   4  11  13          0.00          2.38         5.29 o
  -9  12  13          3.51          1.09         8.98 o
  -8  12  13         13.34         37.13        10.75 o
  -7  12  13          1.49          6.83         7.93 o
  -6  12  13         30.65         52.30        11.75 o
  -5  12  13         74.80         72.35        12.03 o
  -4  12  13         17.54         15.82         2.38 o
  -3  12  13          1.63         -3.05         5.33 o
  -2  12  13          0.34          0.02         2.86 o
  -1  12  13          9.74          9.03         2.74 o
   0  12  13         34.28         36.61         3.60 o
   1  12  13        174.94        189.03         7.48 o
   2  12  13         10.64         20.27         3.51 o
   3  12  13         23.84         27.53         5.33 o
   4  12  13          2.07          3.75         4.37 o
  -9  13  13         18.78         24.69        11.12 o
  -8  13  13          0.07          0.09         8.16 o
  -7  13  13         45.76         43.15        11.48 o
  -6  13  13        114.87        131.54        16.08 o
  -5  13  13         30.52         24.47         9.57 o
  -4  13  13          0.38         -0.68         6.83 o
  -3  13  13         34.72         40.35         3.17 o
  -2  13  13          4.98          5.78         3.13 o
  -1  13  13         22.74         21.88         3.15 o
   0  13  13         48.62         67.08         4.43 o
   1  13  13          1.37          0.99         2.76 o
   2  13  13          0.07          4.06         3.04 o
   3  13  13          0.77          2.04         3.41 o
   4  13  13          0.29          4.92         4.21 o
  -8  14  13          3.47         -6.70         8.34 o
  -7  14  13         16.86         23.05        10.52 o
  -6  14  13          0.04          4.78         8.16 o
  -5  14  13          9.26          4.78         7.24 o
  -4  14  13          0.89         -4.78         6.74 o
  -3  14  13          2.01         -3.01         5.88 o
  -2  14  13         67.84         66.31         4.79 o
  -1  14  13          4.50          5.67         2.98 o
   0  14  13         20.93         26.65         3.85 o
   1  14  13         42.19         48.18         4.12 o
   2  14  13         43.41         60.55         4.64 o
   3  14  13          9.02         11.03         3.72 o
  -7  15  13          7.40         20.23         9.57 o
  -6  15  13         19.39         22.51         9.34 o
  -5  15  13          0.02         -5.15         7.06 o
  -4  15  13          2.60         -6.56         6.56 o
  -3  15  13         44.11         52.88         8.54 o
  -2  15  13          0.00          6.05         9.18 o
  -1  15  13         80.17        100.17         5.69 o
   0  15  13         30.97         34.37         3.46 o
   1  15  13         36.74         36.18         3.85 o
   2  15  13         16.20         17.65         3.49 o
  -7  16  13          5.91         17.63        10.39 o
  -6  16  13          5.77          1.96         8.61 o
  -5  16  13          1.73         -5.60         6.42 o
  -4  16  13          0.09         -0.64         7.56 o
  -3  16  13          0.09          1.74         4.82 o
  -2  16  13         40.97         49.07         6.13 o
  -1  16  13         19.60         28.73         4.18 o
   0  16  13        109.02        143.35         7.08 o
   1  16  13          0.70          4.60         2.88 o
   2  16  13          5.94          9.21         3.25 o
  -6  17  13          0.25         -0.05         8.57 o
  -5  17  13          0.87         -6.24         7.11 o
  -4  17  13          6.99         -4.10         7.52 o
  -3  17  13          7.93         15.16         4.94 o
  -2  17  13         25.98         24.54         5.36 o
  -1  17  13          0.75          0.32         4.05 o
   0  17  13          4.52          4.39         2.89 o
   1  17  13         14.08         14.24         3.99 o
  -4  18  13          3.89          0.40         7.40 o
  -3  18  13          4.22          3.18         4.38 o
  -2  18  13         20.52         26.79         5.58 o
  -1  18  13          0.79         -4.11         4.11 o
 -11   0  14         25.28         31.80        10.07 o
 -10   0  14         50.41         54.44        10.80 o
  -9   0  14          7.26         11.44         6.79 o
  -8   0  14         11.22         10.21         6.65 o
  -7   0  14          0.45         -4.69         4.69 o
  -6   0  14         59.98         52.62         9.25 o
  -5   0  14          2.91          2.23         5.60 o
  -4   0  14         14.38         19.55         4.07 o
  -3   0  14       1129.43       1083.10        37.56 o
  -2   0  14         15.20         16.30         5.15 o
  -1   0  14         36.11         42.32         9.95 o
   0   0  14         33.82         20.32         5.36 o
   1   0  14        158.53        161.92        18.75 o
   2   0  14         12.72         12.51         5.20 o
   3   0  14         54.98         71.56         8.54 o
   4   0  14         13.97         24.49         6.97 o
   5   0  14          0.01          9.73         6.64 o
 -11   1  14          9.07         10.24         6.52 o
 -10   1  14          8.68         12.99         6.36 o
  -9   1  14         66.75         70.88        16.81 o
  -8   1  14         24.96         25.55         6.83 o
  -7   1  14          2.27         -1.43         5.58 o
  -6   1  14         28.54         14.46         7.08 o
  -5   1  14         10.77          3.67         3.23 o
  -4   1  14         15.87         10.78         3.16 o
  -3   1  14          6.18          6.64         2.71 o
  -2   1  14        754.24        707.90        18.94 o
  -1   1  14          8.19         10.19         3.38 o
   0   1  14          2.19         -1.58         3.56 o
   1   1  14          0.39         -2.75         2.75 o
   2   1  14         14.45         17.48         3.95 o
   3   1  14          0.78         -2.39         3.15 o
   4   1  14          0.17          0.02         3.56 o
   5   1  14         31.70         38.11         8.19 o
 -11   2  14          0.12         -0.18         4.88 o
 -10   2  14          1.38         -0.93         4.63 o
  -9   2  14          2.15         -1.38         4.33 o
  -8   2  14         27.97         33.90         5.99 o
  -7   2  14          0.20          0.45         4.20 o
  -6   2  14          1.45          6.35         4.29 o
  -5   2  14         41.78         36.83         4.87 o
  -4   2  14        377.68        392.91        12.01 o
  -3   2  14          1.07          2.42         2.75 o
  -2   2  14          4.96          0.50         2.50 o
  -1   2  14          0.63         -2.97         2.97 o
   0   2  14        115.85        121.15         6.64 o
   1   2  14          6.31          4.24         3.31 o
   2   2  14         21.24         22.80         4.18 o
   3   2  14         29.21         37.87         5.94 o
   4   2  14          0.05          1.50         3.97 o
   5   2  14          2.29          3.76         6.03 o
 -11   3  14          3.51          2.03         4.94 o
 -10   3  14          0.01         -4.16         5.42 o
  -9   3  14         94.19         96.26         8.75 o
  -8   3  14          5.03          6.49         4.46 o
  -7   3  14         38.24         36.96         6.28 o
  -6   3  14         82.85         72.44         6.15 o
  -5   3  14          0.50          2.31         3.23 o
  -4   3  14         84.75         90.71         6.47 o
  -3   3  14        541.05        543.29        15.09 o
  -2   3  14        336.66        313.18        10.46 o
  -1   3  14         25.54         25.25         3.71 o
   0   3  14         20.40         14.34         4.05 o
   1   3  14         98.40         86.53         6.87 o
   2   3  14          1.41          0.49         3.56 o
   3   3  14         49.23         54.55         6.47 o
   4   3  14         86.20        112.69        10.58 o
   5   3  14          0.19          1.10         5.88 o
 -11   4  14          0.22          0.32         5.15 o
 -10   4  14         15.96         12.67         5.45 o
  -9   4  14          0.41         -3.90         3.90 o
  -8   4  14          2.90          2.36         4.54 o
  -7   4  14         19.07         15.98         9.80 o
  -6   4  14         52.95         45.24         5.26 o
  -5   4  14        167.40        147.48         8.22 o
  -4   4  14          1.58         -2.99         2.99 o
  -3   4  14          0.06          4.84         2.75 o
  -2   4  14        240.85        238.86         9.00 o
  -1   4  14        249.71        239.37         9.54 o
   0   4  14         22.58         22.30         4.60 o
   1   4  14        136.09        128.02        12.44 o
   2   4  14          0.01          2.29         3.82 o
   3   4  14        131.59        158.17         9.80 o
   4   4  14         30.02         43.31        10.80 o
   5   4  14         73.07         73.59         9.73 o
 -11   5  14         13.60         13.98         8.09 o
 -10   5  14          0.02          2.74         4.89 o
  -9   5  14          6.87         12.09         5.38 o
  -8   5  14          3.35          4.37         6.11 o
  -7   5  14          0.00          3.48         3.47 o
  -6   5  14         16.61         12.63         4.49 o
  -5   5  14        271.47        234.43        11.15 o
  -4   5  14         11.47         10.98         4.29 o
  -3   5  14         44.16         48.06         4.25 o
  -2   5  14         41.17         42.10         4.21 o
  -1   5  14         21.22         26.92         3.73 o
   0   5  14         28.02         34.38         4.15 o
   1   5  14          0.24         -2.45         3.31 o
   2   5  14          2.27          7.22         4.10 o
   3   5  14         11.79         11.60         7.08 o
   4   5  14          3.40          4.66         5.48 o
   5   5  14          9.32          2.97         6.14 o
 -10   6  14          0.30          4.85         6.58 o
  -9   6  14          9.17         -0.07         6.45 o
  -8   6  14         11.85          8.04         4.70 o
  -7   6  14         11.71         10.59         3.98 o
  -6   6  14          0.10          2.67         3.29 o
  -5   6  14         28.84         26.04         4.37 o
  -4   6  14          1.64         -1.37         2.95 o
  -3   6  14          2.97          3.88         2.64 o
  -2   6  14         43.14         40.24         4.41 o
  -1   6  14         65.36         68.07         4.89 o
   0   6  14          0.58         -1.73         2.69 o
   1   6  14          9.57          9.46         4.03 o
   2   6  14         22.90         18.09         5.60 o
   3   6  14         28.51         40.36         7.26 o
   4   6  14         67.57         63.49         8.63 o
   5   6  14         10.19          0.12         5.81 o
 -10   7  14          0.20         -0.81         4.48 o
  -9   7  14          1.61          4.84         4.57 o
  -8   7  14         10.47         12.59         4.78 o
  -7   7  14          2.14          1.82         3.86 o
  -6   7  14         32.69         45.21         5.15 o
  -5   7  14          0.05         -0.32         3.14 o
  -4   7  14         18.93         17.87         4.01 o
  -3   7  14         90.36         84.63         5.15 o
  -2   7  14         11.72         14.66         3.15 o
  -1   7  14         14.18         12.06         3.13 o
   0   7  14          0.00          0.12         2.73 o
   1   7  14         40.58         68.52         7.78 o
   2   7  14          0.09         -2.25         4.27 o
   3   7  14          5.06          1.48         5.54 o
   4   7  14          0.55         -1.38         4.76 o
   5   7  14          8.69          7.57         6.48 o
 -10   8  14         13.90         19.54         5.60 o
  -9   8  14          4.78          8.77         4.59 o
  -8   8  14         10.23         15.65         4.17 o
  -7   8  14          2.28         -1.87         3.21 o
  -6   8  14         21.91         16.98         4.08 o
  -5   8  14          3.38          3.17         3.20 o
  -4   8  14        151.65        129.46         7.61 o
  -3   8  14         57.29         54.95         4.33 o
  -2   8  14         14.00          9.45         3.94 o
  -1   8  14          8.62          9.28         3.05 o
   0   8  14        128.04        126.24        12.81 o
   1   8  14          0.08          0.72         2.80 o
   2   8  14         29.87         23.80         6.49 o
   3   8  14         10.62          9.99         5.15 o
   4   8  14         62.58         62.06         8.65 o
 -10   9  14          5.74          7.11         4.34 o
  -9   9  14          1.01         -0.27         3.88 o
  -8   9  14          0.10          3.49         3.34 o
  -7   9  14          5.10          8.55         3.57 o
  -6   9  14         17.59          9.18         3.56 o
  -5   9  14         20.56         12.57         3.75 o
  -4   9  14         38.17         40.20         5.25 o
  -3   9  14          8.55          6.56         3.44 o
  -2   9  14          5.47          3.89         2.69 o
  -1   9  14         18.07         31.31         7.53 o
   0   9  14          7.02          4.09         4.46 o
   1   9  14          8.94         -0.16         3.27 o
   2   9  14          0.63          3.15         3.83 o
   3   9  14         24.43         28.49         6.94 o
   4   9  14         18.88         18.27         6.63 o
  -9  10  14          7.07          9.71         3.28 o
  -8  10  14          8.94          8.06         3.39 o
  -7  10  14          0.65          0.37         3.04 o
  -6  10  14         12.33          5.35         3.19 o
  -5  10  14          0.93         -2.88         2.88 o
  -4  10  14         67.49         69.12         5.61 o
  -3  10  14         25.42         19.12         4.67 o
  -2  10  14          0.18         -2.20         2.66 o
  -1  10  14          1.42          1.43         2.95 o
   0  10  14          6.18          4.60         3.46 o
   1  10  14         20.92         23.03         3.96 o
   2  10  14         82.24         65.01         6.47 o
   3  10  14         60.68         78.76         9.00 o
   4  10  14          1.05          6.37         7.45 o
  -9  11  14          0.24         -6.33         8.25 o
  -8  11  14         47.80         50.66        12.62 o
  -7  11  14          8.83          4.33         8.02 o
  -6  11  14         13.95          9.97         3.11 o
  -5  11  14          1.01          0.04         2.98 o
  -4  11  14          4.86         -1.60         3.22 o
  -3  11  14         29.35         23.79         4.59 o
  -2  11  14         27.85         36.88         4.10 o
  -1  11  14          4.67         11.11         3.49 o
   0  11  14         78.49         73.94         5.22 o
   1  11  14         10.71          8.08         3.43 o
   2  11  14         66.17         63.09         5.44 o
   3  11  14         27.12         29.05         6.93 o
  -8  12  14          2.10          0.77         8.88 o
  -7  12  14          9.85         17.68         9.75 o
  -6  12  14         15.91         27.61         9.93 o
  -5  12  14          4.46          9.61         7.84 o
  -4  12  14          8.51          6.13         6.15 o
  -3  12  14          1.98          2.58         3.46 o
  -2  12  14          0.30          0.89         3.63 o
  -1  12  14         77.76         84.80         7.44 o
   0  12  14         45.55         45.45         4.42 o
   1  12  14         51.35         59.78         5.06 o
   2  12  14          0.90          5.71         3.61 o
   3  12  14          1.85         -2.98         5.00 o
  -8  13  14          2.95         -3.60         9.11 o
  -7  13  14         53.39         61.55        13.49 o
  -6  13  14         11.26          0.59         8.20 o
  -5  13  14          4.47          5.65         7.84 o
  -4  13  14         35.85         28.84         9.89 o
  -3  13  14         21.13         12.42         8.34 o
  -2  13  14         14.62         21.99         6.77 o
  -1  13  14         39.70         62.16         4.98 o
   0  13  14         55.48         85.27         5.50 o
   1  13  14          0.26         -0.54         3.26 o
   2  13  14          4.02          3.50         3.60 o
  -7  14  14          1.43          2.73         9.07 o
  -6  14  14          5.22          4.28         8.93 o
  -5  14  14          0.01         -6.24         6.24 o
  -4  14  14          0.04         -2.78         7.11 o
  -3  14  14         16.61         14.94         8.75 o
  -2  14  14         33.85         29.09         4.69 o
  -1  14  14        119.26        133.61        16.15 o
   0  14  14        142.45        167.16         6.76 o
   1  14  14         10.81          7.37         3.15 o
   2  14  14          0.01         -1.61         3.09 o
  -6  15  14          0.00          4.46         8.02 o
  -5  15  14          7.45         11.25         8.47 o
  -4  15  14          6.07         13.35         8.70 o
  -3  15  14          4.24          7.11         7.75 o
  -2  15  14         60.98         61.29         9.36 o
  -1  15  14         62.94         69.53         5.21 o
   0  15  14         65.68         72.95         6.52 o
   1  15  14          4.36          7.14         4.10 o
  -5  16  14         46.27         51.21        12.53 o
  -4  16  14         31.93         57.68        12.39 o
  -3  16  14          0.08          2.14         7.34 o
  -2  16  14          1.14          1.62         5.75 o
  -1  16  14          4.54          1.81         2.78 o
   0  16  14          0.05          1.97         3.32 o
  -4  17  14         43.87         64.06        12.76 o
  -3  17  14          0.04         -3.01         5.25 o
  -2  17  14         11.36         21.75         5.26 o
 -10   1  15          5.96          9.00         5.62 o
  -9   1  15         18.09         14.30         5.24 o
  -8   1  15          0.00         -4.01         4.01 o
  -7   1  15          0.23         -1.53         4.17 o
  -6   1  15        137.17        153.04        10.68 o
  -5   1  15        224.83        232.44        13.25 o
  -4   1  15          0.12          0.19         8.88 o
  -3   1  15         17.26         17.61         7.40 o
  -2   1  15        104.76         92.10         6.97 o
  -1   1  15        131.84        141.94         8.57 o
   0   1  15          6.71          3.87         3.77 o
   1   1  15         27.79         26.60         5.25 o
   2   1  15          7.54         11.33         4.46 o
   3   1  15          7.40         14.82         4.92 o
   4   1  15          4.51          7.68         5.22 o
   5   1  15         18.26         31.62        11.71 o
 -10   2  15         51.14         57.39         7.77 o
  -9   2  15          2.00         -1.66         5.03 o
  -8   2  15          1.57          1.97         5.15 o
  -7   2  15          0.53         -0.73         5.51 o
  -6   2  15         13.55         13.53         6.52 o
  -5   2  15          6.99         11.18         4.94 o
  -4   2  15        482.48        502.57        14.61 o
  -3   2  15         96.33        102.03         7.32 o
  -2   2  15          0.66          0.34         3.43 o
  -1   2  15         18.90         15.27         4.30 o
   0   2  15         49.74         47.12         5.67 o
   1   2  15         12.69          1.23         4.62 o
   2   2  15         19.74         27.11         5.39 o
   3   2  15         12.48          5.94         4.49 o
   4   2  15         14.32         16.43         7.88 o
   5   2  15          3.63          3.91         6.47 o
 -10   3  15          0.60         -2.07         4.63 o
  -9   3  15          4.41          7.73         4.95 o
  -8   3  15          7.68         10.74         5.22 o
  -7   3  15          9.29         10.51         5.65 o
  -6   3  15          7.60          8.54         4.77 o
  -5   3  15          0.20         -0.16         3.48 o
  -4   3  15         65.52         70.40        11.61 o
  -3   3  15         15.38         11.44         3.44 o
  -2   3  15         29.08         27.50         5.17 o
  -1   3  15         50.40         51.12         5.79 o
   0   3  15          5.31          3.56         3.72 o
   1   3  15         15.32          9.90         4.19 o
   2   3  15          6.02          3.40         4.04 o
   3   3  15          1.37         -2.84         3.98 o
   4   3  15         12.16         17.76         6.90 o
 -10   4  15          0.80          4.36         6.93 o
  -9   4  15         36.57         46.33         6.97 o
  -8   4  15          4.96         10.96         5.40 o
  -7   4  15          0.00         -2.63         4.05 o
  -6   4  15          0.05          1.35         4.06 o
  -5   4  15         11.02          3.84         4.18 o
  -4   4  15         16.48         19.67         5.01 o
  -3   4  15          0.03         -2.52         2.52 o
  -2   4  15          0.74         -0.46         2.82 o
  -1   4  15        117.38        124.36         8.06 o
   0   4  15          0.27         -0.71         3.34 o
   1   4  15          4.46          3.16         4.02 o
   2   4  15          3.86          7.45         4.34 o
   3   4  15          0.33          7.51         6.52 o
   4   4  15          1.92         -0.52         5.54 o
 -10   5  15          8.09          4.91         5.42 o
  -9   5  15          0.69         -4.15         4.15 o
  -8   5  15          3.37          6.89         4.93 o
  -7   5  15          9.61         -0.26         5.58 o
  -6   5  15          0.32         -1.50         3.26 o
  -5   5  15          7.72          6.01         3.69 o
  -4   5  15         15.61          7.62         4.68 o
  -3   5  15         51.53         44.46         4.41 o
  -2   5  15         27.79         25.03         3.84 o
  -1   5  15          5.28          8.23         3.74 o
   0   5  15         18.17         12.33         4.24 o
   1   5  15         78.14         75.37         7.66 o
   2   5  15         23.16         32.38         7.06 o
   3   5  15         78.31         67.16         8.93 o
   4   5  15         10.29         12.69         6.54 o
 -10   6  15          1.55         -3.12         4.92 o
  -9   6  15         11.19         19.37         5.87 o
  -8   6  15          5.12         -0.99         4.49 o
  -7   6  15          5.77          1.32         6.79 o
  -6   6  15          0.22          4.85         3.54 o
  -5   6  15         24.98         29.60         4.74 o
  -4   6  15          7.06          7.76         3.74 o
  -3   6  15         26.40         25.88         4.18 o
  -2   6  15          0.04         -0.69         2.69 o
  -1   6  15         19.00         11.94         3.36 o
   0   6  15          0.11          1.34         3.75 o
   1   6  15          1.18          4.31         4.16 o
   2   6  15          2.60          2.97         5.24 o
   3   6  15          2.04          0.53         5.39 o
   4   6  15         21.14         20.56         7.02 o
 -10   7  15         10.80         17.64         5.86 o
  -9   7  15          3.60          8.34         5.38 o
  -8   7  15          3.29          2.31         4.47 o
  -7   7  15          0.00          2.78         3.75 o
  -6   7  15         36.27         41.34         5.33 o
  -5   7  15          3.84          0.55         3.34 o
  -4   7  15         15.33         14.15         5.36 o
  -3   7  15         27.85         30.03         3.94 o
  -2   7  15          2.56          2.02         2.97 o
  -1   7  15         12.82          9.29         3.27 o
   0   7  15          7.48          6.42         3.31 o
   1   7  15         26.23         24.09         6.38 o
   2   7  15        146.83        170.80        12.40 o
   3   7  15          0.41          5.29         5.77 o
   4   7  15          0.18          0.09         5.70 o
  -9   8  15          0.00         -1.50         4.32 o
  -8   8  15          2.42          1.80         4.22 o
  -7   8  15          1.49          3.59         3.67 o
  -6   8  15         50.38         48.87         5.50 o
  -5   8  15          3.97         -1.55         3.33 o
  -4   8  15         14.63         10.96         4.01 o
  -3   8  15          1.05          0.18         2.73 o
  -2   8  15         17.72         17.70         3.55 o
  -1   8  15          3.44         -1.95         2.78 o
   0   8  15          8.57          3.61         3.51 o
   1   8  15          0.95          4.94         5.05 o
   2   8  15          0.48          0.81         7.15 o
   3   8  15         30.82         47.23         8.27 o
   4   8  15          3.47         10.94         6.48 o
  -9   9  15          0.60          7.56         4.46 o
  -8   9  15          0.42          1.30         3.95 o
  -7   9  15          0.00          1.00         4.24 o
  -6   9  15         10.42         12.92         4.02 o
  -5   9  15         20.52         25.63         6.40 o
  -4   9  15         30.53         30.64         4.90 o
  -3   9  15          0.25          1.99         3.40 o
  -2   9  15          0.05         -1.53         2.85 o
  -1   9  15          4.39          8.94         3.62 o
   0   9  15         24.27         18.04         6.37 o
   1   9  15          3.64          9.39         4.30 o
   2   9  15          1.43         -2.14         4.94 o
   3   9  15          9.38         15.69         6.55 o
  -9  10  15          0.02         -2.73         3.42 o
  -8  10  15          0.76          2.05         3.30 o
  -7  10  15          3.99          2.67         3.44 o
  -6  10  15          9.27         11.26         3.70 o
  -5  10  15         12.45         10.53         4.22 o
  -4  10  15          0.58          1.30         3.90 o
  -3  10  15         19.97         15.24         4.97 o
  -2  10  15         10.11          7.98         3.33 o
  -1  10  15          0.04         -1.20         4.49 o
   0  10  15          0.04          0.20         3.52 o
   1  10  15         12.46         12.31         3.76 o
   2  10  15         14.61         28.58         6.97 o
   3  10  15          8.11          6.11         5.84 o
  -8  11  15         22.30         15.08        10.39 o
  -7  11  15          0.10         -2.64         2.64 o
  -6  11  15          0.19         -2.51         3.11 o
  -5  11  15          7.43          3.35         3.50 o
  -4  11  15          0.32         -3.32         3.32 o
  -3  11  15         23.87         29.98         5.46 o
  -2  11  15         47.77         55.96         5.16 o
  -1  11  15          1.13          1.84         3.30 o
   0  11  15          8.96          7.47         3.36 o
   1  11  15         37.72         45.15         5.95 o
   2  11  15          0.15         -1.16         4.75 o
  -8  12  15          0.58          2.19         8.66 o
  -7  12  15          0.29         -3.96         7.93 o
  -6  12  15          1.58          2.41         7.65 o
  -5  12  15         35.57         25.19         3.86 o
  -4  12  15         26.63         31.95         4.71 o
  -3  12  15         44.40         53.39         6.07 o
  -2  12  15          0.94          3.58         4.28 o
  -1  12  15          0.51         -1.33         3.27 o
   0  12  15          0.11         -0.09         3.19 o
   1  12  15          0.91         -3.09         3.09 o
   2  12  15          0.57         -4.77         4.77 o
  -7  13  15         10.65         11.21         9.61 o
  -6  13  15          1.72          6.79         8.75 o
  -5  13  15          2.43         -3.19         7.06 o
  -4  13  15         37.28         35.32        10.64 o
  -3  13  15         26.40         19.96         7.70 o
  -2  13  15         39.53         53.29         6.43 o
  -1  13  15         92.93         94.55         5.79 o
   0  13  15         12.91         13.54         3.74 o
   1  13  15          7.10          4.08         4.58 o
  -6  14  15         32.47         23.51        10.62 o
  -5  14  15         26.11         22.14        10.75 o
  -4  14  15          1.62         -7.29         7.29 o
  -3  14  15          1.07          1.17         3.00 o
  -2  14  15         17.22         20.21         5.04 o
  -1  14  15         12.51         10.18         4.42 o
   0  14  15          2.60          1.14         3.21 o
  -5  15  15          0.97         -5.65         8.66 o
  -4  15  15         21.56         38.32        11.57 o
  -3  15  15          9.81         16.68         9.34 o
  -2  15  15         26.70         30.44         4.22 o
  -1  15  15         21.97         36.36         5.17 o
 -10   0  16          2.72          4.74         7.61 o
  -9   0  16         22.78         18.32         8.43 o
  -8   0  16         15.65         13.39         7.61 o
  -7   0  16         10.11         19.82         8.43 o
  -6   0  16         15.62          7.70         7.43 o
  -5   0  16        173.40        165.17        16.36 o
  -4   0  16        225.28        242.16        19.36 o
  -3   0  16        249.19        256.61        20.41 o
  -2   0  16          0.29          2.37         7.02 o
  -1   0  16          8.07         11.94         7.79 o
   0   0  16         11.46         19.82         8.52 o
   1   0  16         56.48         67.43        12.35 o
   2   0  16         23.83         19.91         9.43 o
   3   0  16        156.74        249.77        22.51 o
   4   0  16        113.21        138.88        17.59 o
 -10   1  16          0.05          2.43         5.32 o
  -9   1  16          6.41          3.40         5.04 o
  -8   1  16          4.45         -1.06         7.45 o
  -7   1  16          5.97          8.21         7.54 o
  -6   1  16          1.74          2.95         4.81 o
  -5   1  16        311.31        324.34        16.39 o
  -4   1  16          5.86          6.61         5.19 o
  -3   1  16        117.94        121.14         9.85 o
  -2   1  16         64.24         65.30         7.87 o
  -1   1  16          6.57         11.87         5.30 o
   0   1  16         45.26         45.87         8.13 o
   1   1  16         33.01         39.09         8.57 o
   2   1  16          1.04          6.37         5.33 o
   3   1  16         23.33         30.80         7.46 o
   4   1  16         30.66         28.57        11.25 o
 -10   2  16          0.20         -3.69         4.60 o
  -9   2  16          0.31          4.95         5.01 o
  -8   2  16          7.32          2.70         4.69 o
  -7   2  16         56.86         53.95        13.65 o
  -6   2  16         17.49         13.63         5.37 o
  -5   2  16          0.07         -0.35         4.36 o
  -4   2  16         41.13         52.20         9.16 o
  -3   2  16        162.21        159.46        11.64 o
  -2   2  16         12.52         12.68         4.45 o
  -1   2  16         32.05         33.45         5.63 o
   0   2  16         19.03         19.44         4.96 o
   1   2  16          9.72          8.09         4.38 o
   2   2  16          1.44          1.46         4.35 o
   3   2  16         64.05         76.40         8.03 o
   4   2  16          2.81         -3.01         8.43 o
 -10   3  16          3.68          7.62         5.90 o
  -9   3  16          1.34          1.86        11.62 o
  -8   3  16          0.03          2.24         4.77 o
  -7   3  16          0.28         -1.05         4.34 o
  -6   3  16         14.09         15.21         5.31 o
  -5   3  16          3.85          9.43         6.90 o
  -4   3  16          0.70          1.61         4.47 o
  -3   3  16         42.67         33.04         5.12 o
  -2   3  16        153.49        152.82         9.14 o
  -1   3  16          5.81          4.80         3.80 o
   0   3  16          0.80         -2.40         3.75 o
   1   3  16         36.55         34.55         5.58 o
   2   3  16          6.26          6.63         4.55 o
   3   3  16          7.06         11.67         6.47 o
 -10   4  16          2.39         -0.23         5.23 o
  -9   4  16          1.13          1.21         5.09 o
  -8   4  16          6.74          0.99         8.93 o
  -7   4  16          3.09          6.04         4.71 o
  -6   4  16         20.66         22.21         5.77 o
  -5   4  16          9.03          9.63         7.63 o
  -4   4  16          0.16         -3.18         3.50 o
  -3   4  16          0.43         -0.50         2.91 o
  -2   4  16          2.66          1.26         3.65 o
  -1   4  16         28.83         23.71         5.12 o
   0   4  16         73.39         63.28         6.72 o
   1   4  16          1.42          0.91         4.06 o
   2   4  16          4.17          2.83         5.59 o
   3   4  16          0.98          7.88         6.27 o
  -9   5  16          5.78          4.95         6.72 o
  -8   5  16          3.37         -0.55         4.59 o
  -7   5  16          2.15         -1.81         9.11 o
  -6   5  16          2.15          8.29         6.61 o
  -5   5  16          1.69          5.10         3.76 o
  -4   5  16         22.29         11.16         4.05 o
  -3   5  16         30.15         27.18         4.15 o
  -2   5  16         23.15         22.79         4.02 o
  -1   5  16         24.53         28.86         5.21 o
   0   5  16         11.75         16.56         4.71 o
   1   5  16          1.62          3.79         4.35 o
   2   5  16         53.85         59.23        12.92 o
   3   5  16          6.32          8.78         5.98 o
  -9   6  16          0.26          2.50         5.07 o
  -8   6  16         20.07         20.69         5.92 o
  -7   6  16          1.48          2.73         4.35 o
  -6   6  16          5.90          1.14         4.21 o
  -5   6  16          2.76          0.25         3.62 o
  -4   6  16          1.42          1.54         3.53 o
  -3   6  16          3.68          5.80         3.21 o
  -2   6  16          0.52         -0.03         2.93 o
  -1   6  16         45.36         48.97         6.15 o
   0   6  16         28.02         35.72         5.65 o
   1   6  16          1.22          4.04         5.13 o
   2   6  16         11.95         20.72         6.73 o
   3   6  16          5.65         13.15         6.75 o
  -9   7  16          0.23          1.53         4.76 o
  -8   7  16          2.66          4.43         4.95 o
  -7   7  16          8.05         -0.47         4.73 o
  -6   7  16          0.66         -0.52         3.72 o
  -5   7  16         13.15          7.22         5.95 o
  -4   7  16         21.36         28.48         4.99 o
  -3   7  16          2.31         -0.58         3.02 o
  -2   7  16          0.88          2.35         3.02 o
  -1   7  16         30.97         33.24         4.90 o
   0   7  16          1.01          2.98         5.65 o
   1   7  16         49.43         69.75         8.76 o
   2   7  16         21.79         25.82         7.16 o
   3   7  16          4.19         12.51         6.55 o
  -9   8  16          0.82          3.05         4.74 o
  -8   8  16          0.56          4.00         4.72 o
  -7   8  16          4.77         -2.51         4.27 o
  -6   8  16         24.53         27.86         4.94 o
  -5   8  16          8.08          7.29         3.96 o
  -4   8  16          6.75          8.96         4.02 o
  -3   8  16         24.97         34.11         4.72 o
  -2   8  16          0.43         -2.91         5.43 o
  -1   8  16         16.73         26.66         5.05 o
   0   8  16          5.63         12.53         5.55 o
   1   8  16         13.00         23.31         7.06 o
   2   8  16          5.32          0.21         5.37 o
  -8   9  16          0.59         -3.67         6.97 o
  -7   9  16          0.38         -3.92         3.92 o
  -6   9  16          1.50         -3.32         3.32 o
  -5   9  16          0.00         -3.36         3.44 o
  -4   9  16          8.66         10.67         4.23 o
  -3   9  16          0.06         -3.64         3.99 o
  -2   9  16          1.50         -0.78         3.37 o
  -1   9  16          5.85          4.84         3.71 o
   0   9  16          0.06         -3.09         3.64 o
   1   9  16          6.56          1.93         5.35 o
   2   9  16          1.40         -1.11         5.29 o
  -8  10  16          0.16          3.01         4.37 o
  -7  10  16          3.46         -2.00         3.74 o
  -6  10  16          1.90          1.85         3.97 o
  -5  10  16         12.26         11.29         4.74 o
  -4  10  16          0.06         -2.80         3.87 o
  -3  10  16          9.44          1.45         4.42 o
  -2  10  16          3.28          7.52         3.65 o
  -1  10  16          0.68          0.14         3.72 o
   0  10  16          3.55          5.51         3.50 o
   1  10  16          0.00         -1.67         4.81 o
   2  10  16          4.97          9.70         6.15 o
  -7  11  16         32.92         45.14         5.02 o
  -6  11  16         24.10         15.42         7.15 o
  -5  11  16          3.18         -1.67         3.64 o
  -4  11  16          1.98         -0.44         3.89 o
  -3  11  16          1.82          6.35         4.74 o
  -2  11  16          2.27         -2.66         3.25 o
  -1  11  16         24.74         24.20         4.58 o
   0  11  16         12.99         12.88         3.88 o
   1  11  16         16.36         16.87         5.10 o
  -7  12  16          1.42         -8.70         8.70 o
  -6  12  16         17.29         28.02        11.34 o
  -5  12  16         23.60         20.44         4.33 o
  -4  12  16          0.99         -1.24         3.83 o
  -3  12  16         12.52          9.12         4.66 o
  -2  12  16         48.11         50.96         6.84 o
  -1  12  16         16.22         10.14         4.70 o
   0  12  16         25.26         32.59         4.51 o
  -6  13  16         20.83         31.44        11.16 o
  -5  13  16          0.68          0.00         9.66 o
  -4  13  16         24.51         25.86         4.49 o
  -3  13  16          0.82          2.11         4.06 o
  -2  13  16         20.93         22.17         5.54 o
  -1  13  16          0.02         -2.81         4.18 o
  -4  14  16         14.93         17.77        10.21 o
  -3  14  16        164.28        175.88        11.94 o
  -2  14  16         17.75         22.41         5.29 o
  -9   1  17          0.00         -3.71         4.99 o
  -8   1  17          0.55         -6.47         6.86 o
  -7   1  17          0.08          4.61         5.85 o
  -6   1  17         22.81         23.94         6.64 o
  -5   1  17        294.71        311.48        16.59 o
  -4   1  17          5.34          9.67         5.38 o
  -3   1  17          2.53          2.67         4.77 o
  -2   1  17          0.06         -3.45         4.43 o
  -1   1  17         33.19         37.50         7.18 o
   0   1  17         29.11         33.77        11.71 o
   1   1  17          1.17          7.72         5.55 o
   2   1  17        123.21        135.30        15.03 o
  -9   2  17          7.54          5.47         5.51 o
  -8   2  17         20.35         30.90         6.91 o
  -7   2  17         88.43         83.40         9.05 o
  -6   2  17          0.00         -1.34         5.19 o
  -5   2  17          1.11          4.73         5.01 o
  -4   2  17        114.52        116.99        10.30 o
  -3   2  17         12.30          8.28         5.41 o
  -2   2  17         96.84        112.74        10.10 o
  -1   2  17          0.74         -2.81         4.61 o
   0   2  17         10.07          3.30         5.13 o
   1   2  17          8.00          6.91         5.42 o
   2   2  17          0.23          7.33         6.07 o
  -9   3  17          0.52          1.03         8.02 o
  -8   3  17          3.36         15.25         5.78 o
  -7   3  17         27.05         26.23         6.41 o
  -6   3  17         66.36         66.63         8.08 o
  -5   3  17          7.97          9.42         5.16 o
  -4   3  17          6.13         14.41         5.68 o
  -3   3  17          0.23         -4.11         4.11 o
  -2   3  17          0.35         -2.68         4.39 o
  -1   3  17          3.76         -2.05         4.84 o
   0   3  17         30.15         25.82         6.82 o
   1   3  17         34.80         22.97         9.04 o
   2   3  17        109.71        131.86        16.45 o
  -9   4  17          0.01          0.15         4.97 o
  -8   4  17          2.79          5.28         5.20 o
  -7   4  17          2.37          3.21         7.06 o
  -6   4  17         29.01         22.61         7.38 o
  -5   4  17         31.78         44.78         7.21 o
  -4   4  17          4.63         -3.86         4.23 o
  -3   4  17         12.29         17.20         7.84 o
  -2   4  17         11.42         13.53         4.65 o
  -1   4  17         16.01          9.22         6.24 o
   0   4  17          0.08         -3.89         3.89 o
   1   4  17          0.58          4.86         4.65 o
   2   4  17         98.81        122.26        12.46 o
  -9   5  17          0.19          3.22         5.30 o
  -8   5  17          1.63          2.68         5.08 o
  -7   5  17          0.86         -3.86         3.98 o
  -6   5  17          0.20         -1.10         4.40 o
  -5   5  17          0.00         -2.83         4.09 o
  -4   5  17         18.58         13.16         8.68 o
  -3   5  17         21.28         21.92         5.05 o
  -2   5  17         74.86         82.49         7.40 o
  -1   5  17         17.91         23.25         5.35 o
   0   5  17         15.01          7.77         4.99 o
   1   5  17         14.46         17.89        12.07 o
   2   5  17          1.11         -3.23        10.89 o
  -8   6  17          0.43         -1.08         4.75 o
  -7   6  17         14.35         10.60         9.91 o
  -6   6  17          0.25         -1.62         4.30 o
  -5   6  17          0.01         -0.95         4.16 o
  -4   6  17         10.51          3.68         4.11 o
  -3   6  17         56.58         49.94         5.08 o
  -2   6  17          8.77          9.33         4.51 o
  -1   6  17         21.85         30.17         5.73 o
   0   6  17         35.77         42.62         7.65 o
   1   6  17          0.56         -1.77         5.19 o
   2   6  17         22.11         30.17         7.73 o
  -8   7  17          3.34          3.59         5.29 o
  -7   7  17          0.47         -0.02         4.77 o
  -6   7  17          0.17          0.13         4.70 o
  -5   7  17         22.61         26.02         6.12 o
  -4   7  17         21.93         29.06         5.22 o
  -3   7  17         18.10         13.63         4.66 o
  -2   7  17          1.15         -0.85         3.36 o
  -1   7  17          0.64          0.97         5.22 o
   0   7  17          8.87         13.81         6.24 o
   1   7  17          2.79          4.30         5.65 o
  -8   8  17          0.69          1.01         4.94 o
  -7   8  17          3.58          5.08         5.95 o
  -6   8  17          5.53          5.36         8.91 o
  -5   8  17          0.10         -1.14         3.92 o
  -4   8  17          0.10          1.36         4.07 o
  -3   8  17          0.29          1.58         3.81 o
  -2   8  17          1.86          2.87         3.92 o
  -1   8  17          3.03          2.78         5.09 o
   0   8  17          0.03          7.44         6.52 o
   1   8  17         23.35         21.12         6.87 o
  -7   9  17          2.05          0.74         4.67 o
  -6   9  17          0.10          4.09         4.77 o
  -5   9  17         31.41         26.13         6.02 o
  -4   9  17          0.32         -3.86         4.24 o
  -3   9  17          2.97          5.82         4.96 o
  -2   9  17          5.05          4.95         3.92 o
  -1   9  17         35.79         41.44         5.60 o
   0   9  17          0.97         -4.56         4.56 o
   1   9  17          0.36         -5.36         5.36 o
  -7  10  17          1.14         -0.77         4.78 o
  -6  10  17          6.32          6.89         4.62 o
  -5  10  17          0.11          1.68         5.22 o
  -4  10  17         11.42          6.64         4.94 o
  -3  10  17         56.27         59.90         7.56 o
  -2  10  17         14.11         13.91         4.34 o
  -1  10  17          0.56          2.87         4.01 o
   0  10  17          3.03          5.52         5.98 o
  -6  11  17          4.72          7.76         4.32 o
  -5  11  17         46.51         58.35        17.31 o
  -4  11  17          0.27         -0.11         4.81 o
  -3  11  17         18.29         24.58         7.43 o
  -2  11  17         13.91         15.90         5.49 o
  -1  11  17          0.90         -3.87         3.87 o
  -4  12  17         46.51         53.01         9.80 o
  -3  12  17          7.73          6.50         6.47 o
  -2  12  17         32.76         39.89        10.25 o
  -8   0  18         15.09         11.85         9.11 o
  -7   0  18        157.67        171.50        18.04 o
  -6   0  18         45.70         44.65        11.48 o
  -5   0  18          0.00          9.34         7.88 o
  -4   0  18        162.00        158.42        17.04 o
  -3   0  18         43.41         59.59        12.21 o
  -2   0  18          6.55          1.28         6.88 o
  -1   0  18          4.54          7.02         8.16 o
   0   0  18         70.88         72.40        13.67 o
   1   0  18          9.09          9.02         9.25 o
  -8   1  18          0.39         -0.62         5.57 o
  -7   1  18          4.74          3.38         5.67 o
  -6   1  18         42.12         46.25         9.73 o
  -5   1  18         70.17         71.77         9.45 o
  -4   1  18         10.37         21.25         6.53 o
  -3   1  18          0.91         -1.62         4.83 o
  -2   1  18         27.25         26.10         6.98 o
  -1   1  18          2.55          4.59         5.26 o
   0   1  18          7.69          7.79         6.12 o
   1   1  18         40.54         46.95        22.48 o
  -8   2  18         10.89         10.27         6.22 o
  -7   2  18         22.54         20.28         6.57 o
  -6   2  18          8.30         19.19         6.36 o
  -5   2  18          0.78          0.98         5.12 o
  -4   2  18          0.15         -4.64         4.64 o
  -3   2  18         25.74         11.61         8.66 o
  -2   2  18          8.99         12.13         5.72 o
  -1   2  18          2.41          6.30         5.48 o
   0   2  18         15.68         17.13         6.40 o
   1   2  18          0.24         -5.29         5.36 o
  -8   3  18          4.05          5.74         8.02 o
  -7   3  18          6.62         10.68         5.92 o
  -6   3  18         16.56         14.35         7.13 o
  -5   3  18          0.19          3.25         5.10 o
  -4   3  18          0.78         -5.39         6.45 o
  -3   3  18          6.02         10.84         7.15 o
  -2   3  18          0.09         -4.52         4.66 o
  -1   3  18          0.00         -2.24         4.87 o
   0   3  18         12.39         22.34         6.96 o
   1   3  18          1.93          9.31         6.50 o
  -8   4  18          5.22          1.73         5.41 o
  -7   4  18          0.17          4.77         5.13 o
  -6   4  18          7.91          6.41         5.18 o
  -5   4  18          0.82         -4.77         4.77 o
  -4   4  18          2.45          6.79         7.59 o
  -3   4  18          0.21         -2.06         4.97 o
  -2   4  18          4.60          0.33         5.14 o
  -1   4  18          1.05          6.58         5.60 o
   0   4  18         12.87         11.68         5.94 o
   1   4  18          2.51         -1.96         7.43 o
  -7   5  18         19.27         16.88         5.87 o
  -6   5  18          4.19          6.30         5.13 o
  -5   5  18          3.67         -4.35         5.63 o
  -4   5  18          5.77          4.01         5.83 o
  -3   5  18          2.84          3.63         5.13 o
  -2   5  18          5.25          7.11         5.65 o
  -1   5  18         31.59         32.34         7.70 o
   0   5  18         10.15         10.11         8.11 o
  -7   6  18         11.36         14.23         5.94 o
  -6   6  18         29.31         27.70         6.60 o
  -5   6  18         33.27         40.90         7.19 o
  -4   6  18          5.47          7.45         5.21 o
  -3   6  18          1.38          0.59         4.94 o
  -2   6  18         37.65         42.14         8.24 o
  -1   6  18          2.75          3.84         5.48 o
   0   6  18          0.07          3.20         5.81 o
  -7   7  18         25.22         27.99         9.82 o
  -6   7  18          2.07          3.63         5.29 o
  -5   7  18          0.39          0.96         5.85 o
  -4   7  18         34.58         39.82         8.27 o
  -3   7  18          0.74          0.40         3.45 o
  -2   7  18          0.87         -3.22         4.78 o
  -1   7  18         17.14         29.78        10.84 o
   0   7  18         23.35         34.69         7.77 o
  -6   8  18          0.15          0.07        14.69 o
  -5   8  18          1.57          7.33         5.41 o
  -4   8  18          0.23          3.01         5.08 o
  -3   8  18          9.80          8.35         5.31 o
  -2   8  18         20.03         14.31         6.11 o
  -1   8  18          4.85          7.71         6.56 o
  -5   9  18          6.45          3.64         6.47 o
  -4   9  18         24.54         20.44         8.29 o
  -3   9  18         10.82         16.08         6.05 o
  -2   9  18         10.92         14.90         4.93 o
  -4  10  18         27.62         33.21         8.34 o
  -3  10  18         13.87         22.32         7.65 o
  -7   1  19          0.02          4.39         7.24 o
  -6   1  19         15.06         13.57         6.33 o
  -5   1  19         16.09         13.88         6.44 o
  -4   1  19          1.52         -4.89         4.89 o
  -3   1  19         15.34         15.04         6.57 o
  -2   1  19         10.97         31.65         9.16 o
  -1   1  19          0.36         -0.92         5.72 o
  -6   2  19         15.19         23.11         6.90 o
  -5   2  19         16.71         24.22         7.01 o
  -4   2  19          5.24          0.36         5.52 o
  -3   2  19          2.65          1.67         5.42 o
  -2   2  19          1.52          0.00        10.02 o
  -1   2  19          1.48          0.73         5.66 o
  -6   3  19          2.77         -0.19         5.40 o
  -5   3  19         11.71         11.13         8.09 o
  -4   3  19          1.01          1.50         9.32 o
  -3   3  19          1.79         -4.66         4.66 o
  -2   3  19          1.53         -2.52         5.36 o
  -1   3  19          0.30         -2.72         5.69 o
  -6   4  19         20.01         13.54         6.66 o
  -5   4  19          1.55         -4.68         4.68 o
  -4   4  19          2.19         -0.48         5.27 o
  -3   4  19         25.68         29.17         8.45 o
  -2   4  19          2.19          2.18         6.22 o
  -1   4  19          5.22         12.80         6.05 o
  -5   5  19          8.93         12.45         7.52 o
  -4   5  19         12.73         11.12         6.31 o
  -3   5  19          0.03          0.28         6.15 o
  -2   5  19          9.06          6.24         6.12 o
  -5   6  19          0.05          0.05         5.43 o
  -4   6  19         10.20         13.40         6.19 o
  -3   6  19          0.18          0.21         5.40 o
                                                
