# Supplementary material for: Crystal structures of (E)-(3-ethyl-1-methyl-2,6-di­phenyl­piperidin-4-yl­idene)amino phenyl carbonate and (E)-(3-isopropyl-1-methyl-2,6-di­phenyl­piperidin-4-yl­idene)amino phenyl carbonate
Source: Acta Crystallogr Sect E Struct Rep Online. 2014 Sep 13;70(Pt 10):199–202. doi: 10.1107/S1600536814018893 (PMC4257207; doi:10.1107/S1600536814018893)
Supplement: Supplementary file 3 [file e-70-00199-IIsup3.hkl]

# 
# h,k,l, Fc-squared, Fo-squared, sigma(Fo-squared) and status flag 
# 
data_II
_shelx_title ' RAGU5 in P2(1)/c' 
_shelx_refln_list_code          4 
_shelx_F_calc_maximum      241.82 
_exptl_crystal_F_000       944.00 
_reflns_d_resolution_high  0.8533 
 
loop_ 
 _symmetry_equiv_pos_as_xyz 
 'x, y, z' 
 '-x, y+1/2, -z+1/2' 
 '-x, -y, -z' 
 'x, -y-1/2, z-1/2' 
 
_cell_length_a    10.3511 
_cell_length_b    23.9398 
_cell_length_c    10.0587 
_cell_angle_alpha  90.000 
_cell_angle_beta   94.997 
_cell_angle_gamma  90.000 
 
_shelx_F_squared_multiplier     1.000 
 
loop_ 
 _refln_index_h 
 _refln_index_k 
 _refln_index_l 
 _refln_F_squared_calc 
 _refln_F_squared_meas 
 _refln_F_squared_sigma 
 _refln_observed_status 
   2   0   0    43664.40    41049.72    521.48 o 
   3   0   0     5145.10     4956.92     70.55 o 
   4   0   0     2850.95     2985.56     57.81 o 
   5   0   0      164.96      199.83      7.18 o 
   6   0   0      792.78      959.88     21.97 o 
   7   0   0      247.25      237.07      9.25 o 
   8   0   0        3.43        1.87      3.79 o 
   9   0   0        7.37        1.69      4.12 o 
  10   0   0      176.94      139.39     11.71 o 
  11   0   0        4.05        9.13      5.44 o 
  12   0   0        0.02       -6.98      6.98 o 
   2   1   0     2025.61     1936.43     19.93 o 
   3   1   0     1057.50     1096.34     11.52 o 
   4   1   0       21.12       26.45      1.58 o 
   6   1   0        7.53       15.08      2.30 o 
   7   1   0      227.64      286.58      7.31 o 
   8   1   0       47.80       37.48      3.61 o 
   9   1   0        6.62        4.46      3.07 o 
  10   1   0      118.70      116.59      6.86 o 
  11   1   0        3.35        3.64      3.77 o 
  12   1   0        6.65       13.13      5.16 o 
   1   2   0      306.15      283.90      8.41 o 
   2   2   0     3449.00     3429.31     33.02 o 
   3   2   0      812.20      865.83      9.47 o 
   4   2   0      219.77      223.32      4.09 o 
   5   2   0      121.96      154.71      4.20 o 
   6   2   0       45.33       63.80      3.37 o 
   7   2   0      171.33      160.26      5.02 o 
   8   2   0      544.91      524.80     10.37 o 
   9   2   0       42.22       41.78      3.79 o 
  10   2   0        1.56        2.48      3.70 o 
  11   2   0        1.20       -2.67      3.74 o 
  12   2   0        1.83        0.08      6.85 o 
   1   3   0     1616.20     1737.47     17.00 o 
   2   3   0      554.39      606.45      7.07 o 
   3   3   0     1026.35      984.60     11.33 o 
   4   3   0     1934.14     1996.68     22.68 o 
   5   3   0     1078.51     1165.22     15.43 o 
   6   3   0      425.81      455.88      8.48 o 
   7   3   0      306.66      289.47      6.82 o 
   8   3   0      331.25      305.78      7.59 o 
   9   3   0       30.80       27.54      3.47 o 
  10   3   0        7.41       -0.43      3.67 o 
  11   3   0        1.89       -2.55      4.42 o 
  12   3   0        0.09       -2.93      6.53 o 
   0   4   0       56.28       45.07      1.75 o 
   1   4   0     1499.79     1487.20     14.77 o 
   2   4   0     8239.22     7985.32     79.39 o 
   3   4   0      241.70      243.78      3.73 o 
   4   4   0      147.53      180.24      3.97 o 
   5   4   0      540.90      504.87     10.36 o 
   6   4   0      439.01      516.70      9.96 o 
   7   4   0      262.17      230.39      6.59 o 
   8   4   0      186.92      197.51      6.61 o 
   9   4   0      100.67       94.01      5.29 o 
  10   4   0       63.92       68.64      6.65 o 
  11   4   0        2.31       -4.14      5.74 o 
   1   5   0      287.54      269.29      3.34 o 
   2   5   0     6707.19     6745.73     64.15 o 
   3   5   0     1927.95     1809.83     24.47 o 
   4   5   0       23.87       10.84      1.53 o 
   5   5   0      499.72      507.55     10.47 o 
   6   5   0        5.94       -1.26      1.97 o 
   7   5   0      114.32      103.42      4.91 o 
   8   5   0        7.43        6.65      2.91 o 
   9   5   0      289.92      307.43      8.88 o 
  10   5   0        0.63       -3.09      3.90 o 
  11   5   0       25.02       20.03      5.31 o 
   0   6   0    26690.97    26127.47    333.09 o 
   1   6   0     2071.13     1969.48     19.83 o 
   2   6   0      999.20     1043.66     11.17 o 
   3   6   0      546.34      491.27      6.97 o 
   4   6   0     1061.69     1130.89     18.83 o 
   5   6   0       89.68       86.62      3.97 o 
   6   6   0       73.19       86.45      4.39 o 
   7   6   0       85.17       93.37      4.40 o 
   8   6   0      226.21      219.36      7.04 o 
   9   6   0      101.20      121.26      5.82 o 
  10   6   0       78.60       66.21      6.69 o 
  11   6   0        0.13        4.23      4.61 o 
   1   7   0     3840.40     3786.46     35.08 o 
   2   7   0      424.44      450.20      5.73 o 
   3   7   0      109.33      133.80      2.97 o 
   4   7   0       96.22       98.53      3.36 o 
   5   7   0      431.71      407.23      9.25 o 
   6   7   0       35.14       39.44      3.43 o 
   7   7   0      130.99      133.42      5.76 o 
   8   7   0       86.85       92.72      4.97 o 
   9   7   0      115.82      120.16      5.98 o 
  10   7   0       49.69       48.60      6.14 o 
  11   7   0        0.69       -1.36      5.99 o 
   0   8   0     5624.82     6055.33     78.51 o 
   1   8   0        8.91       12.51      1.02 o 
   2   8   0      142.62      121.91      2.75 o 
   3   8   0       14.57       23.51      1.79 o 
   4   8   0     4350.96     4743.80     54.36 o 
   5   8   0       92.42       90.83      4.28 o 
   6   8   0      540.27      509.37     11.33 o 
   7   8   0       44.97       44.93      3.99 o 
   8   8   0        5.55       -2.32      2.56 o 
   9   8   0       21.98       25.49      4.40 o 
  10   8   0      209.20      227.42     10.54 o 
  11   8   0        0.93       -1.94      4.89 o 
   1   9   0     3248.27     3211.84     33.06 o 
   2   9   0      430.76      412.25      6.25 o 
   3   9   0      315.44      370.32      7.02 o 
   4   9   0      393.93      382.73      7.28 o 
   5   9   0       11.58        8.85      2.05 o 
   6   9   0      205.55      215.81      7.22 o 
   7   9   0       98.93      103.36      5.37 o 
   8   9   0        3.33        3.09      3.18 o 
   9   9   0      188.48      215.57      7.81 o 
  10   9   0       42.12       54.54      5.96 o 
  11   9   0       41.02       51.92      6.88 o 
   0  10   0     2747.46     2965.39     43.53 o 
   1  10   0     1977.59     1934.08     20.77 o 
   2  10   0       43.24       36.19      1.94 o 
   3  10   0     1201.16     1292.43     20.98 o 
   4  10   0      921.57      894.91     13.54 o 
   5  10   0      335.35      368.26      8.23 o 
   6  10   0       76.46       71.52      4.06 o 
   7  10   0       32.57       39.80      3.86 o 
   8  10   0       82.01       92.77      5.35 o 
   9  10   0        7.45        3.55      3.46 o 
  10  10   0        1.53        0.34      4.78 o 
  11  10   0       24.09       42.52      6.79 o 
   1  11   0      114.45      146.14      3.17 o 
   2  11   0     4173.53     4137.31     47.71 o 
   3  11   0        5.55        3.88      1.82 o 
   4  11   0      106.33       97.50      4.05 o 
   5  11   0       84.40       82.96      5.06 o 
   6  11   0      102.26      122.80      5.17 o 
   7  11   0      184.91      178.76      6.51 o 
   8  11   0       12.66       19.64      4.80 o 
   9  11   0       89.46       86.58      6.35 o 
  10  11   0        9.66        9.92      4.30 o 
  11  11   0        0.04        2.93      5.05 o 
   0  12   0     1049.12     1039.93     19.00 o 
   1  12   0       32.02       25.00      1.86 o 
   2  12   0     2863.27     2884.32     36.47 o 
   3  12   0      449.79      475.17      8.54 o 
   4  12   0       28.22       18.55      2.44 o 
   5  12   0        5.21        4.04      2.84 o 
   6  12   0       18.93       19.94      3.07 o 
   7  12   0      100.50       94.86      5.14 o 
   8  12   0       84.70       77.43      6.79 o 
   9  12   0       32.37       29.97      5.01 o 
  10  12   0       12.89       15.83      5.13 o 
   1  13   0      252.34      260.84      6.03 o 
   2  13   0       70.34       75.20      3.38 o 
   3  13   0       98.23      100.68      3.47 o 
   4  13   0       12.44       10.46      2.33 o 
   5  13   0      155.03      163.41      6.01 o 
   6  13   0       28.83       33.55      3.59 o 
   7  13   0       80.58       91.74      5.21 o 
   8  13   0        1.91        2.51      3.58 o 
   9  13   0       23.49       25.70      5.80 o 
  10  13   0       24.13       30.27      5.92 o 
   0  14   0     1826.47     2097.07     35.88 o 
   1  14   0        0.00       -1.25      1.39 o 
   2  14   0        0.05        0.85      1.62 o 
   3  14   0       74.60       81.05      3.58 o 
   4  14   0       80.92       89.75      4.30 o 
   5  14   0        0.03       -2.20      2.20 o 
   6  14   0       23.30       19.12      3.27 o 
   7  14   0      117.52      116.12      9.57 o 
   8  14   0       38.05       35.96      4.79 o 
   9  14   0       25.83       22.97      4.83 o 
  10  14   0       10.24        5.37      4.92 o 
   1  15   0        3.08        8.73      1.98 o 
   2  15   0      452.53      426.41      8.07 o 
   3  15   0      411.15      428.77      9.01 o 
   4  15   0        0.38        0.48      2.17 o 
   5  15   0      334.25      327.04      8.44 o 
   6  15   0      213.23      221.69      7.29 o 
   7  15   0       48.51       43.78      4.80 o 
   8  15   0       41.46       42.62      5.15 o 
   9  15   0        1.91        7.74      4.54 o 
  10  15   0       23.83       22.89      5.82 o 
   0  16   0      370.82      400.77      8.82 o 
   1  16   0      238.26      249.89      5.33 o 
   2  16   0        0.08       -1.44      1.82 o 
   3  16   0       74.03       72.16      5.55 o 
   4  16   0      532.74      551.58     12.66 o 
   5  16   0       44.30       50.87      4.11 o 
   6  16   0      383.96      335.99     13.05 o 
   7  16   0      148.22      137.09      7.10 o 
   8  16   0        9.98       10.15      3.94 o 
   9  16   0        4.02        9.18      4.73 o 
   1  17   0       71.88       83.89      3.28 o 
   2  17   0      156.11      166.09      5.31 o 
   3  17   0      436.01      454.63      9.73 o 
   4  17   0       54.42       53.27      4.58 o 
   5  17   0      216.24      226.96      7.36 o 
   6  17   0       68.98       76.82      5.71 o 
   7  17   0       20.95       31.27      4.63 o 
   8  17   0        0.01       -3.55      3.55 o 
   9  17   0        0.87        2.46      4.39 o 
   0  18   0       80.84       71.06      9.20 o 
   1  18   0       69.87       73.24      3.57 o 
   2  18   0       11.40       12.32      2.47 o 
   3  18   0      389.45      391.94     10.34 o 
   4  18   0      229.96      242.20     11.04 o 
   5  18   0        1.13        1.96      3.46 o 
   6  18   0      102.98      114.50      6.65 o 
   7  18   0        3.62        5.47      3.76 o 
   8  18   0        0.00        3.07      4.36 o 
   9  18   0        7.20       -2.17      4.47 o 
   1  19   0       16.13       19.99      3.37 o 
   2  19   0      470.48      472.06     10.00 o 
   3  19   0      146.77      129.45      6.29 o 
   4  19   0       79.78       73.28      5.36 o 
   5  19   0      148.13      140.56      7.08 o 
   6  19   0        1.23        1.30      4.12 o 
   7  19   0       16.87       19.21      4.40 o 
   8  19   0        1.00        0.96      4.20 o 
   0  20   0       12.07        8.34      3.74 o 
   1  20   0       71.57       70.63      4.01 o 
   2  20   0      292.19      308.24      9.34 o 
   3  20   0       21.89       26.98      4.14 o 
   4  20   0      259.34      268.33      9.29 o 
   5  20   0        1.21        6.89      3.75 o 
   6  20   0        0.09        0.89      3.48 o 
   7  20   0        6.63        4.42      4.33 o 
   8  20   0        1.91        5.30      4.54 o 
   1  21   0        2.83        7.34      3.39 o 
   2  21   0      122.74      136.03      7.20 o 
   3  21   0       26.75       26.69      4.23 o 
   4  21   0       17.64       13.56      3.87 o 
   5  21   0        9.77       17.81      4.26 o 
   6  21   0        1.05        7.81      3.98 o 
   7  21   0        4.57        6.06      4.36 o 
   8  21   0       19.85       15.16     11.27 o 
   0  22   0       10.07       11.20      6.72 o 
   1  22   0       62.20       61.27      5.05 o 
   2  22   0       13.26       15.21      3.92 o 
   3  22   0        2.32       -1.24      3.39 o 
   4  22   0      119.27      115.75      6.77 o 
   5  22   0        4.68        4.56      3.89 o 
   6  22   0       50.61       48.29      6.15 o 
   7  22   0       10.10        5.91      4.85 o 
   1  23   0       45.46       45.23      4.74 o 
   2  23   0       18.83       21.26      4.10 o 
   3  23   0        6.73        4.85      3.60 o 
   4  23   0       57.88       57.54      5.68 o 
   5  23   0        8.99       12.18      4.63 o 
   6  23   0       37.49       45.59      9.39 o 
   0  24   0      147.63      142.82     12.49 o 
   1  24   0       40.87       33.92      5.73 o 
   2  24   0       27.58       28.24      4.48 o 
   3  24   0       28.75       29.73      4.68 o 
   4  24   0        5.98        4.86      4.23 o 
   5  24   0        0.43        4.54      4.28 o 
   6  24   0       28.34       42.11      6.39 o 
   1  25   0       57.50       71.77      8.96 o 
   2  25   0       49.61       52.32      6.55 o 
   3  25   0       46.17       49.70      7.60 o 
   4  25   0        3.85       10.90      5.91 o 
   5  25   0       12.42       21.63      6.81 o 
   0  26   0        0.51        6.15     13.10 o 
   1  26   0        0.87       -3.49      4.37 o 
   2  26   0        0.42        5.46      5.29 o 
   3  26   0        1.24        9.14      6.93 o 
   4  26   0        1.07        6.89      8.49 o 
   1  27   0        0.95       -2.51      5.63 o 
   2  27   0        5.68        8.73      6.23 o 
   3  27   0        9.01       13.40      7.36 o 
   0  28   0        3.29       -6.98      6.98 o 
 -12   1   1        7.72        8.16      4.89 o 
 -11   1   1        1.10       -3.68      3.68 o 
 -10   1   1      144.41      119.43      5.63 o 
  -9   1   1        5.95        6.35      3.59 o 
  -8   1   1      746.28      733.54     13.79 o 
  -7   1   1       96.72       91.30      4.15 o 
  -6   1   1      156.23      107.30      3.70 o 
  -5   1   1      209.27      213.07      4.55 o 
  -4   1   1      263.84      285.47      4.98 o 
  -3   1   1       18.58       20.61      1.18 o 
  -2   1   1     2760.33     2510.55     26.96 o 
  -1   1   1      750.76      698.26      9.65 o 
   1   1   1       33.59       40.11      0.74 o 
   2   1   1     1441.13     1496.95     15.78 o 
   3   1   1     6867.02     7076.64     83.18 o 
   5   1   1     2094.50     2154.15     27.79 o 
   6   1   1      353.83      331.30      7.50 o 
   7   1   1      147.94      141.82      5.79 o 
   8   1   1      191.75      163.96      6.35 o 
   9   1   1      298.65      301.61      8.19 o 
  10   1   1        0.08       -3.15      3.15 o 
  11   1   1       31.68       46.17      6.30 o 
 -12   2   1        0.00       -4.88      6.45 o 
 -11   2   1        2.99       -1.07      3.86 o 
 -10   2   1        4.72        3.13      3.21 o 
  -9   2   1      423.21      405.47      9.36 o 
  -8   2   1       44.97       50.76      3.91 o 
  -7   2   1       24.51       35.88      2.85 o 
  -6   2   1      106.42      123.10      5.35 o 
  -5   2   1      743.08      682.15     13.99 o 
  -4   2   1       20.22       15.91      1.45 o 
  -3   2   1     5112.32     4876.50     46.79 o 
  -1   2   1     6584.08     6272.42     69.79 o 
   0   2   1     4152.19     3687.15     79.20 o 
   1   2   1     1736.82     1652.64     14.84 o 
   2   2   1     5022.92     4943.18     49.75 o 
   3   2   1     1022.48      958.59     10.44 o 
   4   2   1      746.70      882.49     11.24 o 
   5   2   1       14.20       34.19      2.34 o 
   6   2   1      345.86      314.30      6.75 o 
   7   2   1      148.84      136.89      4.73 o 
   8   2   1        0.15        1.08      2.34 o 
   9   2   1       30.48       31.71      4.07 o 
  10   2   1        0.98        0.05      4.59 o 
  11   2   1        2.16        7.10      4.14 o 
 -12   3   1        0.04        4.51      6.79 o 
 -11   3   1        2.21       -4.73      4.73 o 
 -10   3   1       45.04       39.84      4.24 o 
  -9   3   1       12.70        4.79      2.82 o 
  -8   3   1        0.46        3.65      2.44 o 
  -7   3   1       41.54       40.41      2.89 o 
  -6   3   1        8.66       12.35      1.86 o 
  -5   3   1      328.45      296.93      5.69 o 
  -4   3   1     2189.73     2265.09     29.04 o 
  -3   3   1      216.03      150.51      2.78 o 
  -2   3   1    13236.95    12723.30    125.54 o 
  -1   3   1     5119.09     5086.32     53.41 o 
   0   3   1     3918.62     3763.94     36.27 o 
   1   3   1      171.30      134.32      2.02 o 
   2   3   1     1655.94     1616.68     16.30 o 
   3   3   1     8415.01     8211.71     85.56 o 
   4   3   1       22.88       23.58      1.50 o 
   5   3   1       67.39       45.26      2.44 o 
   6   3   1        9.81        8.56      1.94 o 
   7   3   1       75.86       77.70      3.76 o 
   8   3   1      545.83      543.39     10.72 o 
   9   3   1        0.65        6.58      3.16 o 
  10   3   1        4.41        4.25      3.59 o 
  11   3   1       54.05       44.01      6.48 o 
 -12   4   1        0.81       -6.06      9.09 o 
 -11   4   1        5.94        1.29      6.88 o 
 -10   4   1       20.90       19.01      3.80 o 
  -9   4   1       95.38       95.98      5.22 o 
  -8   4   1       86.30       86.93      4.67 o 
  -7   4   1        0.05       -1.88      1.88 o 
  -6   4   1        1.74        0.45      1.70 o 
  -5   4   1      199.42      174.94      4.60 o 
  -4   4   1     1961.24     1863.14     36.68 o 
  -3   4   1      311.23      265.20      4.05 o 
  -2   4   1     1790.33     1811.09     18.91 o 
  -1   4   1     9788.92     8998.02     88.92 o 
   0   4   1    11405.77    10579.57    104.66 o 
   1   4   1     5005.99     4907.97     44.70 o 
   2   4   1     5732.54     5694.56     54.44 o 
   3   4   1      192.62      205.36      4.40 o 
   4   4   1        2.05        3.56      1.27 o 
   5   4   1      227.07      223.57      5.20 o 
   6   4   1      168.73      139.27      4.84 o 
   7   4   1      191.28      163.00      5.60 o 
   8   4   1        2.07        5.79      2.88 o 
   9   4   1      526.98      493.73     12.86 o 
  10   4   1       49.71       50.27      6.06 o 
  11   4   1        0.28        0.52      4.13 o 
 -11   5   1       14.06        3.29      4.87 o 
 -10   5   1       61.77       70.75      5.29 o 
  -9   5   1       90.41       88.66      5.73 o 
  -8   5   1      125.17      130.21      5.44 o 
  -7   5   1        0.00       -1.50      1.85 o 
  -6   5   1        3.81        2.22      1.75 o 
  -5   5   1      816.29      828.62     14.25 o 
  -4   5   1     1322.92     1365.46     18.54 o 
  -3   5   1      906.64     1022.63     13.00 o 
  -2   5   1      569.81      533.18      6.52 o 
  -1   5   1      601.60      703.58      7.65 o 
   0   5   1       57.50       74.64      1.80 o 
   1   5   1     5822.61     5942.07     56.67 o 
   2   5   1       40.82       41.76      1.37 o 
   3   5   1      955.37      967.85     11.52 o 
   4   5   1      279.65      260.10      5.40 o 
   5   5   1     1256.41     1304.08     18.25 o 
   6   5   1      194.75      172.31      5.40 o 
   7   5   1        0.65        4.99      2.38 o 
   8   5   1      351.60      401.01      9.79 o 
   9   5   1       29.86       23.52      4.53 o 
  10   5   1        1.10       -3.28      4.71 o 
  11   5   1        5.09        5.31      4.50 o 
 -11   6   1       18.45       24.61      7.18 o 
 -10   6   1        1.28       -3.46      3.46 o 
  -9   6   1       20.07       19.09      3.44 o 
  -8   6   1      111.64      101.35      4.97 o 
  -7   6   1        0.84       -1.52      2.16 o 
  -6   6   1       95.85       98.65      5.22 o 
  -5   6   1       27.11       38.06      2.68 o 
  -4   6   1      277.61      288.03      5.78 o 
  -3   6   1      860.94      762.96     10.31 o 
  -2   6   1     1019.43      964.21     11.02 o 
   0   6   1      445.93      400.20      5.15 o 
   1   6   1      715.99      776.01      8.54 o 
   2   6   1      341.70      336.18      4.37 o 
   3   6   1     1570.36     1596.30     20.78 o 
   4   6   1        1.45        2.22      1.08 o 
   5   6   1      614.61      555.75      9.53 o 
   6   6   1      210.66      187.92      5.32 o 
   7   6   1      117.29      119.42      5.69 o 
   8   6   1      848.19      860.90     14.85 o 
   9   6   1      125.08      123.26      6.61 o 
  10   6   1        0.33        5.01      4.15 o 
  11   6   1        0.01       -3.92      3.92 o 
 -11   7   1       11.49       10.94      5.34 o 
 -10   7   1       82.16       68.71      5.87 o 
  -9   7   1      107.62       98.19      5.45 o 
  -8   7   1      157.77      141.17     10.66 o 
  -7   7   1       16.07       15.54      3.36 o 
  -6   7   1      451.35      491.88     10.87 o 
  -5   7   1        8.61        6.51      2.69 o 
  -4   7   1        0.47       -0.25      1.32 o 
  -3   7   1        6.39       15.73      1.61 o 
  -2   7   1      309.06      249.43      4.20 o 
  -1   7   1     1627.80     1737.24     16.79 o 
   0   7   1      869.22      868.76      9.44 o 
   1   7   1      286.38      273.30      3.91 o 
   2   7   1      985.66      966.91     10.63 o 
   3   7   1      139.56      152.83      3.93 o 
   4   7   1       39.78       36.35      2.52 o 
   5   7   1     1079.54     1108.45     20.71 o 
   6   7   1        2.69        0.35      2.03 o 
   7   7   1      397.51      402.32      8.63 o 
   8   7   1      266.92      259.97      7.46 o 
   9   7   1       80.15       60.91      5.15 o 
  10   7   1        0.70       -2.97      3.73 o 
  11   7   1       15.37       17.35      4.98 o 
 -11   8   1        5.21        8.05      5.42 o 
 -10   8   1       17.32       22.40      4.58 o 
  -9   8   1      171.83      161.85      6.62 o 
  -8   8   1       36.83       37.37      4.24 o 
  -7   8   1       21.99       27.73      3.51 o 
  -6   8   1       21.23       19.12      2.86 o 
  -5   8   1        1.76        3.97      1.75 o 
  -4   8   1       13.53       18.85      2.14 o 
  -3   8   1     1272.64     1166.04     19.77 o 
  -2   8   1      749.25      678.06      9.42 o 
  -1   8   1     1164.32     1090.86     12.28 o 
   0   8   1       18.66       12.29      1.30 o 
   1   8   1        1.52        2.36      0.78 o 
   2   8   1       41.35       52.37      1.80 o 
   3   8   1     2682.12     2582.58     32.90 o 
   4   8   1       32.70       41.09      3.99 o 
   5   8   1      755.89      737.57     13.01 o 
   6   8   1        0.31       -1.90      1.90 o 
   7   8   1      315.01      282.07      7.90 o 
   8   8   1       10.39        6.25      2.90 o 
   9   8   1        3.09        1.70      3.71 o 
  10   8   1       59.38       50.77      5.79 o 
  11   8   1       31.89       29.94      5.46 o 
 -11   9   1       97.29      128.06     12.57 o 
 -10   9   1       64.35       81.83      6.95 o 
  -9   9   1       46.74       51.05      4.58 o 
  -8   9   1      195.89      177.49      7.18 o 
  -7   9   1        5.42        5.43      2.68 o 
  -6   9   1       32.25       43.44      3.63 o 
  -5   9   1       10.18       13.83      2.27 o 
  -4   9   1       26.64       27.15      2.69 o 
  -3   9   1     2346.55     2287.17     31.93 o 
  -2   9   1      958.47      827.73     10.34 o 
  -1   9   1      329.92      338.05      5.18 o 
   0   9   1      421.64      379.12      5.27 o 
   1   9   1     1857.29     1881.24     19.24 o 
   2   9   1        0.30        2.45      1.39 o 
   3   9   1        3.42       26.66      1.97 o 
   4   9   1       42.83       44.53      3.05 o 
   5   9   1        2.20        0.49      1.61 o 
   6   9   1        0.00       -1.14      2.20 o 
   7   9   1       87.90       72.17      4.65 o 
   8   9   1       52.22       64.17      4.79 o 
  10   9   1       77.95       68.06      6.34 o 
  11   9   1        4.95        6.92      4.90 o 
 -11  10   1        4.19        2.74      6.58 o 
 -10  10   1       43.11       44.59      5.85 o 
  -9  10   1        1.03        5.36      4.11 o 
  -8  10   1        2.90        3.60      3.20 o 
  -7  10   1        4.74        4.36      3.12 o 
  -6  10   1        8.84        9.17      2.64 o 
  -5  10   1       73.38       60.89      3.51 o 
  -4  10   1      763.49      728.18     12.67 o 
  -3  10   1      105.73      112.44      3.66 o 
  -2  10   1      191.98      181.94      3.82 o 
  -1  10   1     1170.63     1186.34     16.61 o 
   0  10   1      836.00      863.81     12.69 o 
   1  10   1     1616.43     1635.83     18.79 o 
   2  10   1     2008.79     2293.50     27.55 o 
   3  10   1        0.04       -0.67      1.24 o 
   4  10   1      137.15      138.20      4.79 o 
   5  10   1      513.77      515.90     10.43 o 
   6  10   1       66.11       50.82      4.79 o 
   7  10   1      446.44      443.71     10.36 o 
   8  10   1       21.74       26.58      3.97 o 
   9  10   1       85.54       78.10      8.50 o 
  10  10   1       32.25       38.32      5.43 o 
  11  10   1        2.85        3.44      4.49 o 
 -11  11   1        3.91        3.60      8.87 o 
 -10  11   1       38.80       37.72      6.81 o 
  -9  11   1       13.38       18.12      5.23 o 
  -8  11   1        3.09        2.42      3.14 o 
  -7  11   1        0.16        4.74      2.88 o 
  -6  11   1       82.91       73.70      4.52 o 
  -5  11   1        0.26       -1.04      2.17 o 
  -4  11   1       18.71       30.35      2.53 o 
  -3  11   1     1851.51     1862.92     24.84 o 
  -2  11   1     1758.28     1744.17     21.58 o 
  -1  11   1      658.63      618.51      9.00 o 
   0  11   1      225.76      273.01      4.64 o 
   1  11   1      876.97      989.22     12.28 o 
   2  11   1     4465.26     4680.25     53.66 o 
   3  11   1      148.23      146.87      4.21 o 
   4  11   1      446.97      444.63      9.14 o 
   5  11   1       20.24        8.37      3.49 o 
   6  11   1      373.16      362.17      9.87 o 
   7  11   1       70.26       73.46      6.33 o 
   8  11   1      312.22      342.86     10.71 o 
   9  11   1        3.57        3.31      4.16 o 
  10  11   1       74.50       80.87      6.70 o 
 -10  12   1       44.65       49.85      6.64 o 
  -9  12   1      122.25      114.04      6.95 o 
  -8  12   1       75.63       80.24      5.19 o 
  -7  12   1       15.59       17.35      3.23 o 
  -6  12   1      227.85      240.74      7.04 o 
  -5  12   1      328.95      306.22      7.58 o 
  -4  12   1     2007.80     1969.16     26.62 o 
  -3  12   1        9.24       13.29      2.11 o 
  -2  12   1     1765.31     1924.59     26.35 o 
  -1  12   1      716.44      701.90     10.11 o 
   0  12   1      328.24      413.90      6.33 o 
   1  12   1     3504.21     3769.81     41.14 o 
   2  12   1       95.57       90.12      3.45 o 
   3  12   1      227.73      234.95      6.12 o 
   4  12   1       23.35       36.14      3.20 o 
   5  12   1       39.81       44.29      3.65 o 
   6  12   1       59.48       53.30      4.51 o 
   7  12   1      108.50      108.33      6.55 o 
   8  12   1       58.05       69.59      5.76 o 
   9  12   1      116.75      113.90      7.17 o 
  10  12   1        0.01       -2.46      3.97 o 
 -10  13   1       51.53       35.55      5.97 o 
  -9  13   1      111.65      120.99      8.01 o 
  -8  13   1      301.85      292.23      9.88 o 
  -7  13   1        1.50        1.89      2.81 o 
  -6  13   1       81.51       85.01      4.62 o 
  -5  13   1      519.65      522.64     10.73 o 
  -4  13   1       36.93       34.21      3.02 o 
  -3  13   1       15.69        9.91      2.02 o 
  -2  13   1       92.38       75.45      3.23 o 
  -1  13   1      274.24      226.53      5.12 o 
   0  13   1       15.38       30.67      1.83 o 
   1  13   1       10.05       19.80      3.37 o 
   2  13   1      911.76      904.52     13.46 o 
   3  13   1      539.69      518.50     10.16 o 
   4  13   1      890.41      881.68     14.03 o 
   5  13   1       44.52       36.51      3.00 o 
   6  13   1      177.74      183.16      7.29 o 
   7  13   1       81.85       76.76      5.66 o 
   8  13   1      204.27      207.98      8.53 o 
   9  13   1       26.96       27.84      4.91 o 
  10  13   1       82.81       94.53      7.40 o 
 -10  14   1        3.85       -0.59      4.62 o 
  -9  14   1        1.97       -1.59      4.00 o 
  -8  14   1      119.94      126.15      7.18 o 
  -7  14   1       20.24       24.81      3.71 o 
  -6  14   1       10.66        8.44      2.88 o 
  -5  14   1       67.68       61.77      4.04 o 
  -4  14   1       84.19      100.39      4.95 o 
  -3  14   1      204.25      217.12      6.00 o 
  -2  14   1      311.05      312.79      7.51 o 
  -1  14   1      109.62      106.75      3.60 o 
   0  14   1      235.85      222.72      7.09 o 
   1  14   1      258.05      263.00      5.85 o 
   2  14   1       11.28       16.10      1.94 o 
   3  14   1       81.33       87.71      3.64 o 
   4  14   1       62.06       64.82      3.63 o 
   5  14   1       36.06       36.40      3.46 o 
   6  14   1      192.57      182.39      7.47 o 
   7  14   1        0.81        2.01      3.52 o 
   8  14   1        3.92        2.60      3.58 o 
   9  14   1       21.46       16.39      4.86 o 
  10  14   1        7.15        9.08      4.59 o 
 -10  15   1        4.26        5.61      4.80 o 
  -9  15   1       11.37        2.82      4.38 o 
  -8  15   1       20.56       11.79      6.23 o 
  -7  15   1      173.20      171.28      6.73 o 
  -6  15   1        0.34        0.20      2.66 o 
  -5  15   1       18.50       15.72      2.92 o 
  -4  15   1      239.48      223.27      6.56 o 
  -3  15   1      833.42      751.26     14.82 o 
  -2  15   1       11.48       13.03      2.56 o 
  -1  15   1      502.81      530.37     11.02 o 
   0  15   1      129.64      119.83      4.90 o 
   1  15   1       25.20       34.28      2.28 o 
   2  15   1      201.87      196.95      5.24 o 
   3  15   1       94.30      100.35      3.96 o 
   4  15   1       17.82       17.87      2.94 o 
   5  15   1      386.86      397.00      9.51 o 
   6  15   1       57.00       57.02      5.05 o 
   7  15   1      102.47      116.46      6.77 o 
   8  15   1        7.19        3.69      3.93 o 
   9  15   1        0.44       -2.29      3.80 o 
  10  15   1       14.87       21.91      5.84 o 
  -9  16   1       16.84       15.52      5.09 o 
  -8  16   1       15.76       23.18      4.96 o 
  -7  16   1        5.34        8.33      3.90 o 
  -6  16   1        1.23        0.41      2.78 o 
  -5  16   1      321.83      301.01      8.86 o 
  -4  16   1       70.15       65.14      4.06 o 
  -3  16   1       79.00       82.91      4.66 o 
  -2  16   1      126.85      117.68      5.07 o 
  -1  16   1      279.33      320.76      8.15 o 
   0  16   1      570.16      610.30     12.75 o 
   1  16   1       67.30       63.92      3.88 o 
   2  16   1       31.58       28.09      2.92 o 
   3  16   1        5.87        4.38      1.99 o 
   4  16   1        1.98        0.56      2.21 o 
   5  16   1       54.55       39.42      4.87 o 
   6  16   1        0.36        2.37      3.48 o 
   7  16   1       69.07       65.65      6.58 o 
   8  16   1       67.96       60.98      6.02 o 
   9  16   1        1.25        1.24      4.11 o 
  -9  17   1        0.05        4.75      4.73 o 
  -8  17   1        3.83        8.30      4.54 o 
  -7  17   1      203.32      207.07      8.52 o 
  -6  17   1        6.24        7.98      3.56 o 
  -5  17   1        0.74        2.80      2.94 o 
  -4  17   1      254.53      274.17      8.47 o 
  -3  17   1        3.82        7.64      2.84 o 
  -2  17   1       61.99       67.70      4.20 o 
  -1  17   1      199.41      186.69      6.15 o 
   0  17   1       32.41       57.83      4.83 o 
   1  17   1        0.00        0.64      1.68 o 
   2  17   1      332.75      336.01      8.20 o 
   3  17   1      491.14      484.67      9.34 o 
   4  17   1       53.46       46.80      3.84 o 
   5  17   1       98.80       95.59      6.94 o 
   6  17   1      290.87      304.32     10.16 o 
   7  17   1        4.23        0.50      3.52 o 
   8  17   1        4.07       -1.30      3.83 o 
   9  17   1       20.80       14.38      4.73 o 
  -9  18   1        0.61       -3.95      4.49 o 
  -8  18   1        7.11        2.80      4.36 o 
  -7  18   1       40.50       37.52      6.88 o 
  -6  18   1      136.97      139.05      8.21 o 
  -5  18   1       33.50       28.11      3.79 o 
  -4  18   1        2.39        3.82      3.10 o 
  -3  18   1       56.25       54.78      4.45 o 
  -2  18   1      396.10      384.29     10.70 o 
  -1  18   1      116.89      127.25      5.29 o 
   0  18   1        1.28        1.26      2.21 o 
   1  18   1        8.86        8.39      2.07 o 
   2  18   1       94.87       87.84      3.80 o 
   3  18   1       73.53       71.50      5.25 o 
   4  18   1        4.63       -2.95      3.07 o 
   5  18   1      206.11      193.09      8.10 o 
   6  18   1      227.31      238.08      9.06 o 
   7  18   1       35.60       33.33      5.07 o 
   8  18   1        8.83        6.09      4.25 o 
   9  18   1        0.00        0.36      4.89 o 
  -8  19   1       20.23       18.94      5.69 o 
  -7  19   1       84.35       65.16      6.41 o 
  -6  19   1        8.49        4.00      4.72 o 
  -5  19   1       47.86       45.52      4.77 o 
  -4  19   1       57.93       57.23      4.73 o 
  -3  19   1      188.99      192.23      7.30 o 
  -2  19   1      241.21      228.65      7.56 o 
  -1  19   1       57.33       55.55      3.99 o 
   0  19   1        5.07        5.77      2.59 o 
   1  19   1      498.62      486.46      9.23 o 
   2  19   1       13.21       14.91      2.50 o 
   3  19   1       32.14       37.17      4.43 o 
   4  19   1       13.26        5.37      3.45 o 
   5  19   1       12.18       13.75      4.26 o 
   6  19   1       13.02        8.27      4.11 o 
   7  19   1       31.63       25.70      4.66 o 
   8  19   1        0.17        1.77      4.10 o 
  -8  20   1       11.20       14.91      5.18 o 
  -7  20   1        0.00        4.93      4.30 o 
  -6  20   1        2.84        1.28      3.93 o 
  -5  20   1      196.04      184.30      7.94 o 
  -4  20   1        0.15       -3.24      3.24 o 
  -3  20   1      534.74      514.83     12.55 o 
  -2  20   1       28.36       28.02      3.86 o 
  -1  20   1      779.70      808.42     16.28 o 
   0  20   1       39.13       66.49      4.98 o 
   1  20   1      100.21      107.12      5.81 o 
   2  20   1       98.14      103.15      5.94 o 
   3  20   1       15.70       17.41      3.86 o 
   4  20   1       73.69       70.03      5.70 o 
   5  20   1       14.07        8.85      4.01 o 
   6  20   1       94.86      102.03      6.88 o 
   7  20   1        6.09        6.97      5.23 o 
   8  20   1       14.15       21.43      5.58 o 
  -8  21   1        1.14        5.55      4.85 o 
  -7  21   1        2.05        6.36      4.53 o 
  -6  21   1       39.63       42.30      6.33 o 
  -5  21   1        3.30        3.58      3.54 o 
  -4  21   1      190.74      160.95      7.38 o 
  -3  21   1       10.52        9.30      3.84 o 
  -2  21   1     1158.81     1180.00     22.32 o 
  -1  21   1       20.57       26.76      3.78 o 
   0  21   1      825.90      858.54     20.68 o 
   1  21   1      109.46      124.03      7.27 o 
   2  21   1      519.62      466.13     12.20 o 
   3  21   1       65.73       64.66      5.37 o 
   4  21   1      113.73      108.97      6.62 o 
   5  21   1      177.98      186.06      8.46 o 
   6  21   1       33.00       32.10      5.60 o 
   7  21   1        0.05        2.88      5.23 o 
  -7  22   1        5.31        4.09      4.78 o 
  -6  22   1        1.47        8.02      4.46 o 
  -5  22   1        1.28        0.96      3.97 o 
  -4  22   1       24.37       20.87      4.21 o 
  -3  22   1      172.73      182.61      7.55 o 
  -2  22   1      196.70      225.95      8.18 o 
  -1  22   1     1147.24     1149.53     25.75 o 
   0  22   1      245.25      263.13     10.85 o 
   1  22   1      590.38      536.88     13.36 o 
   2  22   1       20.28       15.81      4.82 o 
   3  22   1       77.03       84.22      6.11 o 
   4  22   1       23.90       18.57      4.41 o 
   5  22   1       22.51       27.65      4.83 o 
   6  22   1        2.32        2.63      4.03 o 
   7  22   1        3.52        9.39      5.74 o 
  -6  23   1        1.77        7.18      4.56 o 
  -5  23   1       18.81       16.88      4.74 o 
  -4  23   1       15.84       15.31      4.62 o 
  -3  23   1        0.07       -2.94      2.94 o 
  -2  23   1      115.24      101.38      8.35 o 
  -1  23   1      200.49      206.75      9.81 o 
   0  23   1      375.73      398.93     13.32 o 
   1  23   1        1.68        8.64      3.76 o 
   2  23   1        1.58        0.72      3.51 o 
   3  23   1       10.80        5.95      3.76 o 
   4  23   1       12.45        6.10      4.42 o 
   5  23   1        0.83        0.43      3.91 o 
   6  23   1        7.25        9.00      4.96 o 
  -6  24   1        3.50       -0.30      5.53 o 
  -5  24   1        3.89        0.43      4.97 o 
  -4  24   1        4.49        1.45      5.03 o 
  -3  24   1       20.07       24.85      6.93 o 
  -2  24   1        0.97        0.25      4.73 o 
  -1  24   1        0.00       13.50      4.54 o 
   0  24   1       47.83       54.05      6.59 o 
   1  24   1        6.64        5.64      3.70 o 
   2  24   1       18.68       23.92      4.62 o 
   3  24   1        6.02       10.89      4.44 o 
   4  24   1       11.77        5.21      4.09 o 
   5  24   1        6.25        3.89      4.84 o 
   6  24   1       18.16       20.26      6.38 o 
  -5  25   1        1.29       -2.67      4.90 o 
  -4  25   1       12.37       15.49      6.75 o 
  -3  25   1        4.43       -0.79      4.99 o 
  -2  25   1       45.91       53.29      7.42 o 
  -1  25   1       51.30       65.10      7.99 o 
   0  25   1        4.15        3.63      4.70 o 
   1  25   1      150.36      143.79      8.30 o 
   2  25   1        4.39        6.31      4.30 o 
   3  25   1        0.81       -1.94      4.00 o 
   4  25   1        3.97        6.28      7.53 o 
   5  25   1       10.42        8.02      5.46 o 
  -4  26   1        1.92       -1.79      6.87 o 
  -3  26   1       27.96       28.94      6.96 o 
  -2  26   1        7.76        4.15      5.27 o 
  -1  26   1        4.10       12.90      6.10 o 
   0  26   1        1.04        0.94      4.62 o 
   1  26   1        0.88        2.11      4.91 o 
   2  26   1       20.51       12.91      5.66 o 
   3  26   1       20.69       20.06      6.51 o 
   4  26   1       26.40       22.78     11.61 o 
  -3  27   1        1.01       -5.16      5.16 o 
  -2  27   1        3.31       -2.52      5.33 o 
  -1  27   1        1.95        4.95      5.50 o 
   0  27   1        2.07       -4.84      4.84 o 
   1  27   1        1.24        0.32      5.39 o 
   2  27   1        3.40        1.21      5.39 o 
 -12   0   2        0.02        3.54      8.24 o 
 -11   0   2        4.29        2.71      4.83 o 
 -10   0   2        7.48        0.67      3.46 o 
  -9   0   2       98.71      104.11      8.12 o 
  -8   0   2       16.15       13.46      4.58 o 
  -7   0   2        9.45       20.25      3.80 o 
  -6   0   2      320.01      295.56      8.77 o 
  -5   0   2      489.35      477.73     10.68 o 
  -4   0   2     1239.63     1160.60     20.53 o 
  -3   0   2     1473.85     1803.18     62.03 o 
  -2   0   2     9169.80     9554.80    174.28 o 
  -1   0   2    58476.66    56243.87   1308.87 o 
   0   0   2     4038.51     3524.22     56.90 o 
   1   0   2    19939.19    20282.00    238.07 o 
   2   0   2     1721.26     1751.54     20.36 o 
   3   0   2     3537.16     3475.68     45.53 o 
   4   0   2      859.73      913.35     14.09 o 
   5   0   2      326.30      391.31     10.01 o 
   6   0   2       70.45       73.05      6.60 o 
   7   0   2        4.32        8.84      3.47 o 
   8   0   2      115.14       99.55      9.87 o 
   9   0   2      375.93      424.02     19.06 o 
  10   0   2        0.30       -3.99      3.99 o 
  11   0   2        0.45       -4.31      4.31 o 
 -12   1   2        0.15        1.56      4.38 o 
 -11   1   2        0.33        5.16      3.54 o 
 -10   1   2        6.54        4.95      3.00 o 
  -9   1   2      113.45      114.11      5.08 o 
  -8   1   2        7.79       17.49      2.96 o 
  -7   1   2      186.71      205.50      5.53 o 
  -6   1   2      109.50      150.32      4.11 o 
  -5   1   2     1048.60     1066.79     14.07 o 
  -4   1   2      801.56      775.13     11.14 o 
  -3   1   2     8264.03     8064.48     89.81 o 
  -2   1   2     9514.09     9995.38    111.51 o 
  -1   1   2    31753.95    31088.11    409.00 o 
   0   1   2     8603.00     8471.43     85.81 o 
   1   1   2     2231.79     2145.14     18.40 o 
   2   1   2      249.29      243.35      2.76 o 
   3   1   2     1616.60     1452.93     14.29 o 
   4   1   2     9186.13     9541.29     90.18 o 
   5   1   2      571.55      727.12     13.11 o 
   6   1   2      297.01      292.10      7.21 o 
   7   1   2       59.08       62.58      5.80 o 
   8   1   2       68.02       70.44      4.10 o 
   9   1   2       46.12       50.65      4.74 o 
  10   1   2       14.29       13.29      3.63 o 
  11   1   2        3.56       -1.44      3.25 o 
 -12   2   2        8.87       -0.02      5.17 o 
 -11   2   2        1.29        2.53      3.52 o 
 -10   2   2       34.67       31.48      3.81 o 
  -9   2   2      352.34      334.39      8.34 o 
  -8   2   2       13.19       19.15      3.03 o 
  -7   2   2      199.40      199.05      5.11 o 
  -6   2   2       62.88       66.44      2.71 o 
  -5   2   2       27.19       31.33      2.05 o 
  -4   2   2     1257.67     1194.39     15.08 o 
  -3   2   2     1966.58     2081.98     25.95 o 
  -2   2   2     3316.08     3222.86     36.42 o 
  -1   2   2     7890.78     7194.75     86.44 o 
   0   2   2     2250.43     2112.41     21.56 o 
   1   2   2     8750.59     8239.91     74.21 o 
   2   2   2     2146.91     2193.39     19.11 o 
   3   2   2        5.54        3.52      0.86 o 
   4   2   2       51.78       35.50      2.04 o 
   5   2   2      382.72      419.12      7.22 o 
   6   2   2       73.77       67.09      3.40 o 
   7   2   2       56.70       66.50      3.73 o 
   8   2   2      146.43      122.10      5.17 o 
   9   2   2      347.86      357.35     10.05 o 
  10   2   2       19.12       23.64      4.21 o 
  11   2   2       31.77       31.79      4.55 o 
 -12   3   2        0.24       -5.38      5.38 o 
 -11   3   2        7.63       -3.52      4.60 o 
 -10   3   2       14.02       12.38      3.74 o 
  -9   3   2       44.56       46.58      3.82 o 
  -8   3   2      214.09      203.21      5.94 o 
  -7   3   2       19.65       21.73      2.31 o 
  -6   3   2       36.46       33.48      2.32 o 
  -5   3   2      889.76      893.89     12.57 o 
  -4   3   2      422.31      447.01      7.33 o 
  -3   3   2     2512.49     2400.09     32.14 o 
  -2   3   2      569.73      558.23     10.24 o 
  -1   3   2      912.78      758.90      8.16 o 
   0   3   2     2700.61     2372.27     21.09 o 
   1   3   2     1780.74     1609.53     15.29 o 
   2   3   2      112.82      127.08      1.97 o 
   3   3   2     1973.31     2087.27     20.94 o 
   4   3   2       33.54       26.35      1.74 o 
   5   3   2     1203.18     1256.20     16.57 o 
   6   3   2      242.12      222.39      6.01 o 
   7   3   2       71.73       59.60      3.59 o 
   8   3   2        6.45        2.35      2.09 o 
   9   3   2       69.35       59.09      5.05 o 
  10   3   2       30.97       22.05      4.70 o 
  11   3   2        0.42        2.14      3.98 o 
 -11   4   2       15.51        7.44      5.20 o 
 -10   4   2       54.50       59.20      5.24 o 
  -9   4   2        3.49       -2.46      2.46 o 
  -8   4   2        0.63       -2.27      2.27 o 
  -7   4   2       25.58       29.86      2.73 o 
  -6   4   2       84.81       85.86      3.50 o 
  -5   4   2      635.91      688.26     10.83 o 
  -4   4   2       84.93       98.68      3.10 o 
  -3   4   2     2566.34     2705.06     36.14 o 
   0   4   2      976.57      888.83      8.80 o 
   1   4   2     4101.09     4064.23     37.30 o 
   2   4   2      319.84      310.69      3.85 o 
   3   4   2       38.48       45.67      1.66 o 
   4   4   2     1938.52     2023.06     23.17 o 
   5   4   2      428.85      509.75      8.92 o 
   6   4   2      188.28      175.87      5.48 o 
   7   4   2       20.81       19.69      3.43 o 
   8   4   2       14.38        7.21      3.15 o 
   9   4   2      154.30      161.72      8.39 o 
  10   4   2       25.86       24.46      4.87 o 
  11   4   2        0.51       -3.57      4.02 o 
 -11   5   2        0.17       -4.43      4.43 o 
 -10   5   2        2.59       -4.15      4.85 o 
  -9   5   2       12.75        7.80      3.00 o 
  -8   5   2        0.55        0.98      2.39 o 
  -7   5   2       99.22       95.47      4.32 o 
  -6   5   2       26.58       28.89      2.45 o 
  -5   5   2       50.35       58.82      2.79 o 
  -4   5   2     1732.03     1728.00     22.69 o 
  -3   5   2      102.10       91.70      2.76 o 
  -2   5   2     4318.14     4154.35     47.02 o 
  -1   5   2      105.74      139.87      2.45 o 
   0   5   2     6763.36     6657.15     63.25 o 
   1   5   2     3205.54     3275.89     31.76 o 
   2   5   2     1917.66     2059.70     20.55 o 
   3   5   2       32.21       23.05      1.46 o 
   4   5   2      126.84      138.54      3.68 o 
   5   5   2      257.11      261.65      8.35 o 
   6   5   2     1440.68     1362.52     18.27 o 
   7   5   2      474.53      476.93     10.52 o 
   8   5   2      433.40      420.88     10.31 o 
   9   5   2       27.08       22.28      4.45 o 
  10   5   2       40.67       33.49      6.64 o 
  11   5   2        8.66        8.33      4.46 o 
 -11   6   2        0.00       -4.39      4.56 o 
 -10   6   2        6.69       10.44      3.76 o 
  -9   6   2        3.44        3.15      2.91 o 
  -8   6   2        7.11        0.28      2.73 o 
  -7   6   2        0.30        1.06      2.08 o 
  -6   6   2      117.65      130.06      4.65 o 
  -5   6   2     2056.28     2090.43     27.62 o 
  -4   6   2      156.71      175.03      4.35 o 
  -3   6   2     1523.10     1487.19     21.10 o 
  -2   6   2      628.67      736.66     10.45 o 
  -1   6   2     1118.36     1253.59     15.62 o 
   0   6   2     1615.35     1831.26     18.34 o 
   2   6   2       64.39       66.25      1.81 o 
   3   6   2     1799.28     1892.16     21.59 o 
   4   6   2        2.84        4.19      1.46 o 
   5   6   2       60.62       57.93      2.76 o 
   6   6   2       72.70       95.21      4.49 o 
   7   6   2        8.28       15.94      2.69 o 
   8   6   2       55.09       75.92      5.10 o 
   9   6   2       52.49       33.30      6.04 o 
  10   6   2       10.10        0.78      4.73 o 
  11   6   2        1.64       12.60      4.51 o 
 -11   7   2        2.39       -3.81      5.17 o 
 -10   7   2        5.71       17.09      4.14 o 
  -9   7   2        4.15        8.96      3.10 o 
  -8   7   2       21.44       29.52      3.79 o 
  -7   7   2       36.59       41.97      3.69 o 
  -6   7   2      327.21      344.25      7.88 o 
  -5   7   2      229.92      249.82      6.97 o 
  -4   7   2     1543.18     1620.84     21.76 o 
  -3   7   2       10.16       35.35      2.14 o 
  -2   7   2       75.75       78.21      2.40 o 
  -1   7   2      473.85      398.89      6.07 o 
   0   7   2        1.57        7.38      1.08 o 
   1   7   2        4.72        8.98      0.99 o 
   2   7   2       34.09       54.17      1.91 o 
   3   7   2      873.79      730.72     10.71 o 
   4   7   2     2649.87     2679.68     30.22 o 
   5   7   2        4.11        4.48      1.81 o 
   6   7   2      364.76      377.05      7.40 o 
   7   7   2      507.89      518.68     10.29 o 
   8   7   2     1375.81     1399.98     25.33 o 
   9   7   2       22.93       15.83      4.20 o 
  10   7   2      144.47      145.44      7.95 o 
  11   7   2       35.71       41.79      5.99 o 
 -11   8   2       44.06       37.13      6.85 o 
 -10   8   2      107.39      120.41      9.18 o 
  -9   8   2        0.10       -1.61      3.05 o 
  -8   8   2       81.53       79.05      5.08 o 
  -7   8   2       68.76       57.26      4.20 o 
  -6   8   2        4.77        5.86      2.17 o 
  -5   8   2      897.99      980.59     15.93 o 
  -4   8   2      636.48      678.72     12.59 o 
  -3   8   2      135.07      155.31      3.99 o 
  -2   8   2     1728.34     1710.81     20.86 o 
  -1   8   2      117.95      103.32      2.62 o 
   0   8   2      692.15      794.09     12.90 o 
   2   8   2      254.40      287.65      4.73 o 
   3   8   2      692.37      745.04     10.57 o 
   4   8   2       79.44       91.54      3.06 o 
   5   8   2        0.02       -0.24      1.73 o 
   6   8   2       20.07       10.36      2.27 o 
   7   8   2      399.19      396.62     10.48 o 
   8   8   2      338.89      334.75     10.50 o 
   9   8   2       35.68       35.38      4.83 o 
  10   8   2       32.78       29.68      5.02 o 
  11   8   2       30.06       24.98      5.32 o 
 -11   9   2       19.16       11.99      7.24 o 
 -10   9   2        8.20       11.21      4.84 o 
  -9   9   2        6.43        2.75      3.70 o 
  -8   9   2      182.28      194.08      8.38 o 
  -7   9   2       69.29       76.59      4.72 o 
  -6   9   2      699.61      685.62     12.75 o 
  -5   9   2       93.44       88.12      3.91 o 
  -4   9   2      439.10      477.04      8.49 o 
  -3   9   2      207.77      220.63      5.30 o 
  -2   9   2        0.74       15.62      1.67 o 
  -1   9   2      400.20      396.70      6.41 o 
   1   9   2       22.35       16.21      1.71 o 
   3   9   2      767.84      853.68     12.90 o 
   4   9   2       22.08       19.56      2.07 o 
   5   9   2       59.53       56.78      3.25 o 
   6   9   2       71.90       91.52      4.23 o 
   7   9   2      266.29      260.58      7.18 o 
   8   9   2       94.81      120.45      7.19 o 
   9   9   2      239.86      259.57     11.29 o 
  10   9   2        8.58       13.76      4.41 o 
  11   9   2       12.29       10.00      5.01 o 
 -11  10   2        2.01        6.21      6.67 o 
 -10  10   2       59.55       81.11      8.95 o 
  -9  10   2       38.37       43.79      5.48 o 
  -8  10   2       22.94       22.04      3.70 o 
  -7  10   2      232.79      239.40      7.86 o 
  -6  10   2       64.17       58.22      3.73 o 
  -5  10   2      388.57      362.77      8.64 o 
  -4  10   2       33.04       35.20      2.74 o 
  -3  10   2        3.61        1.05      1.50 o 
  -2  10   2     3235.19     3160.35     39.80 o 
  -1  10   2      654.99      667.97      9.53 o 
   0  10   2     1431.22     1536.09     19.43 o 
   1  10   2     2662.68     2963.57     34.91 o 
   2  10   2     1921.83     2089.31     27.31 o 
   3  10   2       71.76      108.15      3.72 o 
   4  10   2      819.51      849.19     13.21 o 
   5  10   2     1155.63     1138.05     17.07 o 
   6  10   2      511.78      559.99     10.71 o 
   7  10   2       83.13       79.10      6.64 o 
   8  10   2      201.56      224.99      8.73 o 
   9  10   2       13.15       13.45      4.24 o 
  10  10   2       20.30       14.18      4.64 o 
 -11  11   2        0.80       12.15      7.56 o 
 -10  11   2       38.41       39.46      8.39 o 
  -9  11   2        0.85       -3.83      4.52 o 
  -8  11   2       56.97       50.36      4.63 o 
  -7  11   2       57.16       66.10      4.78 o 
  -6  11   2        3.78        3.28      2.23 o 
  -5  11   2       15.79       14.83      2.46 o 
  -4  11   2      807.25      772.24     13.34 o 
  -3  11   2        7.72       17.90      2.18 o 
  -2  11   2       19.49       16.39      1.88 o 
  -1  11   2      687.92      675.34      9.69 o 
   0  11   2     1220.49     1306.41     18.21 o 
   1  11   2     1727.05     1982.02     26.04 o 
   2  11   2      117.65      151.03      4.29 o 
   3  11   2      231.10      289.29      6.63 o 
   4  11   2       33.64       50.89      3.49 o 
   5  11   2      226.73      218.46      6.02 o 
   6  11   2       57.79       56.01      3.88 o 
   7  11   2      516.31      563.38     13.84 o 
   8  11   2      124.36      114.46      6.95 o 
   9  11   2        1.93       -3.56      3.89 o 
  10  11   2       26.90       25.68      5.16 o 
 -10  12   2       21.44       18.68      7.32 o 
  -9  12   2        3.30        1.64      4.80 o 
  -8  12   2        9.46       12.88      3.59 o 
  -7  12   2       14.09        6.11      3.09 o 
  -6  12   2       43.49       42.71      3.98 o 
  -5  12   2       16.40       18.05      2.64 o 
  -4  12   2      229.89      221.27      6.13 o 
  -3  12   2      333.89      332.02      6.70 o 
  -2  12   2      181.22      187.60      4.58 o 
  -1  12   2     1769.30     1798.45     23.78 o 
   0  12   2        4.85        9.01      2.34 o 
   1  12   2      581.76      542.47      9.27 o 
   2  12   2       25.20       18.52      2.08 o 
   3  12   2        2.77        0.70      1.69 o 
   4  12   2       87.91       91.38      3.82 o 
   5  12   2       38.74       37.43      3.14 o 
   6  12   2      758.85      753.41     14.50 o 
   7  12   2       10.07        7.93      3.70 o 
   8  12   2        5.56       10.37      3.99 o 
   9  12   2       87.03       86.98      6.65 o 
  10  12   2        1.69        1.21      4.09 o 
 -10  13   2        7.47       15.17      7.04 o 
  -9  13   2        5.07        6.29      4.99 o 
  -8  13   2        2.31       10.44      4.09 o 
  -7  13   2       42.79       29.46      3.99 o 
  -6  13   2        0.01       -1.28      2.50 o 
  -5  13   2        7.83        9.78      2.57 o 
  -4  13   2      118.53      130.12      4.45 o 
  -3  13   2       15.59       16.12      2.12 o 
  -2  13   2      147.02      135.76      4.32 o 
  -1  13   2        1.88        6.11      1.98 o 
   0  13   2      419.96      422.84      8.60 o 
   1  13   2       19.08       14.94      2.59 o 
   2  13   2      247.40      298.93      6.53 o 
   3  13   2      245.06      266.06      6.91 o 
   4  13   2        2.63       -1.44      2.07 o 
   5  13   2       57.03       47.52      3.49 o 
   6  13   2      533.60      509.80     12.84 o 
   7  13   2       74.42       72.86      6.27 o 
   8  13   2        0.89       -1.79      3.44 o 
   9  13   2        1.20        6.84      4.33 o 
  10  13   2        3.55       -3.49      4.22 o 
 -10  14   2        0.11       -5.30      5.30 o 
  -9  14   2        1.28       -1.36      5.15 o 
  -8  14   2       15.75       13.85      4.33 o 
  -7  14   2        6.90        5.20      3.30 o 
  -6  14   2       21.49       26.23      3.42 o 
  -5  14   2      201.26      195.78      6.27 o 
  -4  14   2      124.67      111.80      4.29 o 
  -3  14   2      127.00      121.96      4.46 o 
  -2  14   2        0.04        7.36      1.97 o 
  -1  14   2       11.80       21.10      2.02 o 
   0  14   2      439.69      447.71      9.17 o 
   1  14   2      226.45      260.69      6.11 o 
   2  14   2      450.04      463.44      8.84 o 
   3  14   2      110.63      114.61      7.61 o 
   4  14   2       17.66       16.50      2.83 o 
   5  14   2      248.77      231.92      6.61 o 
   6  14   2       56.41       54.31      4.99 o 
   7  14   2        3.45       -1.72      5.06 o 
   8  14   2       24.32       26.37      5.55 o 
   9  14   2        0.80       -0.81      4.07 o 
  10  14   2        0.00       -4.55      4.55 o 
 -10  15   2        2.54        1.91      5.96 o 
  -9  15   2       22.42        6.31      4.68 o 
  -8  15   2      109.96      106.67      7.46 o 
  -7  15   2        5.39        5.68      3.78 o 
  -6  15   2      137.36      134.40      5.73 o 
  -5  15   2       87.13       74.21      4.42 o 
  -4  15   2       53.64       53.03      3.42 o 
  -3  15   2      422.78      402.62      9.00 o 
  -2  15   2      694.42      625.80     11.51 o 
  -1  15   2      184.79      185.97      5.01 o 
   0  15   2      102.86      120.12      4.64 o 
   1  15   2       37.07       39.83      2.87 o 
   2  15   2      258.95      256.63      6.87 o 
   3  15   2       25.01       20.68      3.21 o 
   4  15   2      772.37      753.20     14.28 o 
   5  15   2       18.03       17.49      4.02 o 
   6  15   2       52.96       47.75      4.95 o 
   7  15   2        1.22        2.83      3.54 o 
   8  15   2        2.00        1.98      3.94 o 
   9  15   2        3.15        0.58      4.14 o 
  -9  16   2        4.75        5.22      4.51 o 
  -8  16   2        0.52        2.68      4.22 o 
  -7  16   2       93.46       78.07      5.67 o 
  -6  16   2       10.33       14.91      3.27 o 
  -5  16   2      109.25      121.69      5.40 o 
  -4  16   2       43.46       40.89      3.60 o 
  -3  16   2      604.01      582.51     11.46 o 
  -2  16   2     1283.52     1232.31     19.68 o 
  -1  16   2        7.94        5.33      2.68 o 
   0  16   2        6.67        7.67      2.30 o 
   1  16   2       96.05      119.00      4.80 o 
   2  16   2      101.95       94.31      4.47 o 
   3  16   2       65.08       67.00      3.36 o 
   4  16   2       52.48       43.39      4.36 o 
   5  16   2        7.88       10.18      3.51 o 
   6  16   2       87.00       86.42      7.34 o 
   7  16   2       70.43       72.39      5.87 o 
   8  16   2        0.22       -0.78      3.75 o 
   9  16   2        0.05        4.38      4.31 o 
  -9  17   2        0.11        2.85      5.21 o 
  -8  17   2       21.09       17.84      4.88 o 
  -7  17   2       79.71       89.87      6.77 o 
  -6  17   2       59.38       70.06      4.79 o 
  -5  17   2      112.56      121.60      5.62 o 
  -4  17   2       72.56       76.75      4.49 o 
  -3  17   2       21.49       24.49      3.49 o 
  -2  17   2      407.89      380.47      9.33 o 
  -1  17   2       14.08       14.80      2.30 o 
   0  17   2       22.51       10.34      2.90 o 
   1  17   2       35.06       41.39      3.50 o 
   2  17   2        5.81       11.35      2.70 o 
   3  17   2        3.57        5.14      1.90 o 
   4  17   2      120.57      130.99      5.36 o 
   5  17   2       51.30       49.42      5.00 o 
   6  17   2      166.31      160.12      7.69 o 
   7  17   2        2.34        1.43      3.71 o 
   8  17   2        4.55        8.32      4.33 o 
   9  17   2       14.55       16.35      5.74 o 
  -9  18   2       10.81        7.80      5.55 o 
  -8  18   2        2.54       -0.37      4.06 o 
  -7  18   2       11.63       18.95      4.71 o 
  -6  18   2        7.36       16.26      4.45 o 
  -5  18   2      315.73      322.84      8.82 o 
  -4  18   2       49.94       42.53      4.34 o 
  -3  18   2      477.61      508.06     11.84 o 
  -2  18   2        7.88       12.32      2.94 o 
  -1  18   2      285.17      276.13      7.26 o 
   0  18   2        0.43        0.09      3.24 o 
   1  18   2      136.30      121.45      5.25 o 
   2  18   2       49.95       53.15      4.03 o 
   3  18   2       60.66       62.40      4.85 o 
   4  18   2       55.98       58.33      8.30 o 
   5  18   2      187.54      193.27      8.11 o 
   6  18   2        1.35        5.63      3.75 o 
   7  18   2        5.36       -1.70      3.69 o 
   8  18   2       56.05       63.10      7.31 o 
  -8  19   2        1.50        1.85      4.54 o 
  -7  19   2        6.43        3.33      4.28 o 
  -6  19   2        0.66        3.29      4.14 o 
  -5  19   2        1.16       -2.29      3.46 o 
  -4  19   2       14.61        9.29      3.44 o 
  -3  19   2      131.24      119.36      5.82 o 
  -2  19   2      102.02      106.38      7.35 o 
  -1  19   2        0.71        1.55      3.95 o 
   0  19   2       30.97       22.90      3.61 o 
   1  19   2       35.74       26.64      3.44 o 
   2  19   2       33.44       48.73      4.58 o 
   3  19   2       29.92       28.73      4.19 o 
   4  19   2        0.04       -2.95      2.95 o 
   5  19   2       97.61       87.23      6.17 o 
   6  19   2      115.65      112.94      8.77 o 
   7  19   2       94.60       99.50      7.20 o 
   8  19   2        0.42        9.25      4.67 o 
  -8  20   2        3.77       14.51      5.04 o 
  -7  20   2       11.45       10.87      4.75 o 
  -6  20   2       72.34       64.16      6.18 o 
  -5  20   2      168.13      162.35      8.13 o 
  -4  20   2        0.33       -3.05      3.86 o 
  -3  20   2       93.51       88.02      5.34 o 
  -2  20   2        0.08        2.37      2.87 o 
  -1  20   2      102.08       94.46      6.54 o 
   0  20   2      220.12      228.10      8.14 o 
   1  20   2      249.26      237.46      8.33 o 
   2  20   2       43.60       47.32      4.79 o 
   3  20   2       21.89       25.35      4.18 o 
   4  20   2       10.28        9.90      4.08 o 
   5  20   2       28.14       29.88      4.80 o 
   6  20   2       48.27       45.38      5.65 o 
   7  20   2        1.19        0.34      4.47 o 
   8  20   2        0.03        2.16      5.05 o 
  -7  21   2        5.35       -1.76      6.65 o 
  -6  21   2        3.28        2.41      4.13 o 
  -5  21   2       73.65       77.75      6.54 o 
  -4  21   2        4.37        3.71      3.87 o 
  -3  21   2      159.53      170.59      7.07 o 
  -2  21   2      105.75      106.51      5.58 o 
  -1  21   2        0.85        1.87      3.84 o 
   0  21   2      386.13      395.71     11.02 o 
   1  21   2       76.16       80.87      5.68 o 
   2  21   2       22.68       15.83      4.23 o 
   3  21   2       72.49       52.49      5.33 o 
   4  21   2       83.71       75.65      6.12 o 
   5  21   2       11.06       14.98      4.60 o 
   6  21   2       13.77        2.64      4.83 o 
   7  21   2        1.81        2.05      4.61 o 
  -7  22   2        3.61        6.16      4.66 o 
  -6  22   2        3.65        7.58      4.28 o 
  -5  22   2       26.12       25.64      5.30 o 
  -4  22   2      153.09      161.79      8.10 o 
  -3  22   2       53.22       50.88      7.10 o 
  -2  22   2      115.82      129.90      9.35 o 
  -1  22   2        0.03        0.86      4.05 o 
   0  22   2        0.00        8.84      4.33 o 
   1  22   2      187.33      199.73      8.23 o 
   2  22   2        0.16        0.26      3.38 o 
   3  22   2        0.00       -2.13      3.33 o 
   4  22   2        0.50        3.26      3.86 o 
   5  22   2        2.09        4.27      4.49 o 
   6  22   2       41.20       49.47      8.96 o 
   7  22   2       23.26       41.88      7.85 o 
  -6  23   2       19.10       32.19      6.92 o 
  -5  23   2       45.36       46.31      7.20 o 
  -4  23   2       15.90       11.63      5.48 o 
  -3  23   2       50.84       43.12      6.97 o 
  -2  23   2      163.77      144.84     10.74 o 
  -1  23   2       23.08       18.29      5.66 o 
   0  23   2       42.35       47.71      7.21 o 
   1  23   2       15.94       13.19      4.54 o 
   2  23   2       12.34       10.39      4.48 o 
   3  23   2      118.39      117.66      7.98 o 
   4  23   2        0.02       -2.48      5.18 o 
   5  23   2       94.75       91.92      7.85 o 
   6  23   2        0.15        3.91      4.94 o 
  -6  24   2        0.31        2.62      5.89 o 
  -5  24   2       44.68       44.64      7.61 o 
  -4  24   2       99.52       98.25     13.48 o 
  -3  24   2        2.16        6.04      5.24 o 
  -2  24   2      117.56      124.60      9.71 o 
  -1  24   2       36.61       28.94      6.35 o 
   0  24   2       18.91        9.40      5.16 o 
   1  24   2       80.68       95.81      7.23 o 
   2  24   2       19.41       18.06      4.95 o 
   3  24   2        8.18        7.16      6.22 o 
   4  24   2       19.16       17.57      9.07 o 
   5  24   2        0.21        0.17      4.70 o 
  -5  25   2        6.54       16.10      6.26 o 
  -4  25   2        8.08        5.16      5.69 o 
  -3  25   2       20.72       19.99      6.05 o 
  -2  25   2        2.34        3.61      5.06 o 
  -1  25   2       39.55       31.07      6.50 o 
   0  25   2       19.46       22.13      9.64 o 
   1  25   2        5.49        5.87      4.38 o 
   2  25   2        1.58       -4.09      4.09 o 
   3  25   2        0.66       -1.07      7.33 o 
   4  25   2        0.92        2.98      4.60 o 
  -4  26   2        1.05        4.72      5.96 o 
  -3  26   2        0.41        4.68      5.24 o 
  -2  26   2       14.47       10.17      5.46 o 
  -1  26   2        2.40        9.23      5.24 o 
   0  26   2        1.27        6.06      5.44 o 
   1  26   2        0.75       -1.88      4.41 o 
   2  26   2        4.41       -0.53      5.23 o 
   3  26   2        2.02        1.33      4.73 o 
  -2  27   2       17.05       11.19      5.90 o 
  -1  27   2        0.01        0.34      4.90 o 
   0  27   2        7.30        3.58      5.24 o 
   1  27   2        9.02       11.29      5.86 o 
   2  27   2        0.21       -2.67      5.30 o 
 -11   1   3        7.98       -1.11      3.17 o 
 -10   1   3        7.13        6.09      6.28 o 
  -9   1   3      237.09      232.56      6.81 o 
  -8   1   3       19.14       26.35      2.69 o 
  -7   1   3      460.29      463.17      9.00 o 
  -6   1   3       35.35       47.49      2.46 o 
  -5   1   3     1313.04     1263.99     17.33 o 
  -4   1   3      629.65      677.21     10.56 o 
  -3   1   3     1708.03     1542.36     21.12 o 
  -2   1   3       69.53       99.44      2.16 o 
  -1   1   3     1734.89     1890.56     31.10 o 
   0   1   3    15537.35    14648.67    146.10 o 
   1   1   3     2300.29     2175.61     19.54 o 
   2   1   3       62.20       63.93      1.48 o 
   3   1   3      831.79      807.63      8.70 o 
   4   1   3      346.93      338.28      4.86 o 
   5   1   3      304.05      313.15      5.12 o 
   6   1   3       66.90       72.67      3.06 o 
   7   1   3        7.94        4.26      1.87 o 
   8   1   3      129.67      142.26      5.74 o 
   9   1   3       11.82        6.34      3.16 o 
  10   1   3        7.04       15.09      4.29 o 
  11   1   3       19.09        6.59      3.87 o 
 -11   2   3        0.01       -3.69      3.69 o 
 -10   2   3       51.52       51.46      5.04 o 
  -9   2   3      147.88      143.21      5.56 o 
  -8   2   3       35.11       30.07      3.62 o 
  -7   2   3        9.03       15.16      2.05 o 
  -6   2   3       66.02       60.98      2.74 o 
  -5   2   3      962.97      910.05     12.83 o 
  -4   2   3     1722.16     1606.54     20.79 o 
  -3   2   3      381.10      413.47      6.68 o 
  -2   2   3     2713.19     2429.61     29.52 o 
  -1   2   3     1173.51     1242.74     17.01 o 
   0   2   3     1940.72     2089.24     19.54 o 
   2   2   3      563.39      529.66      5.93 o 
   3   2   3     2204.53     2389.95     22.82 o 
   4   2   3      755.81      856.56      9.58 o 
   5   2   3      239.43      208.37      4.09 o 
   6   2   3      164.85      215.97      4.72 o 
   7   2   3        6.41       12.68      2.20 o 
   8   2   3      167.55      144.00      5.79 o 
   9   2   3      180.92      182.23      6.74 o 
  10   2   3       10.44        3.78      3.17 o 
  11   2   3       29.39       32.70      5.04 o 
 -11   3   3        1.55        4.93      4.26 o 
 -10   3   3        8.69        5.78      3.87 o 
  -9   3   3       20.59       28.64      3.92 o 
  -8   3   3       18.03       17.13      2.49 o 
  -7   3   3      136.91      131.43      3.97 o 
  -6   3   3       21.28       24.27      2.13 o 
  -5   3   3     1557.42     1459.28     20.32 o 
  -4   3   3      241.92      257.46      5.34 o 
  -3   3   3      135.30       97.32      2.63 o 
  -2   3   3     1457.54     1474.32     21.71 o 
  -1   3   3      158.13      145.03      3.00 o 
   0   3   3      405.64      490.95      5.80 o 
   2   3   3      270.98      306.88      5.10 o 
   3   3   3     1959.95     1908.34     19.40 o 
   4   3   3      880.97      921.49     10.63 o 
   5   3   3      177.78      166.97      3.66 o 
   6   3   3       35.92       42.57      2.49 o 
   7   3   3      115.73      113.15      3.91 o 
   8   3   3        0.17       -1.28      3.31 o 
   9   3   3        0.02       -1.54      3.14 o 
  10   3   3       46.40       63.97      6.01 o 
  11   3   3        2.58        5.82      4.07 o 
 -11   4   3        5.49       -3.78      3.78 o 
 -10   4   3       10.34        8.49      3.98 o 
  -9   4   3       57.44       52.30      4.71 o 
  -8   4   3       11.95       14.05      2.79 o 
  -7   4   3       63.01       82.88      3.75 o 
  -6   4   3      345.73      380.75      7.46 o 
  -5   4   3        0.45       -0.05      1.50 o 
  -4   4   3        5.43        4.55      1.76 o 
  -3   4   3        0.41        3.61      1.20 o 
  -1   4   3     2989.83     2833.83     30.48 o 
   0   4   3      112.54      119.74      2.03 o 
   1   4   3        0.03       -0.56      0.56 o 
   2   4   3       68.62       74.23      1.78 o 
   3   4   3      532.09      642.02      7.96 o 
   4   4   3       41.89       60.67      2.16 o 
   5   4   3        0.40       -0.99      1.29 o 
   6   4   3      224.09      203.24      4.87 o 
   7   4   3       28.46       36.64      2.90 o 
   8   4   3        0.04        3.21      3.10 o 
   9   4   3        4.22        0.37      3.18 o 
  10   4   3        1.70        0.65      3.52 o 
  11   4   3       14.49       14.02      4.45 o 
 -11   5   3        7.17        4.45      4.35 o 
 -10   5   3       15.33       12.25      4.00 o 
  -9   5   3       60.84       60.34      5.60 o 
  -8   5   3        3.76        8.43      2.88 o 
  -7   5   3       49.30       52.82      3.46 o 
  -6   5   3       49.89       63.95      3.42 o 
  -5   5   3      312.60      317.91      6.35 o 
  -4   5   3       48.70       51.55      2.47 o 
  -3   5   3        0.45        3.91      1.11 o 
  -2   5   3      104.81       82.09      2.21 o 
  -1   5   3     6070.48     5888.23     62.24 o 
   0   5   3      753.41      727.10      8.33 o 
   1   5   3        3.78        3.46      0.74 o 
   2   5   3      868.56      798.12      9.37 o 
   3   5   3      196.76      199.30      3.55 o 
   4   5   3       44.20       48.46      2.52 o 
   5   5   3      103.61      104.73      3.14 o 
   6   5   3       30.27       26.67      2.29 o 
   7   5   3       69.26       59.89      3.30 o 
   8   5   3      244.98      233.69      7.91 o 
   9   5   3       14.27        9.07      3.51 o 
  10   5   3       53.79       59.48      5.60 o 
  11   5   3       12.75       15.70      5.25 o 
 -11   6   3       24.19       19.97      5.12 o 
 -10   6   3       19.33       18.44      6.58 o 
  -9   6   3        1.57       -2.61      2.61 o 
  -8   6   3       38.14       37.94      3.89 o 
  -7   6   3       31.46       32.96      3.10 o 
  -6   6   3       74.32       64.60      3.17 o 
  -5   6   3     1051.24      999.44     15.77 o 
  -4   6   3       43.54       52.43      2.42 o 
  -3   6   3      329.62      293.01      5.73 o 
  -2   6   3       57.03       53.76      1.94 o 
   0   6   3     2952.33     2992.41     34.42 o 
   1   6   3      228.39      218.68      3.56 o 
   2   6   3      245.94      224.80      3.99 o 
   3   6   3        0.11        0.58      1.02 o 
   4   6   3       81.02       92.00      2.63 o 
   5   6   3      323.00      346.92      5.91 o 
   6   6   3      100.80      114.79      6.17 o 
   7   6   3      524.79      549.59      9.34 o 
   8   6   3       11.71        8.68      3.89 o 
   9   6   3        3.80       -0.21      3.27 o 
  10   6   3       78.18       64.35      5.52 o 
  11   6   3        4.52       -4.11      4.11 o 
 -11   7   3       11.54        9.83      5.54 o 
 -10   7   3       32.18       30.90      5.07 o 
  -9   7   3        8.26        7.92      3.74 o 
  -8   7   3       21.21       14.17      3.21 o 
  -7   7   3       24.42       18.92      2.73 o 
  -6   7   3       30.86       28.08      2.52 o 
  -5   7   3      191.11      167.11      5.09 o 
  -4   7   3     1986.55     1965.29     25.72 o 
  -3   7   3      107.65      123.41      3.57 o 
  -2   7   3      749.39      754.77     10.72 o 
  -1   7   3      466.67      438.41      6.48 o 
   0   7   3     2803.86     2645.63     32.90 o 
   1   7   3      528.51      501.40      7.11 o 
   2   7   3       90.26      100.78      2.65 o 
   3   7   3       13.81       14.80      1.53 o 
   4   7   3      243.24      259.50      4.55 o 
   5   7   3      108.57      112.33      3.53 o 
   6   7   3       38.55       39.94      2.71 o 
   7   7   3      381.06      367.23     11.21 o 
   8   7   3        0.96        2.96      3.19 o 
   9   7   3        0.53        3.39      3.44 o 
  10   7   3        0.51       -3.39      3.39 o 
  11   7   3       14.18       24.22      6.00 o 
 -11   8   3       36.09       35.55     11.64 o 
 -10   8   3        1.55        3.26      3.88 o 
  -9   8   3       21.98       17.93      4.32 o 
  -8   8   3       62.32       62.77      6.05 o 
  -7   8   3        4.64        8.23      2.44 o 
  -6   8   3       13.78       14.37      2.43 o 
  -5   8   3       67.54       64.56      3.19 o 
  -4   8   3      751.20      822.48     12.41 o 
  -3   8   3        0.85       -1.14      1.14 o 
  -2   8   3      744.09      745.30     11.74 o 
  -1   8   3      129.78      121.27      3.25 o 
   0   8   3       43.44       64.28      2.21 o 
   1   8   3      162.50      107.60      2.75 o 
   2   8   3      123.20      135.48      3.11 o 
   3   8   3       86.20       85.77      2.73 o 
   4   8   3      522.87      544.33      8.28 o 
   5   8   3        0.98        1.67      1.72 o 
   6   8   3       21.59       22.86      2.49 o 
   7   8   3        7.19       11.54      2.93 o 
   8   8   3      113.64       97.23      6.76 o 
   9   8   3        1.91        2.61      3.47 o 
  10   8   3       20.99       15.73      4.32 o 
 -11   9   3        8.54        3.87      5.24 o 
 -10   9   3        2.76        3.97      3.96 o 
  -9   9   3        9.35        7.03      3.87 o 
  -8   9   3        0.01       -1.11      2.72 o 
  -7   9   3        7.25        6.33      2.54 o 
  -6   9   3       16.19       16.31      3.52 o 
  -5   9   3       82.24       77.95      3.37 o 
  -4   9   3      146.82      152.10      4.32 o 
  -3   9   3      132.75      122.03      3.61 o 
  -2   9   3        0.32       -1.02      1.02 o 
  -1   9   3      356.71      317.83      6.92 o 
   0   9   3      230.27      127.86      3.86 o 
   1   9   3      905.17     1043.45     18.01 o 
   2   9   3      137.60      112.81      3.18 o 
   3   9   3       71.32       72.05      2.74 o 
   4   9   3       11.87        9.65      1.75 o 
   5   9   3      400.08      405.21      8.26 o 
   6   9   3      518.60      564.49      9.90 o 
   7   9   3      152.69      151.53      6.34 o 
   8   9   3       22.26       34.16      4.11 o 
   9   9   3       63.54       71.91      5.59 o 
  10   9   3        1.08       -4.45      4.73 o 
 -11  10   3        2.45        0.48      5.26 o 
 -10  10   3       23.02       26.22      6.00 o 
  -9  10   3       75.30       89.53      7.63 o 
  -8  10   3        0.86        5.91      3.46 o 
  -7  10   3      129.95      142.15      6.06 o 
  -6  10   3        7.39        5.66      2.29 o 
  -5  10   3        5.55        9.32      2.10 o 
  -4  10   3      139.56      144.20      4.34 o 
  -3  10   3      288.76      272.95      5.73 o 
  -2  10   3        6.40        3.46      1.40 o 
  -1  10   3      683.08      724.75     13.82 o 
   0  10   3      217.49      235.23      5.16 o 
   1  10   3     1222.37     1525.67     19.28 o 
   2  10   3        1.62        8.44      1.31 o 
   3  10   3      441.66      439.53      7.41 o 
   4  10   3      668.24      715.30     10.96 o 
   5  10   3      517.77      540.99     10.07 o 
   6  10   3      379.89      407.16      8.99 o 
   7  10   3      105.22      135.14      6.14 o 
   8  10   3        0.62       -0.21      3.50 o 
   9  10   3        3.68        2.81      3.71 o 
  10  10   3        0.32       -3.92      3.92 o 
 -10  11   3        0.03        3.21     11.27 o 
  -9  11   3       15.48       16.79      4.78 o 
  -8  11   3       11.96       12.33      3.92 o 
  -7  11   3       47.22       47.83      4.26 o 
  -6  11   3       52.90       51.52      3.62 o 
  -5  11   3      142.29      143.50      5.04 o 
  -4  11   3      341.53      336.03      7.49 o 
  -3  11   3       67.73       76.68      3.46 o 
  -2  11   3      654.91      605.66      9.87 o 
  -1  11   3       13.33       15.19      1.93 o 
   0  11   3     1234.41     1462.48     20.45 o 
   1  11   3        1.21        4.43      1.49 o 
   2  11   3      270.57      298.51      5.47 o 
   3  11   3       74.86       73.67      2.93 o 
   4  11   3       94.93       79.64      3.36 o 
   5  11   3      356.59      347.70      7.81 o 
   6  11   3      680.97      705.54     13.88 o 
   7  11   3      133.52      120.66      5.84 o 
   8  11   3       38.20       30.95      4.36 o 
   9  11   3       86.15       76.73      5.78 o 
  10  11   3        0.99       -2.50      4.25 o 
 -10  12   3       62.67       44.36      8.63 o 
  -9  12   3        0.79       -0.36      4.15 o 
  -8  12   3      104.19      110.17      6.90 o 
  -7  12   3       31.98       36.22      4.12 o 
  -6  12   3      173.83      168.88      5.93 o 
  -5  12   3      326.78      334.50      8.05 o 
  -4  12   3        1.24        2.48      2.50 o 
  -3  12   3      408.98      352.53      8.85 o 
  -2  12   3      351.25      342.22      8.57 o 
  -1  12   3      332.26      330.87      5.86 o 
   0  12   3      537.94      603.64     10.12 o 
   1  12   3      409.92      455.22      8.27 o 
   2  12   3      634.47      618.43     10.43 o 
   3  12   3      311.90      277.48      5.65 o 
   4  12   3       18.41       22.42      2.86 o 
   5  12   3      348.82      323.26      7.62 o 
   6  12   3       72.79       77.71      6.08 o 
   7  12   3      620.50      640.13     13.60 o 
   8  12   3       44.50       46.55      4.68 o 
   9  12   3       63.49       53.44      5.81 o 
  10  12   3       56.70       40.75      5.85 o 
 -10  13   3        6.23       14.49      7.31 o 
  -9  13   3       38.28       36.06      6.15 o 
  -8  13   3       29.85       32.19      4.95 o 
  -7  13   3      253.54      251.12      9.48 o 
  -6  13   3       27.23       33.84      4.58 o 
  -5  13   3      333.11      360.99     10.75 o 
  -4  13   3       29.43       28.17      2.91 o 
  -3  13   3      104.81       95.23      4.08 o 
  -2  13   3      266.55      279.09      6.32 o 
  -1  13   3      540.13      573.97     10.69 o 
   0  13   3      169.84      148.25      4.80 o 
   1  13   3      199.46      209.22      5.33 o 
   2  13   3      142.23      138.27      4.45 o 
   3  13   3      162.67      157.22      4.74 o 
   4  13   3      395.50      339.67      7.38 o 
   5  13   3      286.40      272.32      7.03 o 
   6  13   3        0.24       -1.95      3.43 o 
   7  13   3       56.03       62.48      5.25 o 
   8  13   3       25.55       19.06      3.95 o 
   9  13   3       34.30       29.92      5.33 o 
 -10  14   3        0.19       -5.69      6.02 o 
  -9  14   3       16.57       16.47      6.72 o 
  -8  14   3        5.35       -1.32      3.62 o 
  -7  14   3       13.33       11.37      3.84 o 
  -6  14   3       66.58       79.15      5.15 o 
  -5  14   3        0.21        0.26      2.39 o 
  -4  14   3      271.33      273.48      7.31 o 
  -3  14   3      743.75      673.40     11.21 o 
  -2  14   3      270.68      245.87      5.97 o 
  -1  14   3        0.05        2.22      1.84 o 
   0  14   3       19.42       24.44      2.64 o 
   1  14   3       36.60       24.31      2.51 o 
   2  14   3       21.46       25.83      2.61 o 
   3  14   3      197.08      203.11      5.83 o 
   4  14   3      252.39      244.82      6.21 o 
   5  14   3       20.91       21.23      3.27 o 
   6  14   3      480.44      502.39     11.44 o 
   7  14   3       54.20       63.40      6.31 o 
   8  14   3       19.40       16.05      3.96 o 
   9  14   3       14.27        5.16      4.43 o 
 -10  15   3       29.95        4.92     10.18 o 
  -9  15   3       51.93       34.58      7.96 o 
  -8  15   3       24.07       13.10      5.65 o 
  -7  15   3       11.90       14.42      4.13 o 
  -6  15   3       31.38       19.96      4.30 o 
  -5  15   3        0.19        0.98      2.81 o 
  -4  15   3       95.91      115.51      6.80 o 
  -3  15   3        0.01        8.08      2.28 o 
  -2  15   3       64.07       58.80      3.20 o 
  -1  15   3      162.80      141.93      5.13 o 
   0  15   3      242.69      229.46      6.39 o 
   1  15   3      168.70      180.44      5.28 o 
   2  15   3        6.63        1.64      2.02 o 
   3  15   3        0.40       -2.27      2.27 o 
   4  15   3      185.64      193.75      5.57 o 
   5  15   3       92.18       97.59      4.95 o 
   6  15   3      453.03      446.98     12.11 o 
   7  15   3        8.67        3.31      4.93 o 
   8  15   3        5.45       -1.33      3.70 o 
   9  15   3        0.25       -2.60      4.04 o 
  -9  16   3        0.54        6.35      5.94 o 
  -8  16   3        2.16       -3.99      4.40 o 
  -7  16   3        0.00       -2.02      4.34 o 
  -6  16   3      206.13      180.20      7.36 o 
  -5  16   3       63.25       57.01      6.35 o 
  -4  16   3      606.19      579.02     10.83 o 
  -3  16   3        0.08        5.59      2.74 o 
  -2  16   3      472.55      416.90     12.34 o 
  -1  16   3       65.28       66.55      5.67 o 
   0  16   3      479.04      444.74     10.05 o 
   1  16   3       28.01       29.50      2.89 o 
   2  16   3      153.86      172.27      5.51 o 
   3  16   3        4.11        4.57      2.52 o 
   4  16   3       14.33        9.63      2.57 o 
   5  16   3        9.61        8.22      2.93 o 
   6  16   3       54.03       59.88      4.68 o 
   7  16   3        5.76       -0.08      3.15 o 
   8  16   3       33.87       23.61      5.69 o 
   9  16   3        5.37        1.57      4.27 o 
  -9  17   3       20.18        9.67      5.99 o 
  -8  17   3        5.66       -0.21      4.92 o 
  -7  17   3       19.28       17.09      4.21 o 
  -6  17   3        3.99        5.03      3.84 o 
  -5  17   3        4.33        8.01      4.82 o 
  -4  17   3       69.56       85.20      4.69 o 
  -3  17   3      945.24      924.37     16.86 o 
  -2  17   3       25.53       19.83      3.23 o 
  -1  17   3       11.32       14.17      3.09 o 
   0  17   3      166.00      190.99      6.23 o 
   1  17   3        8.55        6.63      2.34 o 
   2  17   3       31.51       32.83      3.43 o 
   3  17   3        0.07       -2.33      2.33 o 
   4  17   3       87.72       93.35      5.10 o 
   5  17   3        5.69        4.23      2.84 o 
   6  17   3       56.08       53.22      4.56 o 
   7  17   3       56.84       49.48      5.24 o 
   8  17   3       53.73       63.01      5.94 o 
  -9  18   3        6.06       -7.42     12.61 o 
  -8  18   3       22.99       11.19      5.32 o 
  -7  18   3       33.52       29.17      5.75 o 
  -6  18   3      127.36      132.40      6.73 o 
  -5  18   3       32.34       41.44      4.52 o 
  -4  18   3      307.72      298.40     16.45 o 
  -3  18   3     1665.28     1609.52     27.51 o 
  -2  18   3     1398.83     1390.08     23.94 o 
  -1  18   3       70.69       59.40      4.58 o 
   0  18   3        1.88        8.31      2.70 o 
   1  18   3       60.71       52.54      4.15 o 
   2  18   3       12.84       11.22      2.95 o 
   3  18   3       41.83       37.16      4.43 o 
   4  18   3       40.46       36.97      4.54 o 
   5  18   3      137.56      138.17      5.78 o 
   6  18   3        2.20        2.93      4.28 o 
   7  18   3       10.82        3.90      5.78 o 
   8  18   3        5.30       12.43      5.44 o 
  -8  19   3        2.98        6.69      5.16 o 
  -7  19   3        4.21        4.11      4.50 o 
  -6  19   3      130.59      141.99      7.88 o 
  -5  19   3       45.97       28.49      4.25 o 
  -4  19   3      204.88      205.11      9.63 o 
  -3  19   3      192.66      205.29      7.43 o 
  -2  19   3      118.88      118.55      6.35 o 
  -1  19   3       42.36       46.88      5.15 o 
   0  19   3      136.00      117.15      6.04 o 
   1  19   3       26.38       23.41      3.43 o 
   2  19   3       11.54       15.73      3.65 o 
   3  19   3      137.79      138.72      6.81 o 
   4  19   3       29.48       29.33      4.43 o 
   5  19   3        7.30        1.77      4.27 o 
   6  19   3       17.20       27.17      5.49 o 
   7  19   3       22.60       22.50      5.66 o 
   8  19   3        3.34        5.20      5.01 o 
  -8  20   3        1.11       -0.39      5.02 o 
  -7  20   3        3.18       -2.64      4.67 o 
  -6  20   3       35.20       33.94      5.03 o 
  -5  20   3        0.27        6.48      3.91 o 
  -4  20   3      565.49      543.76     14.56 o 
  -3  20   3      280.42      287.40      9.60 o 
  -2  20   3      330.79      338.47     13.66 o 
  -1  20   3        0.00       -2.52      3.52 o 
   0  20   3      243.77      253.15      8.74 o 
   1  20   3        3.06        3.95      3.32 o 
   2  20   3       62.71       52.62      4.98 o 
   3  20   3       18.38       34.25      5.70 o 
   4  20   3       69.91       65.40      6.44 o 
   5  20   3       77.17       87.44      8.25 o 
   6  20   3       85.33       85.78      7.75 o 
   7  20   3        9.41        8.57      5.06 o 
  -7  21   3        0.07       -1.86      8.13 o 
  -6  21   3        6.44        5.76      4.49 o 
  -5  21   3       25.23       24.76      4.76 o 
  -4  21   3        6.54       13.17      5.33 o 
  -3  21   3      333.41      350.40     28.50 o 
  -2  21   3      109.61      117.39      8.73 o 
  -1  21   3      436.98      396.28     21.66 o 
   0  21   3      237.89      210.43      9.38 o 
   1  21   3      385.85      369.66     15.37 o 
   2  21   3       24.38       18.06      4.88 o 
   3  21   3      567.48      599.26     16.83 o 
   4  21   3       22.72       31.13      5.50 o 
   5  21   3      210.73      194.11     14.03 o 
   6  21   3        1.21        9.45      8.01 o 
   7  21   3       14.88       35.25      6.39 o 
  -7  22   3        5.63        8.29     15.90 o 
  -6  22   3       38.66       40.15      8.39 o 
  -5  22   3      172.09      183.77     11.31 o 
  -4  22   3        1.72        4.17      5.37 o 
  -3  22   3      114.25      116.30      9.04 o 
  -2  22   3      166.09      179.43     10.54 o 
  -1  22   3      134.16      132.71      9.35 o 
   0  22   3       42.13       41.13      5.50 o 
   1  22   3       80.59       73.65      6.52 o 
   2  22   3      170.58      167.33     12.54 o 
   3  22   3       50.24       66.56      8.42 o 
   4  22   3      161.95      145.62      8.93 o 
   5  22   3       98.33      124.24      8.69 o 
   6  22   3       12.50       15.90      5.44 o 
  -6  23   3       64.66       62.27     10.40 o 
  -5  23   3        0.06        9.66      5.50 o 
  -4  23   3      229.28      267.85     25.54 o 
  -3  23   3      150.79      152.81     10.40 o 
  -2  23   3        2.47       -0.40      8.37 o 
  -1  23   3       12.23       13.04      5.45 o 
   0  23   3        2.02       -4.10      4.16 o 
   1  23   3       13.82        8.96      5.70 o 
   2  23   3        5.08        2.62      4.17 o 
   3  23   3        4.95        6.45      4.40 o 
   4  23   3       22.42       15.03      5.41 o 
   5  23   3       52.90       57.54      7.13 o 
  -5  24   3       40.46       29.81      8.72 o 
  -4  24   3        0.91        2.27      5.00 o 
  -3  24   3        8.44       -4.63      4.63 o 
  -2  24   3        0.91       -5.90      5.90 o 
  -1  24   3       37.62       38.73      6.83 o 
   0  24   3       24.96       14.59      5.52 o 
   1  24   3        0.02       -3.14      4.13 o 
   2  24   3        1.17        4.90      4.45 o 
   3  24   3       82.72       87.46      7.75 o 
   4  24   3        9.13        5.75      9.24 o 
   5  24   3        4.95       12.59      5.72 o 
  -4  25   3       39.77       48.48      9.53 o 
  -3  25   3        2.29        2.75      5.62 o 
  -2  25   3       57.38       55.05      7.71 o 
  -1  25   3       98.39       98.84      9.18 o 
   0  25   3       24.12       13.11      5.86 o 
   1  25   3       55.58       43.48      6.07 o 
   2  25   3        1.38       -1.73      4.22 o 
   3  25   3       74.25       69.62      8.44 o 
   4  25   3       55.07       54.66      7.09 o 
  -3  26   3       13.86       12.69      6.49 o 
  -2  26   3       15.12       11.25      6.15 o 
  -1  26   3        0.93       -5.06      5.06 o 
   0  26   3       15.89        9.00      5.85 o 
   1  26   3       37.22       33.73      5.99 o 
   2  26   3        0.01       -4.86      4.86 o 
   3  26   3       12.20       10.71      6.30 o 
  -1  27   3       24.93       19.33      6.53 o 
   0  27   3       10.76       -5.32      5.32 o 
 -11   0   4        6.88       10.14      4.97 o 
 -10   0   4      186.21      175.47      9.78 o 
  -9   0   4        0.06        1.84      3.73 o 
  -8   0   4       16.49       46.10      5.28 o 
  -7   0   4       55.93       57.82      4.28 o 
  -6   0   4      251.16      262.21      7.56 o 
  -5   0   4       66.49       63.98      3.78 o 
  -4   0   4     2070.29     2081.69     40.24 o 
  -3   0   4     1766.38     1880.07     35.68 o 
  -2   0   4      154.34      158.72      4.25 o 
  -1   0   4      813.59      894.99     30.37 o 
   0   0   4      501.71      556.76     10.55 o 
   1   0   4      164.09      136.76      3.05 o 
   2   0   4      732.12      731.80     13.70 o 
   3   0   4    14874.60    15023.84    209.61 o 
   4   0   4      974.89     1024.60     18.49 o 
   5   0   4     1011.13     1143.08     19.81 o 
   6   0   4      141.19      136.67      6.37 o 
   7   0   4        0.01       -3.26      3.26 o 
   8   0   4       59.76       54.46      8.34 o 
   9   0   4       38.13       31.41      5.20 o 
  10   0   4        1.08        0.87      4.38 o 
  11   0   4        4.72        9.61     10.24 o 
 -11   1   4       12.55        8.70      3.49 o 
 -10   1   4       23.99       27.42      4.31 o 
  -9   1   4       22.79       32.39      4.01 o 
  -8   1   4        5.07        2.16      2.27 o 
  -7   1   4      152.55      160.02      4.31 o 
  -6   1   4      101.00       96.80      3.10 o 
  -5   1   4      197.76      154.47      4.59 o 
  -4   1   4     1236.70     1278.69     16.72 o 
  -2   1   4     5067.16     5186.72     82.72 o 
  -1   1   4     2276.94     2224.12     36.77 o 
   0   1   4     4273.87     4260.40     48.24 o 
   1   1   4       49.20       75.12      1.61 o 
   2   1   4     1568.03     1490.19     17.98 o 
   3   1   4       84.16      124.50      5.74 o 
   4   1   4      786.52      770.55      9.44 o 
   5   1   4        0.39       -1.33      1.33 o 
   6   1   4        2.85        3.89      2.00 o 
   7   1   4       77.78       60.73      3.95 o 
   8   1   4      143.94      130.31      5.65 o 
   9   1   4       72.26       65.49      4.79 o 
  10   1   4        2.31        7.11      3.22 o 
 -11   2   4        8.11        7.45      4.25 o 
 -10   2   4       21.87       18.33      4.52 o 
  -9   2   4       44.75       49.42      4.50 o 
  -8   2   4      291.76      286.09      7.16 o 
  -7   2   4       23.01       27.16      2.46 o 
  -6   2   4      369.32      350.20      6.49 o 
  -5   2   4        3.63       19.52      2.63 o 
  -4   2   4       28.95       32.91      1.94 o 
  -3   2   4      258.94      256.72      4.64 o 
  -2   2   4      392.38      338.18      5.77 o 
   0   2   4      120.47      110.02      2.18 o 
   1   2   4      896.18      829.14      8.83 o 
   2   2   4      635.45      673.90      8.17 o 
   3   2   4      511.28      508.32      6.96 o 
   4   2   4      267.39      279.10      4.96 o 
   5   2   4       69.91       76.59      2.96 o 
   6   2   4       10.01        9.82      2.17 o 
   7   2   4        2.12        0.95      2.46 o 
   8   2   4       98.04       76.78      4.69 o 
   9   2   4        0.72        0.31      3.10 o 
  10   2   4       52.71       54.68      5.84 o 
 -11   3   4       25.58       18.48      4.84 o 
 -10   3   4        4.67       -2.25      3.53 o 
  -9   3   4       37.17       38.63      4.77 o 
  -8   3   4       61.66       60.25      3.90 o 
  -7   3   4       11.48       14.63      2.26 o 
  -6   3   4       61.25       75.52      3.22 o 
  -5   3   4      869.48      932.08     14.43 o 
  -4   3   4        0.22       10.42      2.75 o 
  -3   3   4      793.80      734.26     10.85 o 
  -2   3   4     1004.75     1042.30     14.35 o 
  -1   3   4      540.90      519.62      8.06 o 
   0   3   4      598.93      516.41      6.50 o 
   1   3   4       20.32       16.96      1.00 o 
   2   3   4      556.41      627.91      8.22 o 
   3   3   4        0.23       -1.67      1.67 o 
   4   3   4      531.91      553.53      8.25 o 
   5   3   4       98.38       98.19      3.40 o 
   6   3   4       40.06       36.14      2.77 o 
   7   3   4       27.52       30.17      3.62 o 
   8   3   4        0.48       -1.05      2.95 o 
   9   3   4       77.92       65.11      5.55 o 
  10   3   4        2.06        7.42      4.04 o 
 -11   4   4        0.64       -3.95      3.95 o 
 -10   4   4        2.82        1.09      3.53 o 
  -9   4   4        0.01        0.08      3.56 o 
  -8   4   4       34.32       23.60      3.11 o 
  -7   4   4       23.16       27.78      2.61 o 
  -6   4   4      288.45      310.52      6.51 o 
  -5   4   4       42.66       66.13      2.99 o 
  -4   4   4     3384.10     3328.48     56.52 o 
  -3   4   4      417.63      425.25      7.71 o 
  -2   4   4     2955.51     2890.12     38.00 o 
  -1   4   4      756.65      750.25      9.52 o 
   0   4   4      107.05      101.39      2.40 o 
   1   4   4      380.46      431.74      5.79 o 
   2   4   4        0.41       -0.05      0.82 o 
   3   4   4      340.43      341.81      5.63 o 
   4   4   4       65.82       71.48      2.72 o 
   5   4   4       15.87       17.69      2.02 o 
   6   4   4        7.98        8.78      2.18 o 
   7   4   4      176.27      151.23      6.13 o 
   8   4   4       11.66       15.91      3.62 o 
   9   4   4        3.27        1.24      3.29 o 
  10   4   4        5.18       14.01      4.53 o 
 -11   5   4       10.12       10.72      4.73 o 
 -10   5   4        5.61        0.34      3.67 o 
  -9   5   4        0.14       -3.16      3.16 o 
  -8   5   4        0.50        1.16      2.99 o 
  -7   5   4      125.63      114.25      4.23 o 
  -6   5   4       14.52        5.66      1.85 o 
  -5   5   4       55.24       64.73      2.98 o 
  -4   5   4        5.39       22.56      2.02 o 
  -3   5   4     1332.55     1202.90     16.93 o 
  -2   5   4      138.28      145.44      3.62 o 
  -1   5   4      280.49      261.57      4.53 o 
   0   5   4     1561.07     1586.06     20.29 o 
   1   5   4      650.56      575.00      7.51 o 
   2   5   4      112.29      147.93      3.15 o 
   3   5   4      559.21      677.77      9.26 o 
   4   5   4      188.71      161.10      4.55 o 
   5   5   4       10.17       10.14      1.79 o 
   6   5   4       10.33       12.45      2.28 o 
   7   5   4       96.28       93.38      5.36 o 
   8   5   4       44.42       42.37      4.35 o 
   9   5   4      192.19      182.98      7.53 o 
  10   5   4        0.00        1.76      3.92 o 
 -11   6   4        5.10        2.96      4.46 o 
 -10   6   4        0.65       -2.81      3.65 o 
  -9   6   4        0.00       -3.03      3.03 o 
  -8   6   4        0.93       -0.74      2.99 o 
  -7   6   4       17.79       16.24      2.42 o 
  -6   6   4      198.06      222.35      5.50 o 
  -5   6   4      229.21      205.41      5.27 o 
  -4   6   4      679.84      787.26     11.53 o 
  -3   6   4        2.79        3.23      1.21 o 
  -2   6   4      639.60      619.27     10.52 o 
  -1   6   4      252.97      282.31      4.97 o 
   0   6   4       19.28       25.79      1.38 o 
   1   6   4       21.02       20.63      1.34 o 
   2   6   4       95.07       89.50      2.52 o 
   3   6   4      809.26      826.11     11.29 o 
   4   6   4        0.81        2.34      1.34 o 
   5   6   4       41.25       31.35      2.38 o 
   6   6   4       73.05       74.59      3.57 o 
   7   6   4       33.95       38.41      4.09 o 
   8   6   4       63.79       79.31      5.33 o 
   9   6   4        3.01        5.58      3.43 o 
  10   6   4        0.06       -3.77      3.77 o 
 -11   7   4        9.64        7.56      4.66 o 
 -10   7   4       21.15       23.96      4.79 o 
  -9   7   4        2.02        3.96      4.04 o 
  -8   7   4        1.17        1.08      3.09 o 
  -7   7   4        0.02        0.94      1.98 o 
  -6   7   4       52.15       65.72      4.76 o 
  -5   7   4      197.06      168.76      4.90 o 
  -4   7   4      150.65      139.17      3.79 o 
  -3   7   4        4.17        0.96      1.14 o 
  -2   7   4       39.44       54.53      2.06 o 
  -1   7   4     1449.59     1375.83     15.85 o 
   0   7   4      752.91      779.58     10.31 o 
   1   7   4       69.33       61.18      2.00 o 
   2   7   4        5.79        5.57      1.13 o 
   3   7   4      415.76      416.58      5.93 o 
   4   7   4      275.60      323.97      5.60 o 
   5   7   4       98.69      122.41      4.41 o 
   6   7   4       43.35       41.26      3.12 o 
   7   7   4      292.32      302.56     10.99 o 
   8   7   4       21.93       26.93      4.01 o 
   9   7   4       25.60       22.34      4.53 o 
  10   7   4        0.91       -0.15      3.99 o 
 -11   8   4       17.66       27.36      5.70 o 
 -10   8   4        9.16        4.39      4.19 o 
  -9   8   4       33.81       32.54      5.64 o 
  -8   8   4        4.61        6.95      3.47 o 
  -7   8   4      127.17      130.17      5.10 o 
  -6   8   4       78.42       98.20      3.87 o 
  -5   8   4       18.60       19.67      2.06 o 
  -4   8   4      116.12      144.72      4.33 o 
  -3   8   4       77.02       65.18      2.52 o 
  -2   8   4       51.26       52.21      2.27 o 
  -1   8   4      862.28      975.64     13.73 o 
   0   8   4       38.56       79.23      2.43 o 
   1   8   4       59.80       46.71      1.96 o 
   2   8   4       59.06       69.17      2.37 o 
   3   8   4       10.00        7.62      1.43 o 
   4   8   4       35.69       26.95      2.04 o 
   5   8   4       33.73       40.77      2.65 o 
   6   8   4      186.12      189.99      7.08 o 
   7   8   4      842.23      878.06     16.63 o 
   8   8   4       24.47       17.95      3.78 o 
   9   8   4       21.55       16.60      4.48 o 
  10   8   4       24.06       33.15      5.33 o 
 -11   9   4       21.10       35.96      7.18 o 
 -10   9   4       16.50       14.07      5.54 o 
  -9   9   4        7.54       14.78      5.68 o 
  -8   9   4        3.35        1.17      3.32 o 
  -7   9   4      161.27      142.03      6.67 o 
  -6   9   4      246.36      240.94      6.09 o 
  -5   9   4       17.23       18.74      2.15 o 
  -4   9   4      178.06      199.50      5.26 o 
  -3   9   4       32.22       41.10      2.24 o 
  -2   9   4       46.81       56.99      2.42 o 
  -1   9   4      602.76      574.57      7.86 o 
   0   9   4      566.63      587.01      8.50 o 
   1   9   4      323.90      328.05      5.51 o 
   2   9   4       15.24       31.79      1.86 o 
   3   9   4      108.87      103.57      3.21 o 
   4   9   4        0.42        7.30      1.64 o 
   5   9   4      267.33      252.71      5.67 o 
   6   9   4      339.10      342.54      8.19 o 
   7   9   4       45.32       50.30      4.65 o 
   8   9   4       81.37       76.16      5.34 o 
   9   9   4       26.70       14.38      4.39 o 
  10   9   4       41.08       44.05      5.76 o 
 -10  10   4        5.06        8.31      5.05 o 
  -9  10   4       32.66       27.23      5.47 o 
  -8  10   4        0.03        2.03      3.95 o 
  -7  10   4        4.95        1.53      3.04 o 
  -6  10   4        8.59        9.31      2.92 o 
  -5  10   4       77.17       80.58      3.50 o 
  -4  10   4        0.86        1.22      1.42 o 
  -3  10   4        0.08        3.42      1.42 o 
  -2  10   4      626.42      733.68     13.05 o 
  -1  10   4      142.45      144.95      3.56 o 
   0  10   4     1331.52     1500.36     20.10 o 
   1  10   4     1183.67     1326.91     20.10 o 
   2  10   4      132.37      148.42      3.58 o 
   3  10   4      491.85      520.38      8.50 o 
   4  10   4      966.85      971.17     13.22 o 
   5  10   4       66.29       78.32      3.77 o 
   6  10   4      213.34      195.53      6.91 o 
   7  10   4      702.09      712.46     14.63 o 
   8  10   4       84.41       84.15      5.55 o 
   9  10   4       11.21       12.60      4.36 o 
  10  10   4        5.73        0.36      4.13 o 
 -10  11   4        6.96        6.98      5.18 o 
  -9  11   4        0.01        2.14      4.25 o 
  -8  11   4       34.76       29.51      6.11 o 
  -7  11   4       14.23        6.79      3.35 o 
  -6  11   4       26.06       26.59      3.08 o 
  -5  11   4       22.13       13.77      2.23 o 
  -4  11   4       12.81        5.17      1.71 o 
  -3  11   4       18.66       12.03      2.33 o 
  -2  11   4       33.93       40.32      2.64 o 
  -1  11   4        0.76        7.55      1.36 o 
   0  11   4       17.73       39.14      2.74 o 
   1  11   4      214.73      290.11      5.72 o 
   2  11   4       57.29       49.84      2.24 o 
   3  11   4      353.28      346.68      6.83 o 
   4  11   4       13.55       23.76      2.55 o 
   5  11   4     1959.40     1979.96     25.56 o 
   6  11   4       10.62       19.03      3.64 o 
   7  11   4      116.70      121.27      6.03 o 
   8  11   4        0.06        0.03      3.49 o 
   9  11   4       33.78       33.08      5.10 o 
 -10  12   4        1.26        6.99      5.16 o 
  -9  12   4       21.68       18.89      5.52 o 
  -8  12   4        0.06       -1.05      3.98 o 
  -7  12   4        8.49        3.66      3.26 o 
  -6  12   4       62.43       59.04      4.89 o 
  -5  12   4       12.39       19.79      2.69 o 
  -4  12   4       66.68       68.39      3.91 o 
  -3  12   4       17.36       18.67      2.17 o 
  -2  12   4        0.88       -0.34      1.34 o 
  -1  12   4      308.48      300.78      6.00 o 
   0  12   4        2.72       11.33      1.95 o 
   1  12   4      336.20      369.98      6.87 o 
   2  12   4      174.43      145.33      3.75 o 
   3  12   4       11.80       14.54      1.95 o 
   4  12   4      180.42      189.19      5.21 o 
   5  12   4      577.78      593.52     11.83 o 
   6  12   4      288.22      308.94      8.73 o 
   7  12   4       28.19       34.32      4.23 o 
   8  12   4        0.04       -3.23      3.23 o 
   9  12   4        7.74       12.96      4.35 o 
 -10  13   4        0.07       -8.95      8.95 o 
  -9  13   4       17.65       18.53      6.60 o 
  -8  13   4        9.06        8.48      4.51 o 
  -7  13   4        3.51       -1.00      3.13 o 
  -6  13   4        0.67        1.01      3.13 o 
  -5  13   4      106.53      100.57      4.58 o 
  -4  13   4       43.21       35.16      3.12 o 
  -3  13   4       65.33       77.63      3.74 o 
  -2  13   4      107.44      114.96      4.32 o 
  -1  13   4      144.88      144.32      4.49 o 
   0  13   4      226.75      206.53      5.74 o 
   1  13   4        8.16       12.36      2.08 o 
   2  13   4       10.38        2.81      1.89 o 
   3  13   4      229.94      243.18      5.45 o 
   4  13   4      267.62      282.54      6.47 o 
   5  13   4      228.96      225.00      6.49 o 
   6  13   4       52.26       54.17      4.45 o 
   7  13   4       13.99        6.08      5.47 o 
   8  13   4        7.97       -0.10      3.76 o 
   9  13   4        5.19       -3.62      3.62 o 
  -9  14   4        7.31        5.72      4.90 o 
  -8  14   4       41.59       47.69      6.40 o 
  -7  14   4        1.79       -1.16      3.32 o 
  -6  14   4        0.00        0.31      3.62 o 
  -5  14   4       14.43       13.79      3.73 o 
  -4  14   4        0.49        5.44      2.36 o 
  -3  14   4      477.04      444.69      9.37 o 
  -2  14   4      222.77      223.91      6.73 o 
  -1  14   4      109.23      109.23      4.41 o 
   0  14   4        0.00       -1.84      1.84 o 
   1  14   4      123.12      121.39      4.34 o 
   2  14   4       27.52       26.73      2.71 o 
   3  14   4        0.74        1.52      1.61 o 
   4  14   4      160.91      173.11      5.29 o 
   5  14   4       42.10       49.52      4.03 o 
   6  14   4        0.52        2.39      3.04 o 
   7  14   4      104.96      105.16      6.35 o 
   8  14   4       11.88       11.24      3.99 o 
   9  14   4       29.30       25.43      5.00 o 
  -9  15   4        2.67       -0.26      8.04 o 
  -8  15   4        8.81       10.95      5.07 o 
  -7  15   4       14.87       19.80      4.92 o 
  -6  15   4        1.00       -1.69      3.16 o 
  -5  15   4        0.21        1.58      3.47 o 
  -4  15   4        0.76        3.41      2.66 o 
  -3  15   4      108.68      109.45      4.74 o 
  -2  15   4      158.98      142.92      4.55 o 
  -1  15   4      668.05      641.10     12.23 o 
   0  15   4     1012.04      978.66     16.65 o 
   1  15   4       67.56       93.20      4.07 o 
   2  15   4       77.55       84.44      4.04 o 
   3  15   4      103.36       96.54      4.41 o 
   4  15   4       14.09       12.14      2.59 o 
   5  15   4       64.16       80.21      5.64 o 
   6  15   4       12.49       15.61      3.67 o 
   7  15   4        0.00       -3.20      3.20 o 
   8  15   4        0.13       -3.69      3.69 o 
  -9  16   4       11.16        5.70      8.78 o 
  -8  16   4        4.10        3.89      4.79 o 
  -7  16   4        7.39        7.75      4.45 o 
  -6  16   4        4.78        4.83      3.82 o 
  -5  16   4       68.45       66.25      5.66 o 
  -4  16   4     1357.57     1344.80     27.16 o 
  -3  16   4      330.21      348.95      8.89 o 
  -2  16   4      124.80      104.53      3.96 o 
  -1  16   4       10.92        9.57      2.64 o 
   0  16   4        0.18        1.03      2.28 o 
   1  16   4       52.07       65.32      4.28 o 
   2  16   4      194.75      180.10      5.74 o 
   3  16   4       15.67       12.42      3.80 o 
   4  16   4       17.07       14.60      3.19 o 
   5  16   4      130.39      122.26      5.88 o 
   6  16   4        2.52        0.54      3.06 o 
   7  16   4       49.01       60.20      5.39 o 
   8  16   4        7.99        5.22      4.84 o 
  -9  17   4        0.03       -4.13      5.92 o 
  -8  17   4        0.09        2.68      5.88 o 
  -7  17   4        0.01       -1.27      4.26 o 
  -6  17   4       27.76       28.98      5.98 o 
  -5  17   4        9.45        5.74      3.79 o 
  -4  17   4        9.77       25.19      3.92 o 
  -3  17   4      458.52      443.96     11.64 o 
  -2  17   4        0.00        8.47      4.07 o 
  -1  17   4      305.61      278.42      8.31 o 
   0  17   4       71.49       75.10      4.37 o 
   1  17   4      123.15      115.62      4.77 o 
   2  17   4      107.71       96.08      4.97 o 
   3  17   4        9.59        0.56      2.96 o 
   4  17   4        1.31        4.13      3.83 o 
   5  17   4      152.47      160.79      8.71 o 
   6  17   4        0.46       -2.86      3.95 o 
   7  17   4        0.60       -4.32      4.32 o 
   8  17   4        1.84        1.67      4.64 o 
  -8  18   4        1.85        1.22      5.41 o 
  -7  18   4       19.65        6.66      4.44 o 
  -6  18   4       67.13       68.54      5.91 o 
  -5  18   4       14.82       23.35      5.12 o 
  -4  18   4      121.77      128.22      7.85 o 
  -3  18   4       43.12       40.91      5.64 o 
  -2  18   4        0.78        1.91      5.21 o 
  -1  18   4       19.09       21.66      4.05 o 
   0  18   4        0.29       -3.11      3.11 o 
   1  18   4       21.14        8.76      2.92 o 
   2  18   4        3.45        7.76      2.98 o 
   3  18   4       23.94       19.35      5.98 o 
   4  18   4        0.20        2.50      3.92 o 
   5  18   4        1.38       -3.58      3.58 o 
   6  18   4       80.93       91.45      7.62 o 
   7  18   4        0.09       -4.20      4.52 o 
  -8  19   4        1.82       -4.91      6.91 o 
  -7  19   4       11.12       12.27      5.44 o 
  -6  19   4        0.28       -2.72      3.92 o 
  -5  19   4        0.88        4.91      5.75 o 
  -4  19   4       32.36       33.91      4.58 o 
  -3  19   4       49.58       52.81      7.66 o 
  -2  19   4       76.53       78.08      7.22 o 
  -1  19   4        0.14        6.25      4.47 o 
   0  19   4       30.26       30.33      4.72 o 
   1  19   4      219.21      220.65     12.54 o 
   2  19   4        0.88        0.18      3.61 o 
   3  19   4       14.42       23.21      4.98 o 
   4  19   4       58.28       66.67      6.48 o 
   5  19   4      165.67      158.60      9.06 o 
   6  19   4      129.53      146.16      9.28 o 
   7  19   4        0.37        2.17      8.47 o 
  -7  20   4       51.76       57.49      7.16 o 
  -6  20   4        0.05       -3.13      4.46 o 
  -5  20   4      183.54      218.46     10.07 o 
  -4  20   4        1.02        2.86      4.80 o 
  -3  20   4        0.08       -1.67      4.48 o 
  -2  20   4       73.85       76.50      7.46 o 
  -1  20   4       43.56       50.34      8.83 o 
   0  20   4        6.53        0.38      3.78 o 
   1  20   4        0.03       -2.32      3.53 o 
   2  20   4       83.94       80.85      7.35 o 
   3  20   4        9.68        6.64      4.29 o 
   4  20   4       45.36       42.56      6.03 o 
   5  20   4        0.03        6.92      4.65 o 
   6  20   4       18.82       24.05      5.74 o 
   7  20   4        0.65       10.69      6.77 o 
  -7  21   4       15.49        5.27      7.31 o 
  -6  21   4       21.31       41.89      8.57 o 
  -5  21   4       85.96       81.45     17.33 o 
  -4  21   4       94.27      104.54      8.81 o 
  -3  21   4        0.22       -4.22      4.22 o 
  -2  21   4      147.46      150.94     17.77 o 
  -1  21   4      414.18      423.12     15.72 o 
   0  21   4        5.57       -4.07      4.07 o 
   1  21   4       96.30       79.23      7.07 o 
   2  21   4        6.73        5.06      4.29 o 
   3  21   4        8.24        9.04      4.69 o 
   4  21   4        1.05        4.39      4.71 o 
   5  21   4      184.38      223.12     10.99 o 
   6  21   4       23.13       39.97      6.66 o 
  -6  22   4       22.84       36.83      8.62 o 
  -5  22   4       94.04      111.73     11.44 o 
  -4  22   4       89.90       79.25     10.24 o 
  -3  22   4      149.24      151.45     17.36 o 
  -2  22   4       14.22       21.31      5.80 o 
  -1  22   4       54.04       48.26      6.92 o 
   0  22   4       28.60       25.98      5.25 o 
   1  22   4       39.05       37.24      5.66 o 
   2  22   4        0.09       -3.89      3.89 o 
   3  22   4        0.01        2.51      4.30 o 
   4  22   4       69.28       74.26      7.39 o 
   5  22   4       51.88       64.94      7.45 o 
  -5  23   4       28.06       35.20      8.77 o 
  -4  23   4      148.84      149.08     12.95 o 
  -3  23   4       14.38       17.37      6.06 o 
  -2  23   4        3.98       -4.52      4.52 o 
  -1  23   4       91.87       81.61      8.18 o 
   0  23   4        0.04        5.78      4.34 o 
   1  23   4       14.01        5.88      4.61 o 
   2  23   4        0.10       -3.74      4.16 o 
   3  23   4        0.56       -1.66      4.49 o 
   4  23   4       28.10       49.27      6.96 o 
   5  23   4        4.56        6.34      5.64 o 
  -5  24   4        5.67        0.83      6.75 o 
  -4  24   4        0.02       10.66      7.00 o 
  -3  24   4       80.43       82.47     10.73 o 
  -2  24   4        0.00       13.69      5.76 o 
  -1  24   4        8.26        9.48      5.52 o 
   0  24   4       44.24       56.93      7.85 o 
   1  24   4       34.67       32.98      7.47 o 
   2  24   4        3.91        1.94      4.59 o 
   3  24   4       35.68       41.16      6.50 o 
   4  24   4        0.01       -2.24      4.98 o 
  -3  25   4       22.62       19.03      7.65 o 
  -2  25   4        7.96       14.11      7.08 o 
  -1  25   4        0.03        2.64      7.89 o 
   0  25   4        2.60        0.01      5.08 o 
   1  25   4       17.20       19.39      5.47 o 
   2  25   4        3.67       -4.54      4.68 o 
   3  25   4       43.91       62.49      8.98 o 
  -2  26   4        4.32        4.90      7.34 o 
  -1  26   4        6.40        1.75      6.50 o 
   0  26   4        0.13       -2.13      6.42 o 
   1  26   4        8.92        6.43      6.13 o 
 -11   1   5        5.42        2.50      3.91 o 
 -10   1   5        2.22        8.29      3.51 o 
  -9   1   5        6.34        8.06      4.14 o 
  -8   1   5       70.60       68.45      4.43 o 
  -7   1   5        5.81        5.07      1.76 o 
  -6   1   5        1.60       -0.71      1.24 o 
  -5   1   5     1054.51     1055.87     13.67 o 
  -4   1   5        2.87       11.25      1.61 o 
  -3   1   5       79.91       58.78      2.91 o 
  -2   1   5      740.85      718.27     12.41 o 
  -1   1   5     1193.73     1101.41     26.16 o 
   0   1   5      156.99      136.53      3.16 o 
   1   1   5      128.90      122.13      2.28 o 
   2   1   5       71.04       67.65      2.25 o 
   3   1   5      236.36      232.38      5.08 o 
   4   1   5        8.91       17.67      1.70 o 
   5   1   5        3.56       10.50      1.68 o 
   6   1   5       79.18       76.24      3.70 o 
   7   1   5       16.52       21.17      3.12 o 
   8   1   5       37.80       30.35      3.48 o 
   9   1   5        0.96        2.24      4.21 o 
  10   1   5       35.81       18.30      5.61 o 
 -11   2   5        3.70        3.21      3.94 o 
 -10   2   5       34.40       34.54      4.99 o 
  -9   2   5        2.68        5.30      3.53 o 
  -8   2   5       64.79       66.85      5.02 o 
  -7   2   5        4.65        5.99      1.93 o 
  -6   2   5      539.70      554.41      9.97 o 
  -5   2   5       44.05       48.74      2.60 o 
  -4   2   5      890.08      842.60     12.57 o 
  -3   2   5      170.80      186.46      4.04 o 
  -2   2   5       13.74       20.79      2.51 o 
  -1   2   5       89.39       63.12      3.88 o 
   0   2   5      131.19      126.67      2.42 o 
   1   2   5      109.96      118.90      4.11 o 
   2   2   5       49.35       51.43      1.92 o 
   3   2   5       85.28       98.86      2.75 o 
   4   2   5      274.41      228.33      5.95 o 
   5   2   5       48.65       72.55      3.62 o 
   6   2   5        0.64        2.93      2.27 o 
   7   2   5       19.33       19.46      3.39 o 
   8   2   5       47.50       44.93      4.58 o 
   9   2   5       37.58       40.26      5.90 o 
  10   2   5        0.46        3.39      4.95 o 
 -11   3   5       38.61       36.51      6.07 o 
 -10   3   5       37.11       29.19      4.90 o 
  -9   3   5      111.29      128.77      6.90 o 
  -8   3   5        5.09        5.46      3.22 o 
  -7   3   5       39.48       47.49      3.03 o 
  -6   3   5       46.07       53.36      3.02 o 
  -5   3   5     1152.29     1114.17     16.46 o 
  -4   3   5      181.53      183.81      4.28 o 
  -3   3   5      119.25      127.40      3.00 o 
  -2   3   5     1168.04     1016.58     20.06 o 
  -1   3   5      853.19      842.49     15.11 o 
   0   3   5      640.91      656.63      8.03 o 
   1   3   5     4960.36     5173.73     58.37 o 
   2   3   5        5.42        5.53      1.12 o 
   3   3   5       11.54        5.73      1.36 o 
   4   3   5       15.95       18.14      1.94 o 
   5   3   5       20.06       14.11      1.97 o 
   6   3   5       13.97        5.92      2.54 o 
   7   3   5       12.78       16.46      3.54 o 
   8   3   5        0.23       -3.19      3.19 o 
   9   3   5       49.55       53.99      6.46 o 
  10   3   5        2.43        5.45      5.07 o 
 -11   4   5        0.37        3.52      4.30 o 
 -10   4   5        0.04       -0.94      3.63 o 
  -9   4   5        3.76        1.44      3.41 o 
  -8   4   5        8.74       19.02      6.91 o 
  -7   4   5       47.62       67.82      3.77 o 
  -6   4   5        4.43        3.24      1.79 o 
  -5   4   5        0.58        9.94      1.62 o 
  -4   4   5      319.10      311.25      6.56 o 
  -3   4   5       11.55       13.02      1.33 o 
  -2   4   5       24.77       50.05      1.84 o 
  -1   4   5      445.34      522.09      8.50 o 
   0   4   5      123.24      142.12      2.83 o 
   1   4   5     1157.16     1096.16     13.08 o 
   2   4   5        6.61        3.14      1.11 o 
   3   4   5      291.63      277.10      5.04 o 
   4   4   5       34.65       24.78      2.07 o 
   5   4   5        1.72        3.22      1.71 o 
   6   4   5        1.95       -1.00      2.17 o 
   7   4   5       75.89       95.38      5.20 o 
   8   4   5       53.74       73.11      5.82 o 
   9   4   5       21.42       25.77      6.46 o 
  10   4   5       23.36       23.52      8.39 o 
 -11   5   5        0.20        2.95      4.19 o 
 -10   5   5        2.25        3.21      3.81 o 
  -9   5   5        0.58        0.29      3.76 o 
  -8   5   5        0.50       -3.10      3.10 o 
  -7   5   5      183.22      184.25      6.66 o 
  -6   5   5       45.32       46.46      4.23 o 
  -5   5   5      167.57      169.80      4.22 o 
  -4   5   5       79.95       70.09      5.34 o 
  -3   5   5       10.15        8.99      1.33 o 
  -2   5   5     1657.30     1702.51     23.17 o 
  -1   5   5      205.26      222.20      3.88 o 
   0   5   5       77.55       78.77      3.32 o 
   1   5   5      516.83      480.44      6.52 o 
   2   5   5       76.35       69.40      2.29 o 
   3   5   5       97.93      118.48      3.31 o 
   4   5   5        6.49        9.83      1.72 o 
   5   5   5       18.23       15.05      2.20 o 
   6   5   5       28.57       26.31      3.19 o 
   7   5   5       15.57        8.15      3.04 o 
   8   5   5        8.02       13.27      3.97 o 
   9   5   5        9.91       27.20      5.45 o 
  10   5   5        3.92        7.67      5.10 o 
 -11   6   5        0.66        2.60      4.47 o 
 -10   6   5        0.51       -3.53      3.53 o 
  -9   6   5        0.10       -1.96      3.74 o 
  -8   6   5       23.12       31.34      6.46 o 
  -7   6   5        7.97       10.10      3.24 o 
  -6   6   5      139.63      136.79      4.63 o 
  -5   6   5        0.10       -0.19      1.53 o 
  -4   6   5      117.54      105.74      3.83 o 
  -3   6   5       19.72       11.94      1.71 o 
  -2   6   5      529.58      548.58      9.50 o 
  -1   6   5      401.35      371.30      6.15 o 
   0   6   5       99.46      133.65      3.59 o 
   1   6   5      737.09      708.82      9.17 o 
   2   6   5      102.96       91.30      2.49 o 
   3   6   5      435.69      418.60      6.74 o 
   4   6   5       79.49       70.15      3.00 o 
   5   6   5        0.00       -0.93      1.79 o 
   6   6   5        4.55        3.82      2.45 o 
   7   6   5      100.02       98.79      5.45 o 
   8   6   5        0.05       -3.33      3.33 o 
   9   6   5       99.30       95.26      9.67 o 
  10   6   5       10.74        8.07      5.13 o 
 -10   7   5        5.24        4.44      4.03 o 
  -9   7   5        0.05        2.81      4.02 o 
  -8   7   5        1.34        4.00      3.78 o 
  -7   7   5      119.59      105.17      5.68 o 
  -6   7   5       67.25       67.10      3.47 o 
  -5   7   5      521.55      487.10      8.38 o 
  -4   7   5       27.69       25.16      2.46 o 
  -3   7   5      498.79      483.50     11.77 o 
  -2   7   5      253.78      251.91      5.22 o 
  -1   7   5     1059.89     1051.02     16.07 o 
   0   7   5        2.53        2.50      1.26 o 
   1   7   5      154.53      161.93      3.39 o 
   2   7   5       90.88      103.10      3.46 o 
   3   7   5       33.88       37.06      2.21 o 
   4   7   5       69.20       63.63      2.99 o 
   5   7   5       77.90       71.41      3.80 o 
   6   7   5       10.87       11.64      2.83 o 
   7   7   5        0.00       -1.53      2.98 o 
   8   7   5        0.41       -2.06      3.75 o 
   9   7   5        1.62        3.31      4.30 o 
  10   7   5        6.04        8.88      4.98 o 
 -10   8   5        4.85        5.01      4.09 o 
  -9   8   5        0.35        2.56      4.32 o 
  -8   8   5        7.80       15.20      4.47 o 
  -7   8   5       17.40       26.49      4.47 o 
  -6   8   5       10.14        7.54      2.92 o 
  -5   8   5       58.03       61.49      2.89 o 
  -4   8   5        0.40        1.54      1.79 o 
  -3   8   5       74.02       79.03      3.10 o 
  -2   8   5     1031.73     1032.13     14.34 o 
  -1   8   5      156.02      157.55      3.66 o 
   0   8   5      253.08      272.63      5.40 o 
   1   8   5      107.82      133.08      3.48 o 
   2   8   5      164.07      169.23      3.80 o 
   3   8   5        7.19        6.45      1.50 o 
   4   8   5      209.12      168.82      4.43 o 
   5   8   5       49.20       49.86      3.19 o 
   6   8   5        8.86        4.40      3.19 o 
   7   8   5        8.92       10.54      3.87 o 
   8   8   5       33.26       40.84      5.13 o 
   9   8   5       33.27       38.00     10.23 o 
 -10   9   5       18.50       26.29      6.12 o 
  -9   9   5       25.47       26.33      5.47 o 
  -8   9   5        8.72       17.00      5.42 o 
  -7   9   5        0.10       -0.16      3.34 o 
  -6   9   5       72.26       88.71      5.15 o 
  -5   9   5       48.05       39.36      2.58 o 
  -4   9   5       34.94       43.43      3.33 o 
  -3   9   5      170.12      170.42      4.71 o 
  -2   9   5       44.37       52.98      2.51 o 
  -1   9   5      107.27       93.46      3.97 o 
   0   9   5      106.57      135.37      3.32 o 
   1   9   5       17.81       22.26      1.71 o 
   2   9   5      280.03      276.96      5.45 o 
   3   9   5       47.71       63.65      2.61 o 
   4   9   5        0.00        8.35      2.09 o 
   5   9   5       26.37       29.94      3.50 o 
   6   9   5       57.07       60.17      4.91 o 
   7   9   5        3.29       10.22      3.84 o 
   8   9   5        9.90        5.14      3.78 o 
   9   9   5        3.95        5.02      4.49 o 
 -10  10   5        0.09        7.13      5.24 o 
  -9  10   5       14.99       17.76      5.25 o 
  -8  10   5       21.33       28.26      5.19 o 
  -7  10   5       63.81       61.23      5.82 o 
  -6  10   5       13.76        8.79      2.58 o 
  -5  10   5        4.19        3.04      1.80 o 
  -4  10   5       16.54       10.15      1.83 o 
  -3  10   5        0.86        1.79      1.72 o 
  -2  10   5       74.71       98.77      3.37 o 
  -1  10   5      438.56      531.94      8.86 o 
   0  10   5       43.74       62.67      3.54 o 
   1  10   5     1130.86     1086.46     13.55 o 
   2  10   5       87.72      103.44      3.42 o 
   3  10   5       55.73       48.63      2.62 o 
   4  10   5      424.23      466.66      8.32 o 
   5  10   5      425.72      442.11      9.35 o 
   6  10   5       10.20       14.58      3.44 o 
   7  10   5      117.24      140.86      7.16 o 
   8  10   5       21.72       33.42      4.89 o 
   9  10   5        5.23       -4.43      4.43 o 
 -10  11   5        0.10       -0.10      5.06 o 
  -9  11   5       53.22       56.35      6.88 o 
  -8  11   5        2.21       -2.56      3.89 o 
  -7  11   5        0.75       -1.20      3.53 o 
  -6  11   5        4.38        6.59      3.15 o 
  -5  11   5       30.97       25.67      2.79 o 
  -4  11   5      104.90       98.66      3.65 o 
  -3  11   5       13.02       17.65      2.03 o 
  -2  11   5       23.65       25.89      1.92 o 
  -1  11   5      160.09      162.29      3.93 o 
   0  11   5      114.33      132.90      3.56 o 
   1  11   5     1019.90     1002.84     14.91 o 
   2  11   5      535.84      530.99      8.16 o 
   3  11   5      403.11      430.89      8.57 o 
   4  11   5      358.00      342.64      6.83 o 
   5  11   5     1183.26     1250.75     19.23 o 
   6  11   5      590.90      598.62     14.21 o 
   7  11   5       58.50       72.49      6.35 o 
   8  11   5       12.82       14.82      4.70 o 
   9  11   5       12.82       16.41      5.44 o 
 -10  12   5        1.70        1.81      4.95 o 
  -9  12   5       25.91       29.59      5.91 o 
  -8  12   5       16.98        9.08      4.64 o 
  -7  12   5       62.55       60.37      7.89 o 
  -6  12   5        0.05        1.19      3.42 o 
  -5  12   5      201.18      197.18      9.80 o 
  -4  12   5       61.07       57.75      4.59 o 
  -3  12   5      474.05      469.68      8.53 o 
  -2  12   5      434.15      437.53      7.35 o 
  -1  12   5        1.97        2.61      1.47 o 
   0  12   5       43.06       38.38      2.10 o 
   1  12   5       10.21       10.78      1.71 o 
   2  12   5      302.86      281.66      6.85 o 
   3  12   5       54.57       42.91      2.77 o 
   4  12   5      578.04      571.65     10.65 o 
   5  12   5      279.10      281.58      8.20 o 
   6  12   5       42.78       52.68      4.89 o 
   7  12   5        0.44        0.11      3.35 o 
   8  12   5       45.41       47.34      6.08 o 
   9  12   5       15.24       27.24      5.79 o 
  -9  13   5        0.32       -3.99      4.43 o 
  -8  13   5       17.56       23.26      5.27 o 
  -7  13   5       25.42       22.84      4.96 o 
  -6  13   5      114.35      116.75      7.47 o 
  -5  13   5       88.39       74.45      5.28 o 
  -4  13   5      168.09      165.86      5.54 o 
  -3  13   5       48.09       58.30      3.79 o 
  -2  13   5       11.56       18.93      2.12 o 
  -1  13   5       47.66       45.35      2.42 o 
   0  13   5      116.53      129.34      4.70 o 
   1  13   5       89.09       81.65      3.37 o 
   2  13   5       48.47       42.53      3.03 o 
   3  13   5       25.93       12.48      2.16 o 
   4  13   5      155.00      171.40      6.43 o 
   5  13   5      209.69      204.58      7.73 o 
   6  13   5       62.50       82.25      6.09 o 
   7  13   5       39.32       50.09      6.81 o 
   8  13   5        2.17        5.57      5.59 o 
  -9  14   5        2.26        0.97      4.90 o 
  -8  14   5       14.12       11.14      4.88 o 
  -7  14   5        0.59       -1.78      4.00 o 
  -6  14   5       42.89       43.99      5.77 o 
  -5  14   5       44.60       34.04      4.38 o 
  -4  14   5       57.25       53.11      5.64 o 
  -3  14   5       89.67       82.06      4.37 o 
  -2  14   5       62.50       80.34      3.94 o 
  -1  14   5        0.34        2.75      1.80 o 
   0  14   5       11.02        7.09      2.15 o 
   1  14   5      148.14      132.35      4.58 o 
   2  14   5       25.95       24.71      2.78 o 
   3  14   5       11.20        5.86      2.17 o 
   4  14   5       18.64       11.66      2.93 o 
   5  14   5      141.56      144.97      9.30 o 
   6  14   5        2.04        4.33      5.48 o 
   7  14   5       66.78       58.83      5.31 o 
   8  14   5       22.93       26.10      6.71 o 
  -9  15   5        1.61       -3.85      4.62 o 
  -8  15   5        5.87        3.65      4.50 o 
  -7  15   5        7.30        5.58      4.67 o 
  -6  15   5        0.33        1.22      4.12 o 
  -5  15   5       45.39       45.68      5.04 o 
  -4  15   5       71.68       77.40      5.57 o 
  -3  15   5      121.85      141.64      9.62 o 
  -2  15   5      502.66      452.32      9.74 o 
  -1  15   5        0.00        2.38      2.80 o 
   0  15   5      364.49      375.71      8.70 o 
   1  15   5       89.01       61.37      4.28 o 
   2  15   5      475.46      452.61     10.00 o 
   3  15   5        0.58       -2.94      2.94 o 
   4  15   5       85.17       87.73      4.89 o 
   5  15   5       34.22       22.13      4.13 o 
   6  15   5        8.26        4.31      3.54 o 
   7  15   5        3.03        7.06      8.38 o 
   8  15   5       26.70       33.89      7.92 o 
  -8  16   5        5.60        8.81      5.29 o 
  -7  16   5        5.20       -1.15      4.19 o 
  -6  16   5      101.38      115.98      8.41 o 
  -5  16   5       87.84       72.36      8.13 o 
  -4  16   5       73.16       65.59      5.60 o 
  -3  16   5      203.64      180.63      9.23 o 
  -2  16   5        4.39        8.81      3.04 o 
  -1  16   5      118.59      111.43      6.32 o 
   0  16   5       43.19       38.10      4.02 o 
   1  16   5       13.29       18.59      3.52 o 
   2  16   5       49.60       44.02      4.37 o 
   3  16   5       23.13       26.09      4.10 o 
   4  16   5       23.10       20.91      6.83 o 
   5  16   5        5.16        3.45      4.25 o 
   6  16   5        0.18       -1.33      4.17 o 
   7  16   5        0.72        4.13      8.76 o 
   8  16   5       22.39       22.94     10.90 o 
  -8  17   5        3.47        2.75      5.00 o 
  -7  17   5       16.19       21.00      5.66 o 
  -6  17   5        0.33        7.50      4.82 o 
  -5  17   5        0.37       -4.45      4.45 o 
  -4  17   5      592.94      622.34     16.05 o 
  -3  17   5       63.74       52.37      8.16 o 
  -2  17   5      117.39      104.70      9.33 o 
  -1  17   5      107.32       99.84      7.22 o 
   0  17   5       69.21       65.36      5.66 o 
   1  17   5      152.10      145.68      6.54 o 
   2  17   5       19.66       15.70      3.54 o 
   3  17   5       28.31       32.86      5.02 o 
   4  17   5       13.78       26.83      5.11 o 
   5  17   5        2.43       -3.92      3.92 o 
   6  17   5        0.00       -0.80      4.27 o 
   7  17   5       46.33       47.02      8.04 o 
  -8  18   5        1.42        1.72      6.30 o 
  -7  18   5        1.11        0.42      4.65 o 
  -6  18   5       11.12       10.94      6.05 o 
  -5  18   5      282.66      286.82     12.68 o 
  -4  18   5       29.08       40.80      5.49 o 
  -3  18   5      658.45      663.17     19.50 o 
  -2  18   5      184.74      186.92      9.82 o 
  -1  18   5       12.63       12.51      6.89 o 
   0  18   5       44.96       31.81      4.89 o 
   1  18   5       93.46       98.46      5.84 o 
   2  18   5       21.77       24.11      4.71 o 
   3  18   5        1.51       -0.33      3.77 o 
   4  18   5        0.95        0.94      4.05 o 
   5  18   5       11.53        3.61      4.80 o 
   6  18   5       65.06       73.12      8.81 o 
   7  18   5        7.39        0.64     12.75 o 
  -7  19   5        0.02       -8.56      9.57 o 
  -6  19   5        7.94        3.44      7.52 o 
  -5  19   5      218.28      217.16     11.46 o 
  -4  19   5      204.74      208.13     13.77 o 
  -3  19   5      103.52      106.00      8.23 o 
  -2  19   5        0.10        1.08      5.07 o 
  -1  19   5        6.75        5.98      4.95 o 
   0  19   5       16.74       19.30      4.55 o 
   1  19   5        8.54        8.06      4.07 o 
   2  19   5      104.69       92.09      6.99 o 
   3  19   5       12.62        6.36      4.91 o 
   4  19   5       67.39       70.12      8.11 o 
   5  19   5       30.13       21.45      6.48 o 
   6  19   5        1.21        3.11      5.80 o 
  -7  20   5        1.26        5.90      9.47 o 
  -6  20   5        2.70        7.65      5.36 o 
  -5  20   5        1.38        5.98      6.62 o 
  -4  20   5       55.96       62.10      9.29 o 
  -3  20   5       18.33       -2.48      5.79 o 
  -2  20   5        0.54       -4.32      4.32 o 
  -1  20   5       44.53       43.44      6.27 o 
   0  20   5        2.98        0.78      3.78 o 
   1  20   5        0.48        1.27      3.94 o 
   2  20   5        0.40       -3.69      3.69 o 
   3  20   5        3.88       -0.57      4.37 o 
   4  20   5        1.40        4.24      6.69 o 
   5  20   5       10.41        7.59      5.62 o 
   6  20   5       85.23       86.96      9.81 o 
  -6  21   5        0.10        3.77      6.34 o 
  -5  21   5        0.01       14.32      6.72 o 
  -4  21   5        2.76        5.20      6.11 o 
  -3  21   5       12.76        6.41      6.86 o 
  -2  21   5        8.63        9.34      5.89 o 
  -1  21   5      129.55      111.80     10.52 o 
   0  21   5       21.04       20.13      4.90 o 
   1  21   5      295.51      294.68     11.54 o 
   2  21   5      123.77      126.45      8.37 o 
   3  21   5       24.78       18.09      5.62 o 
   4  21   5      122.98      121.73     10.39 o 
   5  21   5        0.94        5.55      6.06 o 
  -5  22   5        4.01        1.66      6.60 o 
  -4  22   5      116.28      102.02     20.16 o 
  -3  22   5        5.43        8.42      6.49 o 
  -2  22   5      117.04       92.97     11.15 o 
  -1  22   5        6.17        3.69      6.04 o 
   0  22   5      112.29      118.96     12.23 o 
   1  22   5       57.94       61.71      7.86 o 
   2  22   5      175.61      163.44     10.92 o 
   3  22   5       48.82       36.07      7.46 o 
   4  22   5      122.65      131.56     14.79 o 
  -5  23   5       39.27       47.29      9.10 o 
  -4  23   5        0.81        7.02      6.50 o 
  -3  23   5       33.39       30.02      7.74 o 
  -2  23   5        0.06       -4.98      5.54 o 
  -1  23   5       13.79       11.07      8.26 o 
   0  23   5       17.25        8.40      7.12 o 
   1  23   5        0.02        0.30      5.17 o 
   2  23   5       24.35       27.91      6.76 o 
   3  23   5      101.11      129.77     16.77 o 
   4  23   5      332.61      392.12     17.26 o 
  -4  24   5       15.34       27.85     12.75 o 
  -3  24   5       26.70       22.03      7.90 o 
  -2  24   5        3.01       -6.32      6.75 o 
  -1  24   5        1.98       -5.15      5.65 o 
   0  24   5       22.71       22.50      7.93 o 
   1  24   5       18.39       21.57      6.56 o 
   2  24   5       18.86       26.03      7.16 o 
   3  24   5       24.64       17.85      7.74 o 
  -2  25   5        9.72        8.24      7.44 o 
  -1  25   5        0.30        1.50      6.73 o 
   0  25   5       21.88       32.46     13.50 o 
   1  25   5        9.71       13.20      6.19 o 
 -10   0   6       14.23       22.36      6.64 o 
  -9   0   6       44.44       61.41      6.26 o 
  -8   0   6       18.54       23.41      4.68 o 
  -7   0   6       64.50       57.63      5.34 o 
  -6   0   6        5.72       11.37      2.82 o 
  -5   0   6       82.73      119.39      5.66 o 
  -4   0   6      125.87      144.40      6.53 o 
  -3   0   6      893.26      915.08     22.71 o 
  -2   0   6      191.69      189.05      5.90 o 
  -1   0   6      433.63      421.99     11.02 o 
   0   0   6       68.79       61.88      3.27 o 
   1   0   6      152.01      142.85      4.38 o 
   2   0   6     1184.16     1042.62     17.06 o 
   3   0   6     2683.19     2648.22     44.62 o 
   4   0   6      436.89      502.32      9.69 o 
   5   0   6       65.65       56.87      3.61 o 
   6   0   6        0.01        4.26      2.99 o 
   7   0   6       16.86       21.74     12.10 o 
   8   0   6       15.29       17.91      6.76 o 
   9   0   6       38.10       47.21     10.87 o 
 -10   1   6        3.01        2.46      3.29 o 
  -9   1   6       16.88       19.37      3.85 o 
  -8   1   6       11.29       13.89      3.36 o 
  -7   1   6       15.30       16.05      5.16 o 
  -6   1   6      127.92      165.00      5.57 o 
  -5   1   6        8.45       13.81      2.14 o 
  -4   1   6      157.52      138.90      4.04 o 
  -3   1   6        4.70        6.58      1.53 o 
  -2   1   6       27.16       29.71      2.55 o 
  -1   1   6      399.94      440.31     11.87 o 
   0   1   6       14.20       17.29      1.46 o 
   1   1   6      308.20      248.86      4.33 o 
   2   1   6      637.21      609.42      7.39 o 
   3   1   6       64.48       81.02      2.69 o 
   4   1   6       14.67       16.90      1.81 o 
   5   1   6       90.65       78.79      3.10 o 
   6   1   6        6.96       10.52      2.50 o 
   7   1   6      302.05      269.45     12.15 o 
   8   1   6       12.12       17.19      4.98 o 
   9   1   6        4.48        9.02      4.88 o 
 -10   2   6       28.37       22.76      4.25 o 
  -9   2   6       67.40       53.91      5.27 o 
  -8   2   6       64.43       61.61      4.97 o 
  -7   2   6      704.93      713.79     15.53 o 
  -6   2   6      305.06      320.97      8.99 o 
  -5   2   6       50.71       31.34      2.64 o 
  -4   2   6      274.34      267.09      5.82 o 
  -3   2   6      429.43      396.96      6.98 o 
  -2   2   6        6.47        5.27      2.08 o 
  -1   2   6      587.49      547.96     14.44 o 
   0   2   6      261.48      217.62      3.68 o 
   1   2   6       53.80       41.67      1.48 o 
   2   2   6       77.93       90.79      2.52 o 
   3   2   6        5.49        2.26      1.38 o 
   4   2   6      358.29      364.12      6.56 o 
   5   2   6      127.06      120.14      4.00 o 
   6   2   6      266.94      262.43      7.11 o 
   7   2   6       11.21        5.94      4.11 o 
   8   2   6       16.44       13.30      4.84 o 
   9   2   6       72.65       59.99      6.90 o 
 -10   3   6        7.31        8.21      4.02 o 
  -9   3   6       37.38       32.14      4.67 o 
  -8   3   6       24.76       13.97      4.00 o 
  -7   3   6      127.53      121.22      6.95 o 
  -6   3   6      103.48      110.51      4.36 o 
  -5   3   6      490.12      493.83      8.75 o 
  -4   3   6       78.23       59.84      2.73 o 
  -3   3   6      423.54      404.02      7.25 o 
  -2   3   6       14.65       23.93      3.19 o 
  -1   3   6      315.86      325.42      7.22 o 
   0   3   6      331.97      278.33      5.24 o 
   1   3   6      367.59      373.63      5.84 o 
   2   3   6      154.75      168.85      3.78 o 
   3   3   6      588.40      572.11      8.96 o 
   4   3   6       49.71       44.97      2.60 o 
   5   3   6       10.46        6.47      1.98 o 
   6   3   6        6.69        9.77      3.07 o 
   7   3   6        8.70       10.52      4.22 o 
   8   3   6        0.81       -3.70      3.70 o 
   9   3   6       22.37       19.79      5.39 o 
 -10   4   6        3.94        8.79      4.24 o 
  -9   4   6       41.54       45.73      5.14 o 
  -8   4   6        6.76       -0.37      3.65 o 
  -7   4   6       14.82       16.51      4.13 o 
  -6   4   6       22.53       26.70      2.82 o 
  -5   4   6      362.21      370.60      7.31 o 
  -4   4   6      249.82      229.88      4.88 o 
  -3   4   6        2.76        5.72      1.34 o 
  -2   4   6       57.85       44.58      2.90 o 
  -1   4   6       52.81       51.11      3.84 o 
   0   4   6        6.97       14.29      1.39 o 
   1   4   6       61.14       62.75      2.59 o 
   2   4   6      111.38       90.55      2.83 o 
   3   4   6      202.66      203.90      4.80 o 
   4   4   6       64.44       80.36      3.16 o 
   5   4   6       14.57       17.14      2.30 o 
   6   4   6      128.38      126.88      5.71 o 
   7   4   6       71.13       73.81      6.50 o 
   8   4   6        3.03        2.32      4.15 o 
   9   4   6       23.51       19.97      5.39 o 
 -10   5   6       36.58       37.60      5.55 o 
  -9   5   6       28.80       23.78      5.04 o 
  -8   5   6       68.20       68.63      6.10 o 
  -7   5   6       11.20       20.05      4.29 o 
  -6   5   6       36.16       27.91      2.99 o 
  -5   5   6       97.57      116.09      4.29 o 
  -4   5   6       39.67       32.25      2.08 o 
  -3   5   6       66.04       74.69      2.80 o 
  -2   5   6       32.85       34.15      2.24 o 
  -1   5   6      839.03      793.78     11.01 o 
   0   5   6       87.99       83.03      2.76 o 
   1   5   6      527.54      538.43      8.39 o 
   2   5   6      245.85      248.42      4.59 o 
   3   5   6      306.48      282.79      5.74 o 
   4   5   6        7.87        7.81      1.86 o 
   5   5   6        2.18        1.77      2.19 o 
   6   5   6        3.03       -1.36      2.74 o 
   7   5   6      155.39      150.67      8.36 o 
   8   5   6       22.31       30.37      5.51 o 
   9   5   6        8.82       16.90      5.43 o 
 -10   6   6        0.45        7.92      4.26 o 
  -9   6   6        0.04        8.54      4.57 o 
  -8   6   6       31.39       54.40      5.81 o 
  -7   6   6      122.48      131.60      7.28 o 
  -6   6   6        2.03       -0.12      2.20 o 
  -5   6   6       95.61       88.60      5.90 o 
  -4   6   6        2.54        3.24      1.48 o 
  -3   6   6      287.73      296.94      5.76 o 
  -2   6   6       88.40       97.31      3.75 o 
  -1   6   6        4.76       11.72      1.51 o 
   0   6   6       47.71       45.21      2.56 o 
   1   6   6        0.23        2.18      1.10 o 
   2   6   6        2.75        2.31      2.30 o 
   3   6   6      182.13      176.92      4.50 o 
   4   6   6      187.80      175.67      4.57 o 
   5   6   6      115.67      105.65      5.22 o 
   6   6   6        0.15       -2.48      2.95 o 
   7   6   6        2.05        4.23      4.10 o 
   8   6   6        1.00        2.26      6.13 o 
   9   6   6        2.35        6.54      4.54 o 
 -10   7   6        4.98       12.99      4.35 o 
  -9   7   6       11.74       11.56      4.78 o 
  -8   7   6       14.89       16.31      4.57 o 
  -7   7   6       55.06       84.14      8.69 o 
  -6   7   6      102.28       85.93      4.88 o 
  -5   7   6        6.00        9.97      2.14 o 
  -4   7   6       20.57       14.85      2.06 o 
  -3   7   6      164.48      161.23      4.49 o 
  -2   7   6       73.37       83.54      3.03 o 
  -1   7   6       38.44       46.55      2.28 o 
   0   7   6      294.38      262.90      6.19 o 
   1   7   6        0.23        1.18      1.34 o 
   2   7   6       12.33        9.19      1.45 o 
   3   7   6       91.93       84.89      3.30 o 
   4   7   6        5.76        3.71      1.91 o 
   5   7   6      179.48      165.31      6.03 o 
   6   7   6       68.20       66.60      5.58 o 
   7   7   6       11.40       14.23      4.56 o 
   8   7   6        3.65        5.38      4.38 o 
   9   7   6        7.69        4.39      4.67 o 
 -10   8   6        2.19        9.14      5.11 o 
  -9   8   6       22.18       23.77      5.42 o 
  -8   8   6       34.27       40.48      5.58 o 
  -7   8   6       59.45       70.09      5.97 o 
  -6   8   6        0.89        0.43      3.24 o 
  -5   8   6       16.62       14.42      2.33 o 
  -4   8   6       95.59       88.83      3.48 o 
  -3   8   6        0.45        3.61      1.47 o 
  -2   8   6       56.82       62.75      2.95 o 
  -1   8   6      133.91      120.99      3.75 o 
   0   8   6      124.78      127.52      8.63 o 
   1   8   6        0.01        2.28      1.36 o 
   2   8   6      399.08      418.05      6.92 o 
   3   8   6      223.37      197.20      4.95 o 
   4   8   6       32.93       33.25      2.54 o 
   5   8   6       15.35       16.00      5.09 o 
   6   8   6      338.70      354.92     10.45 o 
   7   8   6       29.76       33.21      7.19 o 
   8   8   6       50.54       47.37      6.13 o 
   9   8   6        1.01       -0.48      4.79 o 
 -10   9   6        4.64        8.36      5.24 o 
  -9   9   6        3.39        8.05      7.82 o 
  -8   9   6        4.71        9.09      4.19 o 
  -7   9   6        0.68        2.69      4.07 o 
  -6   9   6       29.45       28.35      4.37 o 
  -5   9   6       12.50       11.87      3.54 o 
  -4   9   6        0.30        0.90      1.68 o 
  -3   9   6        0.94        4.80      1.72 o 
  -2   9   6        0.50        1.38      1.62 o 
  -1   9   6       34.18       36.37      2.32 o 
   0   9   6      228.38      230.88      5.21 o 
   1   9   6       51.67       56.94      2.67 o 
   2   9   6      330.69      345.00      5.69 o 
   3   9   6      300.69      271.59      8.63 o 
   4   9   6       12.98       14.46      2.44 o 
   5   9   6      141.47      158.82      6.18 o 
   6   9   6       21.69       23.72      6.22 o 
   7   9   6       10.41        7.61      4.32 o 
   8   9   6        0.02       -1.27      4.23 o 
   9   9   6        5.99       10.87      4.84 o 
 -10  10   6        1.84       -7.21      7.21 o 
  -9  10   6       11.55        9.63      4.95 o 
  -8  10   6        1.66       -3.55      3.82 o 
  -7  10   6       50.36       58.21      8.97 o 
  -6  10   6        0.48        0.36      3.25 o 
  -5  10   6      198.56      199.38      7.16 o 
  -4  10   6       25.19       35.97      2.81 o 
  -3  10   6      123.33      122.38      4.18 o 
  -2  10   6       30.30       35.67      2.81 o 
  -1  10   6      256.43      263.68      5.69 o 
   0  10   6        0.04        4.87      2.13 o 
   1  10   6        1.39        0.14      1.49 o 
   2  10   6       19.42       12.03      2.04 o 
   3  10   6      135.54      145.85      4.06 o 
   4  10   6       93.42      102.71      4.99 o 
   5  10   6      292.95      267.31      7.95 o 
   6  10   6        1.58        3.99      4.09 o 
   7  10   6       17.21        8.54      7.11 o 
   8  10   6        9.11       10.75      4.85 o 
  -9  11   6        4.21        2.89      4.62 o 
  -8  11   6        0.41        1.12      4.04 o 
  -7  11   6       50.21       64.59      6.20 o 
  -6  11   6        4.59        4.68      3.65 o 
  -5  11   6        6.08        7.29      3.07 o 
  -4  11   6        0.40        6.46      2.57 o 
  -3  11   6        0.00        2.13      1.88 o 
  -2  11   6       25.02       34.75      2.99 o 
  -1  11   6       78.22       94.37      3.86 o 
   0  11   6       71.47       69.44      4.58 o 
   1  11   6       20.60       22.49      2.12 o 
   2  11   6      594.76      631.83      9.97 o 
   3  11   6      602.02      620.85     11.11 o 
   4  11   6     1617.12     1598.23     24.99 o 
   5  11   6      231.52      247.48      8.72 o 
   6  11   6      502.95      531.89     15.25 o 
   7  11   6       19.44       27.97      5.28 o 
   8  11   6       16.56       24.89      5.44 o 
  -9  12   6        0.96        2.70      4.89 o 
  -8  12   6        0.13        2.76      4.44 o 
  -7  12   6       35.10       29.23      5.28 o 
  -6  12   6       21.84       18.71      4.49 o 
  -5  12   6        0.63       -0.64      3.52 o 
  -4  12   6      134.93      119.50      5.13 o 
  -3  12   6       17.22       14.82      2.57 o 
  -2  12   6       43.44       48.38      2.84 o 
  -1  12   6       47.43       50.32      2.84 o 
   0  12   6      128.20      137.11      4.22 o 
   1  12   6       18.95       12.92      1.87 o 
   2  12   6        0.99        0.07      1.56 o 
   3  12   6       30.71       39.70      3.90 o 
   4  12   6       11.59       15.99      3.44 o 
   5  12   6      307.20      311.32      9.70 o 
   6  12   6        0.09        1.29      5.62 o 
   7  12   6        0.41        1.92      4.05 o 
   8  12   6       26.42       26.45      5.71 o 
  -9  13   6        2.88        3.57      5.17 o 
  -8  13   6        0.21        4.00      4.53 o 
  -7  13   6        2.85        9.83      4.57 o 
  -6  13   6        6.49        7.99      4.22 o 
  -5  13   6       20.15       22.81      4.84 o 
  -4  13   6      581.58      541.62     13.31 o 
  -3  13   6      239.70      251.77      7.37 o 
  -2  13   6      126.35      124.02      4.58 o 
  -1  13   6        4.56       11.30      2.08 o 
   0  13   6        0.17        0.92      2.00 o 
   1  13   6      104.92       98.81      4.56 o 
   2  13   6       52.95       47.33      5.89 o 
   3  13   6      161.24      187.30      6.11 o 
   4  13   6       73.59       59.64      6.51 o 
   5  13   6       98.18       84.89      7.83 o 
   6  13   6      164.89      170.95      8.54 o 
   7  13   6        1.40        6.07      4.20 o 
   8  13   6        0.79       -2.20      4.42 o 
  -9  14   6       49.77       51.36     13.50 o 
  -8  14   6        7.74       10.13      5.08 o 
  -7  14   6        0.02       -3.63      3.98 o 
  -6  14   6        0.58       -0.31      4.04 o 
  -5  14   6        0.04       -2.11      4.38 o 
  -4  14   6       39.86       46.17      5.40 o 
  -3  14   6      319.74      315.80      8.63 o 
  -2  14   6       11.42        8.94      3.11 o 
  -1  14   6      287.34      319.86      8.93 o 
   0  14   6        1.43       -0.98      2.43 o 
   1  14   6       32.02       22.89      3.50 o 
   2  14   6       23.90       27.32      4.10 o 
   3  14   6      529.85      498.82     10.50 o 
   4  14   6       35.15       34.96      4.07 o 
   5  14   6      184.70      187.53      8.55 o 
   6  14   6       50.33       70.71      6.27 o 
   7  14   6       10.16        4.82      5.61 o 
  -8  15   6        0.18       -0.94      4.56 o 
  -7  15   6        0.00        1.90      5.00 o 
  -6  15   6       76.06       66.84      9.52 o 
  -5  15   6      144.73      131.48      8.20 o 
  -4  15   6        3.39        4.98      4.11 o 
  -3  15   6      208.13      200.33      9.29 o 
  -2  15   6       36.22       31.17      4.87 o 
  -1  15   6      169.13      151.56      6.27 o 
   0  15   6        0.47        2.84      3.27 o 
   1  15   6      550.57      527.06     14.71 o 
   2  15   6        0.25        2.21      3.05 o 
   3  15   6        8.10        1.28      3.19 o 
   4  15   6       82.28      101.14      8.47 o 
   5  15   6       56.06       46.77      7.36 o 
   6  15   6        3.12        5.09      5.61 o 
   7  15   6        2.16        2.53      5.74 o 
  -8  16   6        6.74        8.24      5.64 o 
  -7  16   6        7.15       13.88      7.05 o 
  -6  16   6        1.02        0.80      4.58 o 
  -5  16   6       17.29       15.75      4.85 o 
  -4  16   6       75.87       73.53      6.72 o 
  -3  16   6        0.07        0.43      4.73 o 
  -2  16   6        0.54       -4.24      4.24 o 
  -1  16   6        0.67       -3.22      3.22 o 
   0  16   6       71.91       70.76      7.09 o 
   1  16   6      241.53      241.10      8.30 o 
   2  16   6       55.68       59.22      4.90 o 
   3  16   6       38.99       28.26     10.03 o 
   4  16   6        0.04        4.53      4.93 o 
   5  16   6       30.13       30.17      6.70 o 
   6  16   6       11.15        9.17      5.49 o 
   7  16   6        6.57        4.94     11.34 o 
  -7  17   6       20.97       15.34      8.48 o 
  -6  17   6        3.23       11.32      5.27 o 
  -5  17   6       11.30       11.24      5.21 o 
  -4  17   6        8.99       21.38      5.28 o 
  -3  17   6       15.94        9.52      6.29 o 
  -2  17   6        0.03        1.86      6.15 o 
  -1  17   6      144.86      132.26      9.97 o 
   0  17   6      106.01      116.20      8.27 o 
   1  17   6        8.50        8.77      3.92 o 
   2  17   6        9.46       12.74      4.13 o 
   3  17   6       23.80       15.47      5.26 o 
   4  17   6        0.00       -4.71      4.71 o 
   5  17   6        0.76        4.90      5.28 o 
   6  17   6       17.33       27.86      7.05 o 
  -7  18   6        3.86       -5.09      5.09 o 
  -6  18   6        2.49       -3.74      4.65 o 
  -5  18   6      118.60      124.55      8.85 o 
  -4  18   6       10.12       11.58      6.25 o 
  -3  18   6       27.49       29.53      7.35 o 
  -2  18   6        4.06       -5.06      5.06 o 
  -1  18   6        8.83       -1.50      5.13 o 
   0  18   6       74.85       74.46      7.48 o 
   1  18   6       16.99       11.44      4.23 o 
   2  18   6        8.19       10.04      5.16 o 
   3  18   6       49.92       52.29      7.33 o 
   4  18   6        6.72        2.32      5.32 o 
   5  18   6        6.14        6.05      5.62 o 
   6  18   6        6.49        1.00      5.45 o 
  -6  19   6       18.98       20.19      6.05 o 
  -5  19   6       14.40       27.63      8.68 o 
  -4  19   6        0.37        6.21      6.11 o 
  -3  19   6       39.02       33.55      7.26 o 
  -2  19   6       12.21       15.81      6.18 o 
  -1  19   6       48.45       45.40      7.51 o 
   0  19   6      133.10      121.43      9.02 o 
   1  19   6       13.78        9.44      4.99 o 
   2  19   6        0.23        5.21      5.04 o 
   3  19   6       21.68       20.03      6.16 o 
   4  19   6       22.76       25.95      6.66 o 
   5  19   6       14.35       14.99      6.36 o 
  -6  20   6       85.36      102.46     15.85 o 
  -5  20   6       26.27       37.05      8.31 o 
  -4  20   6       37.47       38.28      8.20 o 
  -3  20   6        0.01        8.07      6.06 o 
  -2  20   6       45.69       54.38      8.34 o 
  -1  20   6        1.10       -4.27      5.54 o 
   0  20   6       11.91       12.78      5.57 o 
   1  20   6       13.11       11.63      5.79 o 
   2  20   6        6.22        8.79      8.66 o 
   3  20   6      135.38      134.61     10.39 o 
   4  20   6        8.90       19.30      6.49 o 
   5  20   6       52.11       57.10      8.35 o 
  -5  21   6        4.31       16.85      8.52 o 
  -4  21   6        1.16        0.29      6.37 o 
  -3  21   6        6.67        4.93      6.00 o 
  -2  21   6        0.68       -6.52      6.52 o 
  -1  21   6       14.40       11.32      6.54 o 
   0  21   6        1.50        0.91      5.30 o 
   1  21   6       25.81       23.92      6.46 o 
   2  21   6       33.12       38.88      7.40 o 
   3  21   6       93.23      125.55     10.37 o 
   4  21   6        0.17        3.38      8.46 o 
  -4  22   6       33.47       39.62      8.89 o 
  -3  22   6       29.24       31.96     12.58 o 
  -2  22   6        4.29        9.23      6.80 o 
  -1  22   6       12.23        7.37      6.35 o 
   0  22   6        0.28       -4.16      5.09 o 
   1  22   6        0.19        1.06      5.14 o 
   2  22   6        4.00        0.15      5.23 o 
   3  22   6       24.73       27.59      7.24 o 
  -3  23   6       15.03       12.26      7.34 o 
  -2  23   6       12.50        1.00      6.72 o 
  -1  23   6        0.19       -4.66      6.02 o 
   0  23   6        0.01       -1.31      5.24 o 
   1  23   6        7.20        2.74      5.47 o 
   2  23   6        0.15        2.41      8.38 o 
  -1  24   6        1.30        1.01      6.25 o 
   0  24   6        1.87       -4.63      6.86 o 
 -10   1   7        0.25       12.88      5.04 o 
  -9   1   7        7.03        5.21      3.47 o 
  -8   1   7        0.60        2.68      3.02 o 
  -7   1   7      135.19      129.55      8.25 o 
  -6   1   7      113.08      119.44      4.45 o 
  -5   1   7      237.47      256.92      6.33 o 
  -4   1   7      469.10      494.27     10.22 o 
  -3   1   7      114.79      129.15      3.77 o 
  -2   1   7      103.55      104.52      4.88 o 
  -1   1   7      103.31       89.43      3.23 o 
   0   1   7       44.28       44.90      2.24 o 
   1   1   7       66.30       64.23      2.30 o 
   2   1   7      136.35      127.68      3.71 o 
   3   1   7       11.90        7.62      1.32 o 
   4   1   7       20.05       13.54      2.79 o 
   5   1   7       97.41      107.74      5.84 o 
   6   1   7        0.07        2.26      3.56 o 
   7   1   7       79.11       81.83      7.03 o 
   8   1   7        7.74       12.32      4.75 o 
   9   1   7       23.35       16.57      5.52 o 
 -10   2   7        3.96        3.99      5.69 o 
  -9   2   7       21.46       24.18      4.01 o 
  -8   2   7        5.55        9.65      3.66 o 
  -7   2   7      415.86      468.95     10.61 o 
  -6   2   7      475.40      499.32      9.58 o 
  -5   2   7      247.20      251.16      5.73 o 
  -4   2   7       50.40       33.68      2.01 o 
  -3   2   7        1.10        2.99      1.34 o 
  -2   2   7       31.99       40.15      3.49 o 
  -1   2   7      174.21      194.40      7.28 o 
   0   2   7       53.17       47.58      2.03 o 
   1   2   7        1.44        8.24      1.40 o 
   2   2   7      642.76      608.06      8.56 o 
   3   2   7       54.25       55.80      3.23 o 
   4   2   7       72.33       63.93      4.22 o 
   5   2   7       42.38       34.30      4.08 o 
   6   2   7       12.46        8.63      4.13 o 
   7   2   7       35.14       48.23      5.91 o 
   8   2   7        7.38        9.50      4.72 o 
   9   2   7       17.60       21.05      5.82 o 
 -10   3   7        9.49       13.60      4.11 o 
  -9   3   7       18.02       21.54      3.99 o 
  -8   3   7       15.90       15.30      3.94 o 
  -7   3   7        3.79        8.25      4.11 o 
  -6   3   7       41.44       52.96      3.70 o 
  -5   3   7       52.65       37.67      2.88 o 
  -4   3   7       20.78       21.62      2.01 o 
  -3   3   7       65.25       44.91      1.97 o 
  -2   3   7       56.26       55.71      3.31 o 
  -1   3   7      146.29      165.74      5.21 o 
   0   3   7      384.16      415.43      7.61 o 
   1   3   7       41.08       34.88      2.05 o 
   2   3   7       16.33       19.77      2.28 o 
   3   3   7       37.88       34.44      2.23 o 
   4   3   7      238.16      252.75      7.09 o 
   5   3   7       66.10       68.65      4.98 o 
   6   3   7        7.18        5.05      3.85 o 
   7   3   7       64.27       42.76      5.95 o 
   8   3   7        3.64       -4.65      4.65 o 
   9   3   7       26.61       26.59     13.04 o 
 -10   4   7        1.44       -0.20      4.60 o 
  -9   4   7       11.52       13.86      4.30 o 
  -8   4   7       11.13       11.87      4.31 o 
  -7   4   7       70.42       67.19      9.82 o 
  -6   4   7      217.33      238.66      8.54 o 
  -5   4   7      146.14      169.18      5.24 o 
  -4   4   7      108.64       67.63      2.96 o 
  -3   4   7        0.00        3.15      1.28 o 
  -2   4   7       11.23       20.21      4.06 o 
  -1   4   7       37.66       52.50      3.94 o 
   0   4   7       59.76       53.42      2.54 o 
   1   4   7        0.01       -0.05      1.37 o 
   2   4   7      799.83      781.53     11.99 o 
   3   4   7        5.42        6.70      1.73 o 
   4   4   7       44.23       41.63      4.02 o 
   5   4   7        0.75        4.60      2.93 o 
   6   4   7        0.03       -0.68      3.49 o 
   7   4   7        6.61       -1.92      3.96 o 
   8   4   7        5.40        8.57      4.89 o 
 -10   5   7        7.72       12.54      4.60 o 
  -9   5   7       15.10       26.87      4.69 o 
  -8   5   7       81.22       89.06     12.64 o 
  -7   5   7        3.54        7.96      3.89 o 
  -6   5   7        2.37        0.45      3.08 o 
  -5   5   7       32.81       48.74      3.15 o 
  -4   5   7       89.61       90.17      3.49 o 
  -3   5   7       36.24       32.65      1.98 o 
  -2   5   7        4.71        1.15      2.14 o 
  -1   5   7       29.95       27.65      2.79 o 
   0   5   7       14.66       12.33      1.85 o 
   1   5   7      115.02      130.54      3.38 o 
   2   5   7      111.63      114.26      3.91 o 
   3   5   7       40.64       37.19      2.32 o 
   4   5   7        0.56        3.25      2.78 o 
   5   5   7       15.46       10.06      3.39 o 
   6   5   7       25.01       14.81      4.46 o 
   7   5   7        2.10        1.09      4.03 o 
   8   5   7        0.94       14.66      4.89 o 
 -10   6   7        0.51       -2.97      7.78 o 
  -9   6   7        5.21        4.63      5.53 o 
  -8   6   7       10.52        7.84      4.53 o 
  -7   6   7        7.55        6.32      3.75 o 
  -6   6   7        1.46        4.64      3.05 o 
  -5   6   7       27.01       23.06      3.31 o 
  -4   6   7      105.09       92.40      3.67 o 
  -3   6   7       21.30       18.75      1.84 o 
  -2   6   7       37.06       33.70      3.37 o 
  -1   6   7        0.40        0.15      1.22 o 
   0   6   7      276.45      250.27      4.90 o 
   1   6   7       11.21        7.13      1.49 o 
   2   6   7      123.61      133.59      4.08 o 
   3   6   7      141.70      134.52      4.29 o 
   4   6   7       24.15       24.30      4.13 o 
   5   6   7       12.10        3.19      3.26 o 
   6   6   7       78.95       75.55      6.50 o 
   7   6   7       20.33       12.42      4.54 o 
   8   6   7       56.54       64.71      7.07 o 
  -9   7   7        0.00        6.76      4.63 o 
  -8   7   7        0.96       -2.78      3.91 o 
  -7   7   7       11.01       11.06      4.11 o 
  -6   7   7       41.28       43.17      4.73 o 
  -5   7   7        0.61       -1.84      2.14 o 
  -4   7   7       10.44       12.45      2.14 o 
  -3   7   7      137.35      127.24      4.06 o 
  -2   7   7       17.20       12.67      1.88 o 
  -1   7   7        2.41       11.23      1.55 o 
   0   7   7        0.22        2.05      1.56 o 
   1   7   7       61.83       63.04      2.85 o 
   2   7   7      305.70      290.37      6.00 o 
   3   7   7      244.59      251.03      6.22 o 
   4   7   7      140.61      127.29      5.85 o 
   5   7   7       27.91       26.44      3.98 o 
   6   7   7        6.49        7.51      4.11 o 
   7   7   7        2.80        2.29      3.97 o 
   8   7   7        0.06        0.67      4.57 o 
  -9   8   7        1.46        2.04      4.87 o 
  -8   8   7        0.10        2.14      4.37 o 
  -7   8   7        0.08       -3.45      3.45 o 
  -6   8   7       47.54       30.27      4.51 o 
  -5   8   7        5.41        4.91      2.54 o 
  -4   8   7       87.83       64.51      3.67 o 
  -3   8   7      150.04      157.25      6.67 o 
  -2   8   7       63.55       72.51      4.46 o 
  -1   8   7        8.85        3.67      2.18 o 
   0   8   7      130.05      122.27      4.36 o 
   1   8   7        4.27        3.12      1.64 o 
   2   8   7      377.45      377.30      7.11 o 
   3   8   7       80.90       68.19      3.95 o 
   4   8   7       57.31       55.89      4.52 o 
   5   8   7       92.94       96.19      5.69 o 
   6   8   7       16.12       21.35      4.94 o 
   7   8   7       20.56       17.07      5.03 o 
   8   8   7       25.64       31.12      5.80 o 
  -9   9   7       35.53       39.60     10.06 o 
  -8   9   7       21.86       30.02      7.24 o 
  -7   9   7       10.03        8.21      4.16 o 
  -6   9   7        2.62        6.09      3.97 o 
  -5   9   7       35.97       25.51      3.32 o 
  -4   9   7        6.36        8.88      2.62 o 
  -3   9   7        3.31        5.87      2.56 o 
  -2   9   7       64.65       62.30      6.17 o 
  -1   9   7       14.60       10.92      3.22 o 
   0   9   7        2.61        5.54      1.85 o 
   1   9   7        2.90        1.79      1.77 o 
   2   9   7      144.15      125.88      4.05 o 
   3   9   7        7.14        6.42      3.06 o 
   4   9   7      410.36      402.20     10.69 o 
   5   9   7        0.55        0.98      3.30 o 
   6   9   7        4.81        6.28      3.86 o 
   7   9   7        0.34        3.95      3.88 o 
   8   9   7        0.30        1.17      4.40 o 
  -9  10   7       19.10       39.07      6.48 o 
  -8  10   7        1.66       -2.74      4.16 o 
  -7  10   7        7.12        4.14      3.81 o 
  -6  10   7       31.98       27.70      4.57 o 
  -5  10   7        0.34       -2.14      2.86 o 
  -4  10   7      188.79      204.95      6.85 o 
  -3  10   7        1.20        6.53      2.17 o 
  -2  10   7        1.80       -1.02      1.90 o 
  -1  10   7        2.45        6.98      1.96 o 
   0  10   7      240.09      220.24      5.91 o 
   1  10   7        2.25        2.87      1.88 o 
   2  10   7       22.23       29.25      2.74 o 
   3  10   7        7.01        9.89      3.39 o 
   4  10   7      507.31      501.86     12.24 o 
   5  10   7       28.33       28.60      4.89 o 
   6  10   7        1.93        9.93      4.17 o 
   7  10   7        9.05       17.42      4.76 o 
   8  10   7       18.48       31.55     11.14 o 
  -9  11   7        4.28        9.49      5.20 o 
  -8  11   7        7.43       11.89      4.70 o 
  -7  11   7        3.87        7.93      4.18 o 
  -6  11   7       55.67       47.47      8.65 o 
  -5  11   7        2.25        7.28      4.01 o 
  -4  11   7        6.36       17.21      3.10 o 
  -3  11   7       72.53       61.70      4.61 o 
  -2  11   7        2.51        1.62      2.61 o 
  -1  11   7       48.61       55.08      3.65 o 
   0  11   7        1.11       -0.69      2.42 o 
   1  11   7      304.92      297.19      7.93 o 
   2  11   7       69.26       76.75      4.12 o 
   3  11   7      731.27      732.45     15.18 o 
   4  11   7       13.22       17.75      4.03 o 
   5  11   7      226.01      250.27     10.03 o 
   6  11   7       33.81       37.83      5.41 o 
   7  11   7        3.70        4.10      4.66 o 
  -8  12   7       31.42       33.12      6.01 o 
  -7  12   7        0.07        2.17      4.11 o 
  -6  12   7       14.23        4.94      4.02 o 
  -5  12   7       29.64       21.83      4.51 o 
  -4  12   7       28.34       25.25      3.55 o 
  -3  12   7        3.72        7.26      2.84 o 
  -2  12   7       89.07       86.05      5.24 o 
  -1  12   7       22.98       22.84      6.55 o 
   0  12   7      105.92      116.79      5.84 o 
   1  12   7       51.47       55.85      4.77 o 
   2  12   7       77.18       84.49      5.75 o 
   3  12   7       38.13       39.73      4.31 o 
   4  12   7      149.74      157.77      9.48 o 
   5  12   7       80.98       84.91      6.53 o 
   6  12   7        0.42        0.85      3.77 o 
   7  12   7        0.41        4.11      4.16 o 
  -8  13   7        0.02        0.60      4.67 o 
  -7  13   7        0.36        1.75      4.31 o 
  -6  13   7       18.84        7.39      4.43 o 
  -5  13   7       29.73       32.08      5.05 o 
  -4  13   7       29.37       18.90      4.40 o 
  -3  13   7        0.89        3.25      2.88 o 
  -2  13   7       26.47       23.08      3.98 o 
  -1  13   7       15.52       16.75      3.31 o 
   0  13   7      138.19      149.71      6.76 o 
   1  13   7      109.10      126.13      6.38 o 
   2  13   7        1.24       -2.35      3.52 o 
   3  13   7       75.38       63.94      4.75 o 
   4  13   7        0.00       -4.47      4.47 o 
   5  13   7       17.62       23.32      4.87 o 
   6  13   7        0.01       -4.64      4.64 o 
   7  13   7        1.13       -3.93      5.33 o 
  -8  14   7        6.58        1.21      4.95 o 
  -7  14   7        5.94       -2.85     12.14 o 
  -6  14   7        1.30        0.23      4.00 o 
  -5  14   7       26.75       23.70      4.98 o 
  -4  14   7        2.33        2.76      3.95 o 
  -3  14   7       27.67       29.02      4.84 o 
  -2  14   7        1.45       -3.51      4.07 o 
  -1  14   7        1.98        7.15      6.09 o 
   0  14   7      296.66      284.45     11.58 o 
   1  14   7      119.13      116.63      6.53 o 
   2  14   7      164.33      144.10      7.43 o 
   3  14   7       19.01       17.21      4.63 o 
   4  14   7       63.46       47.80      7.01 o 
   5  14   7        7.63        8.90      5.38 o 
   6  14   7        3.69        3.19      5.25 o 
  -7  15   7        0.19        2.11      4.54 o 
  -6  15   7        8.06        3.41      6.36 o 
  -5  15   7        2.49        3.16      4.25 o 
  -4  15   7      222.61      217.16     10.06 o 
  -3  15   7        2.73       -1.98      4.51 o 
  -2  15   7       27.98       20.63      5.63 o 
  -1  15   7       83.51       84.04      8.08 o 
   0  15   7        0.08        1.08      4.18 o 
   1  15   7      136.31      123.19      6.89 o 
   2  15   7       28.26       24.09      4.60 o 
   3  15   7       32.05       36.92      8.02 o 
   4  15   7       21.72       18.02      6.19 o 
   5  15   7       13.39       12.62      8.57 o 
   6  15   7        6.01       -2.94      5.03 o 
  -7  16   7        3.43        4.77      4.95 o 
  -6  16   7       26.13       22.83      5.74 o 
  -5  16   7        8.94        9.06      5.05 o 
  -4  16   7       14.72       10.31      6.18 o 
  -3  16   7        0.67        1.72      4.90 o 
  -2  16   7        1.19        1.00      6.23 o 
  -1  16   7       30.92       43.90     10.69 o 
   0  16   7        4.49       12.01      5.46 o 
   1  16   7        0.76        0.56      3.55 o 
   2  16   7        0.74       -4.01      4.01 o 
   3  16   7       16.53       12.47      5.78 o 
   4  16   7       27.35       17.72      6.10 o 
   5  16   7       10.81        5.56      6.91 o 
   6  16   7        7.50        1.08      5.78 o 
  -7  17   7        0.29        6.81      6.86 o 
  -6  17   7        3.35        6.79      5.03 o 
  -5  17   7       30.68       39.26      6.21 o 
  -4  17   7       60.39       76.93      8.59 o 
  -3  17   7       69.51       58.15      7.86 o 
  -2  17   7        0.62        6.45      7.12 o 
  -1  17   7       83.52       80.88      8.48 o 
   0  17   7        3.71        5.67      4.69 o 
   1  17   7       19.13       22.22      4.53 o 
   2  17   7        4.66        4.65      5.06 o 
   3  17   7       20.24       14.11      5.66 o 
   4  17   7        1.30       12.32      5.65 o 
   5  17   7        1.95       -0.32      5.26 o 
  -6  18   7       16.37        9.56      5.61 o 
  -5  18   7       13.68        7.47      7.77 o 
  -4  18   7       14.53       18.60      6.55 o 
  -3  18   7        3.63        7.03      7.69 o 
  -2  18   7        3.75       16.13      6.05 o 
  -1  18   7       25.39       22.75      7.43 o 
   0  18   7       76.63       70.15      7.57 o 
   1  18   7       81.52       89.19      6.65 o 
   2  18   7       13.80        9.81      5.78 o 
   3  18   7        2.22       -1.80      5.17 o 
   4  18   7        1.15       -4.56      6.23 o 
   5  18   7        7.38        6.04      5.85 o 
  -5  19   7       48.63       51.20      8.86 o 
  -4  19   7        3.33        2.55     11.44 o 
  -3  19   7       18.88       19.74     12.41 o 
  -2  19   7        0.08        3.09      5.74 o 
  -1  19   7        0.00        1.00      5.59 o 
   0  19   7       68.89       78.06      8.04 o 
   1  19   7        8.32        9.84      5.50 o 
   2  19   7        3.32        4.00      5.31 o 
   3  19   7        0.10       -3.06      5.43 o 
   4  19   7        3.53       -3.63      6.71 o 
  -5  20   7       23.70       48.55      8.76 o 
  -4  20   7        6.18        6.62      6.43 o 
  -3  20   7        0.79        1.82      5.95 o 
  -2  20   7       12.17       12.25      6.44 o 
  -1  20   7       37.49       22.74      7.23 o 
   0  20   7       45.42       46.52      7.38 o 
   1  20   7        6.60       10.37      5.75 o 
   2  20   7        3.75        7.55      5.94 o 
   3  20   7        1.45        1.32      7.02 o 
  -4  21   7        0.44        0.10      6.16 o 
  -3  21   7        1.94       -4.80      6.00 o 
  -2  21   7        4.14        5.87      6.37 o 
  -1  21   7        6.92        1.86      6.26 o 
   0  21   7       36.64       16.86      6.59 o 
   1  21   7        0.69        6.51      5.84 o 
   2  21   7       23.50       12.75      8.55 o 
  -2  22   7        3.22        3.35      6.59 o 
  -1  22   7        0.40       -3.72      5.97 o 
   0  22   7        0.20       -8.12      8.12 o 
   1  22   7       13.33       20.59      6.89 o 
  -9   0   8        0.00        0.31      5.19 o 
  -8   0   8      169.52      194.27     11.41 o 
  -7   0   8      205.04      219.60     11.10 o 
  -6   0   8       97.35      142.86      8.14 o 
  -5   0   8       30.10       41.30      4.45 o 
  -4   0   8        0.60        7.66      2.87 o 
  -3   0   8        9.87        5.12      2.33 o 
  -2   0   8       88.08       77.90      3.99 o 
  -1   0   8       97.74      101.46      7.46 o 
   0   0   8        0.87        1.17      3.09 o 
   1   0   8      186.96      184.96      5.90 o 
   2   0   8       57.69       62.14      7.50 o 
   3   0   8      119.59      119.96      5.76 o 
   4   0   8       97.79      118.27      7.50 o 
   5   0   8       17.00       14.93      4.80 o 
   6   0   8        5.08        2.71      5.42 o 
   7   0   8       33.43       51.57      9.19 o 
   8   0   8        0.92        5.46      9.12 o 
  -9   1   8        2.05        1.75      4.45 o 
  -8   1   8       39.52       47.48      6.00 o 
  -7   1   8       58.00       98.75      5.41 o 
  -6   1   8        6.61       24.81      3.23 o 
  -5   1   8       21.29       34.96      2.62 o 
  -4   1   8       16.58       26.26      2.05 o 
  -3   1   8       70.83       62.92      2.75 o 
  -2   1   8        0.68        3.96      2.18 o 
  -1   1   8        6.42       10.69      1.67 o 
   0   1   8       67.98       70.96      4.31 o 
   1   1   8      259.90      250.57      5.18 o 
   2   1   8       17.04       11.55      1.97 o 
   3   1   8        1.07       -2.01      2.01 o 
   4   1   8       14.18       12.14      3.10 o 
   5   1   8       63.61       63.58      5.28 o 
   6   1   8       66.37       68.44      6.39 o 
   7   1   8       51.08       58.11      7.27 o 
   8   1   8        6.32        4.86      4.67 o 
  -9   2   8       12.20        5.43      3.95 o 
  -8   2   8        4.62        1.69      3.69 o 
  -7   2   8       11.06        6.49      3.35 o 
  -6   2   8       25.59       13.18      3.64 o 
  -5   2   8      109.20       89.81      4.12 o 
  -4   2   8      144.35      128.08      4.29 o 
  -3   2   8       32.30       28.71      4.00 o 
  -2   2   8      126.25      102.02      5.80 o 
  -1   2   8        7.82       10.72      2.84 o 
   0   2   8      147.25      131.70      3.59 o 
   1   2   8       80.65       66.28      2.63 o 
   2   2   8      154.68      156.11      4.30 o 
   3   2   8        0.06        0.07      2.25 o 
   4   2   8       88.13       83.41      5.22 o 
   5   2   8      141.87      141.94      6.77 o 
   6   2   8        2.48        0.69      4.65 o 
   7   2   8       54.35       68.01      6.93 o 
   8   2   8        2.47        9.37      5.18 o 
  -9   3   8        1.27       -2.74      3.45 o 
  -8   3   8       58.70       50.25      4.37 o 
  -7   3   8        1.44        2.45      5.05 o 
  -6   3   8      117.87       99.43      5.84 o 
  -5   3   8        0.25       -0.97      1.77 o 
  -4   3   8       77.16       56.96      2.71 o 
  -3   3   8       46.33       49.73      3.29 o 
  -2   3   8      140.67      140.78      5.08 o 
  -1   3   8      168.33      140.36      5.31 o 
   0   3   8      291.02      278.99      6.46 o 
   1   3   8       60.89       75.12      3.06 o 
   2   3   8       29.35       28.15      2.54 o 
   3   3   8        0.02       -1.41      2.25 o 
   4   3   8       29.23       28.83      3.96 o 
   5   3   8        0.19       -1.39      3.25 o 
   6   3   8        0.18        2.49      3.91 o 
   7   3   8        1.20        0.48      4.10 o 
   8   3   8       18.00       20.44      5.62 o 
  -9   4   8        8.67       15.67      3.99 o 
  -8   4   8       20.57       23.86      6.13 o 
  -7   4   8       28.97       22.91      5.95 o 
  -6   4   8       23.77       15.08      3.79 o 
  -5   4   8        0.48       -1.78      1.78 o 
  -4   4   8       34.32       19.06      1.99 o 
  -3   4   8        0.01        1.14      2.61 o 
  -2   4   8       28.07       43.79      4.14 o 
  -1   4   8       86.16       92.20      4.68 o 
   0   4   8      150.98      136.34      7.98 o 
   1   4   8       69.94       80.12      3.53 o 
   2   4   8      168.51      159.75      4.76 o 
   3   4   8        1.15        4.16      2.88 o 
   4   4   8        2.36       -0.88      2.91 o 
   5   4   8      132.50      120.22      8.04 o 
   6   4   8       14.74       13.63      6.75 o 
   7   4   8        6.26        2.47      5.38 o 
  -9   5   8       81.35      106.92      6.75 o 
  -8   5   8        5.31        4.85      4.40 o 
  -7   5   8       24.25       25.61      4.57 o 
  -6   5   8       17.25       15.91      3.70 o 
  -5   5   8        4.36        3.49      2.24 o 
  -4   5   8       25.70       24.36      3.36 o 
  -3   5   8       50.14       61.59      4.77 o 
  -2   5   8      118.92      133.94      5.77 o 
  -1   5   8       38.76       28.17      3.28 o 
   0   5   8       35.41       23.44      2.43 o 
   1   5   8     1040.46     1009.40     14.81 o 
   2   5   8       66.66       81.89      4.64 o 
   3   5   8      149.24      152.44      6.24 o 
   4   5   8       29.40       33.52      4.14 o 
   5   5   8       27.24       28.20      4.29 o 
   6   5   8       53.50       56.45      6.74 o 
   7   5   8       51.18       55.03      6.54 o 
  -9   6   8        0.48        6.01      4.92 o 
  -8   6   8        0.03        5.91      4.31 o 
  -7   6   8       56.97       54.80      5.42 o 
  -6   6   8        0.56       -1.33      3.21 o 
  -5   6   8        5.75        2.45      2.34 o 
  -4   6   8        0.51        0.58      1.85 o 
  -3   6   8       10.07       12.41      3.13 o 
  -2   6   8      221.53      203.43     13.18 o 
  -1   6   8       89.33       86.12      3.73 o 
   0   6   8       21.07       17.75      2.34 o 
   1   6   8      337.63      329.06      7.86 o 
   2   6   8       66.51       73.03      3.85 o 
   3   6   8       41.78       38.83      5.67 o 
   4   6   8        7.26        9.13      3.49 o 
   5   6   8      119.34      120.23      6.48 o 
   6   6   8        2.96        9.13      4.54 o 
   7   6   8       18.00       21.86      6.57 o 
  -9   7   8        3.79       19.39      7.97 o 
  -8   7   8        0.24        2.76      4.40 o 
  -7   7   8        7.63        9.95      4.21 o 
  -6   7   8        0.04       -3.19      3.19 o 
  -5   7   8       42.58       44.29      3.51 o 
  -4   7   8       10.28        6.69      2.15 o 
  -3   7   8        8.14        9.02      1.71 o 
  -2   7   8       15.20       14.15      3.34 o 
  -1   7   8      450.17      448.55      9.71 o 
   0   7   8       62.57       58.21      3.32 o 
   1   7   8       61.36       46.33      2.94 o 
   2   7   8       10.63       18.94      2.84 o 
   3   7   8        1.26       -2.63      2.80 o 
   4   7   8       13.74        6.70      3.92 o 
   5   7   8       23.16       26.45      5.09 o 
   6   7   8        1.26        0.69      4.09 o 
   7   7   8       35.92       26.33      7.35 o 
  -8   8   8        2.32       -0.82      4.21 o 
  -7   8   8        6.73       11.15      4.21 o 
  -6   8   8        1.06       -3.25      3.25 o 
  -5   8   8       18.26       12.03      2.73 o 
  -4   8   8       21.65       27.40      4.12 o 
  -3   8   8       15.73       17.49      2.29 o 
  -2   8   8       62.66       65.97      3.10 o 
  -1   8   8       19.79       28.42      2.81 o 
   0   8   8        0.53        0.56      1.76 o 
   1   8   8      154.52      168.30      5.69 o 
   2   8   8      104.68      101.83      4.46 o 
   3   8   8       95.74       90.59      5.23 o 
   4   8   8        1.53        0.00      3.12 o 
   5   8   8       63.80       49.96      5.68 o 
   6   8   8        0.63        0.73      4.07 o 
   7   8   8       35.17       40.60      6.13 o 
  -8   9   8       21.67       27.17      5.49 o 
  -7   9   8        1.21        2.52      3.94 o 
  -6   9   8        4.74        0.51      3.45 o 
  -5   9   8        0.44       -1.69      2.44 o 
  -4   9   8        8.96       10.90      2.52 o 
  -3   9   8        2.45        9.00      2.39 o 
  -2   9   8       61.36       54.38      3.76 o 
  -1   9   8       39.92       34.39      3.19 o 
   0   9   8      302.47      336.34     10.94 o 
   1   9   8      147.36      151.20      4.95 o 
   2   9   8      103.65      103.81      5.21 o 
   3   9   8       65.67       69.22      4.91 o 
   4   9   8        8.86        7.53      3.39 o 
   5   9   8        7.97       12.82      4.67 o 
   6   9   8        0.52       -2.71      3.97 o 
   7   9   8        2.60        2.06      6.03 o 
  -8  10   8        3.76        4.97      4.40 o 
  -7  10   8        6.11        9.17      4.36 o 
  -6  10   8       50.01       54.06      5.65 o 
  -5  10   8       10.33       12.35      3.93 o 
  -4  10   8       49.49       48.85      3.76 o 
  -3  10   8       44.16       37.65      5.49 o 
  -2  10   8        1.45        1.47      2.72 o 
  -1  10   8      124.15      136.20      5.64 o 
   0  10   8        7.49        4.61      2.82 o 
   1  10   8      249.27      254.61      6.59 o 
   2  10   8        2.32        5.26      3.12 o 
   3  10   8      477.64      481.11     12.38 o 
   4  10   8       24.10       29.92      7.38 o 
   5  10   8      105.54      111.69      7.46 o 
   6  10   8       20.34       16.33      4.88 o 
   7  10   8       68.91       93.87      7.79 o 
  -8  11   8        5.43       13.79      5.11 o 
  -7  11   8        2.82        1.30      4.18 o 
  -6  11   8        0.31       -3.53      3.53 o 
  -5  11   8       65.21       60.93      7.16 o 
  -4  11   8       11.63       12.29      3.00 o 
  -3  11   8       16.85       21.41      3.03 o 
  -2  11   8        3.68        0.01      2.67 o 
  -1  11   8       11.49        9.25      5.13 o 
   0  11   8        8.38       12.07      6.93 o 
   1  11   8        4.19        7.85      3.21 o 
   2  11   8       85.40       92.01      7.21 o 
   3  11   8      126.49      112.28      5.95 o 
   4  11   8      173.35      172.28      7.28 o 
   5  11   8      225.65      213.57     12.58 o 
   6  11   8        4.72       12.24      4.43 o 
  -7  12   8        3.57        6.59      4.61 o 
  -6  12   8       17.34       10.53      4.47 o 
  -5  12   8      155.92      152.16      8.06 o 
  -4  12   8       12.52        4.67      3.96 o 
  -3  12   8       10.32       12.70      3.02 o 
  -2  12   8       27.78       21.11      5.11 o 
  -1  12   8       11.74       18.38      3.48 o 
   0  12   8       19.08       20.27      4.71 o 
   1  12   8       32.93       28.47      4.19 o 
   2  12   8        3.06       -0.90      3.52 o 
   3  12   8       43.47       36.52      4.35 o 
   4  12   8        5.85       11.00      8.00 o 
   5  12   8       19.95       26.16      6.60 o 
   6  12   8        3.59       17.00      6.04 o 
  -7  13   8       13.98       12.69      5.10 o 
  -6  13   8       21.09       14.24      4.82 o 
  -5  13   8      109.68      104.07      8.24 o 
  -4  13   8       97.17       91.43      8.03 o 
  -3  13   8      243.12      230.53      9.54 o 
  -2  13   8       22.81       22.72      5.19 o 
  -1  13   8       24.95       28.02      5.56 o 
   0  13   8       35.37       43.63      5.65 o 
   1  13   8       52.30       46.97      4.77 o 
   2  13   8       51.32       56.01      6.84 o 
   3  13   8      149.58      156.93      8.07 o 
   4  13   8        0.02       -2.05      5.02 o 
   5  13   8       68.06       54.30     10.07 o 
   6  13   8        0.87       -3.57      5.14 o 
  -7  14   8        0.03       -4.14      4.14 o 
  -6  14   8        0.45        0.30      4.19 o 
  -5  14   8        4.78        5.60      4.48 o 
  -4  14   8       11.16       10.23      5.89 o 
  -3  14   8        7.27       13.83      5.72 o 
  -2  14   8       12.10       18.43      5.29 o 
  -1  14   8        0.95        3.29      4.82 o 
   0  14   8       87.49       62.87      6.64 o 
   1  14   8       61.75       68.41      5.52 o 
   2  14   8       34.77       29.65      4.72 o 
   3  14   8        6.56        5.14      4.17 o 
   4  14   8       52.60       35.94      7.04 o 
   5  14   8        2.41        0.36      5.79 o 
  -6  15   8        4.62       -4.30      4.30 o 
  -5  15   8        0.00        2.13      4.13 o 
  -4  15   8        0.01       -1.12      4.12 o 
  -3  15   8        6.41        9.52     11.07 o 
  -2  15   8        3.01        9.70      8.98 o 
  -1  15   8        6.77       13.93      5.54 o 
   0  15   8       45.53       51.15      7.75 o 
   1  15   8       39.35       43.24      7.53 o 
   2  15   8        4.26        3.16      4.00 o 
   3  15   8       14.51       15.38      5.85 o 
   4  15   8        0.26       -0.01      5.11 o 
   5  15   8        4.88        0.24      5.57 o 
  -6  16   8        6.92        1.83      4.71 o 
  -5  16   8        7.94        8.90      4.82 o 
  -4  16   8       13.97       13.03      4.86 o 
  -3  16   8        8.45       16.36      5.72 o 
  -2  16   8        6.36        7.67      5.23 o 
  -1  16   8       74.06       67.68     15.56 o 
   0  16   8       58.20       77.66     13.74 o 
   1  16   8       81.76       84.03      6.36 o 
   2  16   8        2.46        6.56      4.20 o 
   3  16   8        1.10       13.48      5.63 o 
   4  16   8        1.97       -4.34      6.20 o 
  -5  17   8       67.05       56.13      6.77 o 
  -4  17   8        7.12        2.35      5.59 o 
  -3  17   8       45.45       37.94      7.09 o 
  -2  17   8        5.50        4.58      5.33 o 
  -1  17   8       10.61        8.88      5.79 o 
   0  17   8       44.02       65.10      6.41 o 
   1  17   8        8.18       11.64      4.34 o 
   2  17   8       11.90        8.89      7.55 o 
   3  17   8        2.93        1.22      5.16 o 
   4  17   8        0.00       -5.31      5.31 o 
  -5  18   8        0.28       -6.17      6.17 o 
  -4  18   8        2.48        8.42      5.91 o 
  -3  18   8        0.02        3.31      5.96 o 
  -2  18   8        0.30       -3.26      5.86 o 
  -1  18   8        0.85       -1.95      5.53 o 
   0  18   8        2.92       -0.30      4.24 o 
   1  18   8       13.44       19.89      5.78 o 
   2  18   8        0.26       -4.79      4.79 o 
   3  18   8       13.36       11.21      6.74 o 
  -4  19   8        2.90       15.36      6.41 o 
  -3  19   8        7.66       11.78      6.55 o 
  -2  19   8        3.27       -6.17      6.75 o 
  -1  19   8        7.45        3.16      8.98 o 
   0  19   8        4.74        3.29      5.35 o 
   1  19   8        3.79        4.77      5.36 o 
   2  19   8        4.80       -0.48      5.47 o 
  -2  20   8       50.78       62.67      8.90 o 
  -1  20   8        1.26       -4.28      5.74 o 
   0  20   8        0.04        2.83      5.55 o 
   1  20   8       25.21       29.38      6.89 o 
  -8   1   9       23.18       20.38      4.56 o 
  -7   1   9        0.00       -2.87      2.87 o 
  -6   1   9       63.76       72.03      5.50 o 
  -5   1   9       65.24       56.35      3.31 o 
  -4   1   9       43.88       56.61      2.91 o 
  -3   1   9      151.80      168.01      6.95 o 
  -2   1   9      149.67      163.17      9.81 o 
  -1   1   9       58.01       62.57      2.90 o 
   0   1   9       28.77       21.78      2.07 o 
   1   1   9       36.01       33.47      2.88 o 
   2   1   9       37.04       33.20      4.09 o 
   3   1   9        0.64       -2.55      2.55 o 
   4   1   9        6.81        6.66      3.53 o 
   5   1   9        4.68        0.23      3.99 o 
   6   1   9        0.12        2.31      4.34 o 
  -8   2   9        6.15       10.31      3.92 o 
  -7   2   9       35.73       56.95      4.45 o 
  -6   2   9        1.84        1.69      3.09 o 
  -5   2   9       20.46       31.57      2.78 o 
  -4   2   9        3.89        7.47      1.64 o 
  -3   2   9       85.68      112.71      6.10 o 
  -2   2   9       11.62       12.36      4.58 o 
  -1   2   9       89.98       98.76      5.66 o 
   0   2   9        0.41        4.15      2.03 o 
   1   2   9        1.53        2.18      1.86 o 
   2   2   9      147.82      150.74      5.95 o 
   3   2   9        4.72        0.67      3.07 o 
   4   2   9       37.84       31.44      4.23 o 
   5   2   9       40.74       33.05      5.54 o 
   6   2   9       27.92       28.23      8.63 o 
  -8   3   9       86.00       94.34      5.90 o 
  -7   3   9        0.87       -0.50      3.67 o 
  -6   3   9       17.55       35.99      4.09 o 
  -5   3   9       12.28       21.73      3.15 o 
  -4   3   9       30.79       14.42      2.79 o 
  -3   3   9       27.51       16.00      2.61 o 
  -2   3   9      127.99      158.34      5.78 o 
  -1   3   9       11.56        7.28      2.54 o 
   0   3   9      155.35      159.70      4.96 o 
   1   3   9       22.35       14.76      2.44 o 
   2   3   9        7.71       10.51      3.00 o 
   3   3   9       59.77       63.24      4.68 o 
   4   3   9       23.31       20.68      3.99 o 
   5   3   9       35.80       35.48      5.50 o 
   6   3   9        5.35       14.35      4.67 o 
  -8   4   9        4.21        3.95      3.64 o 
  -7   4   9       12.22       16.72      4.68 o 
  -6   4   9        2.56        6.51      3.34 o 
  -5   4   9        0.90        0.23      2.90 o 
  -4   4   9        1.92        3.35      3.41 o 
  -3   4   9        1.18        0.18      3.45 o 
  -2   4   9        7.30        9.03      2.75 o 
  -1   4   9        0.86        0.72      2.59 o 
   0   4   9        6.99       13.21      2.32 o 
   1   4   9        0.93        4.75      2.67 o 
   2   4   9      124.36      119.84      5.37 o 
   3   4   9       34.95       35.77      4.03 o 
   4   4   9       70.16       72.33      5.33 o 
   5   4   9        0.77        0.15      3.94 o 
   6   4   9        7.37        5.05      4.43 o 
  -8   5   9        4.13        7.36      4.88 o 
  -7   5   9       18.61       30.08      6.17 o 
  -6   5   9        4.67        3.53      2.75 o 
  -5   5   9        0.02        1.43      2.02 o 
  -4   5   9        0.10        1.44      5.69 o 
  -3   5   9       22.79       23.48      5.71 o 
  -2   5   9        1.56        4.60      2.83 o 
  -1   5   9       55.76       65.37      6.81 o 
   0   5   9      157.82      157.27      5.62 o 
   1   5   9      160.72      160.14      5.09 o 
   2   5   9        9.74        7.97      3.58 o 
   3   5   9        7.69       10.35      3.39 o 
   4   5   9       13.34       17.37      5.02 o 
   5   5   9       11.03       14.98      4.83 o 
   6   5   9       29.70       27.29      5.62 o 
  -8   6   9        1.44       -0.58      4.78 o 
  -7   6   9       12.45        9.10      4.25 o 
  -6   6   9        1.42        5.97      3.58 o 
  -5   6   9       18.92       13.14      3.38 o 
  -4   6   9        9.49        8.04      4.10 o 
  -3   6   9       38.58       30.62      7.55 o 
  -2   6   9        0.02       -0.44      3.44 o 
  -1   6   9        0.07        2.46      5.95 o 
   0   6   9        0.49       -1.72      2.35 o 
   1   6   9      148.19      160.02      5.51 o 
   2   6   9       11.36       19.33      4.11 o 
   3   6   9      151.07      162.35      6.79 o 
   4   6   9       16.20       23.81      4.32 o 
   5   6   9        0.60        2.72      4.16 o 
   6   6   9        8.98       19.15      5.19 o 
  -7   7   9        3.10        6.52      4.20 o 
  -6   7   9        0.00        1.77      3.46 o 
  -5   7   9       12.32       10.63      2.53 o 
  -4   7   9       12.23        4.01      2.67 o 
  -3   7   9        2.71        8.73      4.28 o 
  -2   7   9        0.03        6.17      4.03 o 
  -1   7   9       25.19       19.44      7.43 o 
   0   7   9      227.05      242.23      9.01 o 
   1   7   9        9.10        7.63      2.68 o 
   2   7   9      427.34      450.03     10.85 o 
   3   7   9       27.04       33.09      4.08 o 
   4   7   9       24.50       21.14      4.11 o 
   5   7   9        4.11        0.72      5.72 o 
   6   7   9        0.08       -0.56      4.44 o 
  -7   8   9        5.28       12.19      4.51 o 
  -6   8   9        4.10        2.94      3.64 o 
  -5   8   9        0.09       -1.63      3.03 o 
  -4   8   9        0.19        1.91      2.01 o 
  -3   8   9        0.03       -1.20      4.11 o 
  -2   8   9        4.34       15.94      4.78 o 
  -1   8   9       16.28       21.68      2.68 o 
   0   8   9       18.72       30.02      3.44 o 
   1   8   9      102.83      113.68      5.83 o 
   2   8   9       10.52        3.73      3.30 o 
   3   8   9       32.41       21.19      3.75 o 
   4   8   9       16.39       24.32      4.23 o 
   5   8   9        2.69        5.64      4.34 o 
   6   8   9        9.76        7.66      4.81 o 
  -7   9   9        2.95        3.91      4.08 o 
  -6   9   9        0.34        3.99      4.61 o 
  -5   9   9       25.21       30.56      4.22 o 
  -4   9   9        7.45        5.61      3.10 o 
  -3   9   9        2.62        7.76      2.88 o 
  -2   9   9       16.82       13.30      2.26 o 
  -1   9   9        0.30        0.71      2.37 o 
   0   9   9       82.08       89.11      4.88 o 
   1   9   9        8.79        8.90      3.48 o 
   2   9   9        0.01       -2.82      2.82 o 
   3   9   9       24.84       22.08      3.92 o 
   4   9   9        0.76        4.41      3.64 o 
   5   9   9        0.00       -0.03      4.13 o 
  -7  10   9        0.80        0.61      4.20 o 
  -6  10   9        0.98       -0.42      3.79 o 
  -5  10   9        3.80        9.33      3.79 o 
  -4  10   9        2.11        1.19      2.44 o 
  -3  10   9       13.19       15.24      2.62 o 
  -2  10   9        1.41        3.67      3.07 o 
  -1  10   9        8.53       12.99      2.89 o 
   0  10   9        0.03        4.12      2.46 o 
   1  10   9       35.04       22.59      3.95 o 
   2  10   9       72.14       65.36      5.34 o 
   3  10   9        0.24       -0.76      3.18 o 
   4  10   9       58.61       50.72      5.86 o 
   5  10   9        0.16       -3.76      3.76 o 
  -6  11   9        9.64        8.54      5.37 o 
  -5  11   9        2.66        6.05      3.88 o 
  -4  11   9        0.02       -1.05      3.89 o 
  -3  11   9       34.55       41.52      3.54 o 
  -2  11   9       11.81       17.83      3.64 o 
  -1  11   9       76.07       81.51      4.96 o 
   0  11   9       28.12       35.38      6.29 o 
   1  11   9       20.51       28.51      4.20 o 
   2  11   9       50.75       45.75      6.80 o 
   3  11   9        1.45        1.93      3.28 o 
   4  11   9        1.68       -0.23      5.05 o 
   5  11   9        0.01       -4.14      4.87 o 
  -6  12   9       16.11       14.10      4.69 o 
  -5  12   9        3.46       -3.32      3.61 o 
  -4  12   9       16.29       14.19      4.40 o 
  -3  12   9       60.73       56.30      5.31 o 
  -2  12   9       76.30       70.58      6.78 o 
  -1  12   9        3.08        9.72      4.75 o 
   0  12   9      189.74      225.17     11.95 o 
   1  12   9       75.52       79.87      5.62 o 
   2  12   9       10.71       14.30      4.24 o 
   3  12   9       90.17      107.73      7.06 o 
   4  12   9       28.55       31.14      6.54 o 
   5  12   9        9.28        0.34      9.49 o 
  -6  13   9        6.69        7.22      4.61 o 
  -5  13   9        1.14        6.63      4.31 o 
  -4  13   9        0.82        0.68      3.83 o 
  -3  13   9        3.06        3.91      4.67 o 
  -2  13   9        9.38       11.63      5.09 o 
  -1  13   9       43.45       64.05      7.19 o 
   0  13   9        4.34        5.30      4.67 o 
   1  13   9       35.20       43.14      4.94 o 
   2  13   9       49.27       65.82      5.80 o 
   3  13   9        6.57       -1.84      5.19 o 
   4  13   9        0.32        3.06      7.35 o 
  -5  14   9       12.08       17.06      5.25 o 
  -4  14   9        1.17        3.17      4.18 o 
  -3  14   9        3.62        1.66      5.32 o 
  -2  14   9       19.49       24.39     12.21 o 
  -1  14   9        2.99       -0.24      4.95 o 
   0  14   9      111.80      117.25      6.65 o 
   1  14   9        1.00        5.08      3.78 o 
   2  14   9        0.00        2.18      3.92 o 
   3  14   9        1.08        0.44      5.50 o 
   4  14   9        1.35       -5.12      5.12 o 
  -5  15   9        6.55        2.73      6.38 o 
  -4  15   9        3.57       -2.56      4.22 o 
  -3  15   9       20.66       22.09      6.01 o 
  -2  15   9        5.32        4.89      5.43 o 
  -1  15   9       17.88       18.35      6.13 o 
   0  15   9        2.11        4.74      3.93 o 
   1  15   9       11.08        3.65      3.95 o 
   2  15   9        4.98        6.76      4.30 o 
   3  15   9        0.01       -1.01      5.17 o 
  -4  16   9        0.00        1.65      5.18 o 
  -3  16   9        0.48       -4.27      5.16 o 
  -2  16   9       19.53       15.62      5.97 o 
  -1  16   9        2.15        6.78     10.81 o 
   0  16   9       52.08       59.27      5.89 o 
   1  16   9       14.75       15.38      4.62 o 
   2  16   9       21.77       21.26      6.40 o 
  -3  17   9        0.37        4.33      5.76 o 
  -2  17   9       31.24       38.25     13.50 o 
  -1  17   9       18.66       12.49      6.61 o 
   0  17   9        8.13        8.92      4.60 o 
   1  17   9        1.98        6.35      5.44 o 
  -1  18   9        0.43       -1.90      5.84 o 
  -7   0  10        2.43        0.77      4.27 o 
  -6   0  10       14.31       15.24      4.05 o 
  -5   0  10        1.51        3.25      3.12 o 
  -4   0  10        2.93        3.42      3.63 o 
  -1   0  10        2.52        5.02      2.64 o 
   0   0  10        0.03        2.86      5.07 o 
   1   0  10        0.48        2.13      3.23 o 
   2   0  10        1.43        5.07      3.80 o 
   3   0  10       45.50       50.25      5.81 o 
   4   0  10        0.81       -4.80      5.50 o 
   5   0  10        2.97        1.30      6.75 o 
  -7   1  10        2.24        3.70      4.91 o 
  -6   1  10        0.47        0.02      2.47 o 
  -5   1  10        0.94       -0.61      2.03 o 
  -4   1  10       17.73       23.06      2.71 o 
  -3   1  10       20.73       31.51      3.54 o 
  -2   1  10        3.53        3.29      2.61 o 
  -1   1  10        0.53        5.36      1.92 o 
   0   1  10       44.42       56.36      3.16 o 
   1   1  10       59.50       61.28      4.04 o 
   2   1  10       56.17       61.62      4.94 o 
   3   1  10        0.22        3.85      3.25 o 
   4   1  10       21.58       24.78      5.07 o 
   5   1  10       26.93       37.36      5.85 o 
  -7   2  10        0.31        2.63      3.04 o 
  -6   2  10        1.09        2.11      2.56 o 
  -5   2  10        0.02       -0.12      2.52 o 
  -4   2  10       46.97       46.63      6.83 o 
  -3   2  10        0.59        5.44      2.25 o 
  -2   2  10        2.12        1.91      2.20 o 
  -1   2  10        8.36       10.75      3.39 o 
   0   2  10        0.66        2.30      2.20 o 
   1   2  10        0.77        0.60      2.63 o 
   2   2  10        0.00        0.44      2.85 o 
   3   2  10        1.30       -0.59      4.09 o 
   4   2  10       22.52       20.24      4.21 o 
   5   2  10        0.26        7.37      4.60 o 
  -7   3  10       12.85        8.27      3.24 o 
  -6   3  10        0.78        3.50      3.98 o 
  -5   3  10        8.03        6.09      2.70 o 
  -4   3  10        0.94        3.05      3.42 o 
  -3   3  10       26.09       33.15      4.08 o 
  -2   3  10        0.06        0.15      2.40 o 
  -1   3  10       27.68        6.58      5.83 o 
   0   3  10       22.39       32.72      3.67 o 
   1   3  10       17.58       17.87      3.05 o 
   2   3  10       49.65       48.99      4.23 o 
   3   3  10       16.54       15.30      3.75 o 
   4   3  10        9.90        7.02      4.95 o 
   5   3  10        0.90        7.76      4.78 o 
  -7   4  10        5.09       -0.33      4.21 o 
  -6   4  10        2.91        9.23      3.35 o 
  -5   4  10        0.17       -1.07      3.97 o 
  -4   4  10        0.03        1.41      3.61 o 
  -3   4  10        0.01        2.89      4.26 o 
  -2   4  10       39.38       45.82      4.84 o 
  -1   4  10       28.73       10.87      6.29 o 
   0   4  10        3.14       10.53      3.57 o 
   1   4  10       21.03       14.28      2.93 o 
   2   4  10       57.18       59.81      4.48 o 
   3   4  10       19.83       25.56      3.93 o 
   4   4  10       29.32       26.26      4.73 o 
   5   4  10        1.49        4.90      4.59 o 
  -6   5  10        4.65        0.17      3.25 o 
  -5   5  10        0.61        4.45      4.63 o 
  -4   5  10        1.45       -1.00      3.71 o 
  -3   5  10        3.69        2.21      3.82 o 
  -2   5  10       41.06       28.57      4.75 o 
  -1   5  10       88.30       54.39      8.81 o 
   0   5  10       66.96       40.89      3.37 o 
   1   5  10       57.20       59.49      4.29 o 
   2   5  10       14.19        9.87      3.27 o 
   3   5  10       37.14       45.61      4.71 o 
   4   5  10        1.10        0.29      4.08 o 
   5   5  10       31.32       40.95      6.35 o 
  -6   6  10        2.21        8.22      4.53 o 
  -5   6  10        2.00       -1.23      4.34 o 
  -4   6  10        1.55        3.53      4.23 o 
  -3   6  10        8.38        5.92      4.30 o 
  -2   6  10        3.82       14.82      4.60 o 
  -1   6  10        3.53        3.09      6.75 o 
   0   6  10       30.57       27.93      3.19 o 
   1   6  10        0.67        7.33      3.20 o 
   2   6  10       40.67       47.08      4.36 o 
   3   6  10        0.84        2.06      3.31 o 
   4   6  10       38.36       38.23      6.76 o 
  -6   7  10        0.46        3.14      4.09 o 
  -5   7  10        5.44       11.22      5.30 o 
  -4   7  10        6.52        4.12      4.82 o 
  -3   7  10       37.41       32.11      9.55 o 
  -2   7  10       42.59       33.00      5.67 o 
  -1   7  10        0.04       12.30      7.09 o 
   0   7  10      320.10      295.71     11.15 o 
   1   7  10       52.13       40.75      5.41 o 
   2   7  10      159.06      170.84      7.46 o 
   3   7  10        0.59        2.77      3.38 o 
   4   7  10        2.60       -0.57      4.22 o 
  -6   8  10        1.11       -0.78      3.58 o 
  -5   8  10       10.18        9.11      3.44 o 
  -4   8  10        0.79        2.23      4.71 o 
  -3   8  10       28.30       31.38      5.78 o 
  -2   8  10        0.12        4.86      6.81 o 
  -1   8  10       17.87       26.31      8.52 o 
   0   8  10        6.58       18.68      5.27 o 
   1   8  10       26.54       34.12      5.56 o 
   2   8  10       19.89       19.90      5.45 o 
   3   8  10        2.17        4.69      3.45 o 
   4   8  10       12.38        8.70      7.62 o 
  -5   9  10        0.10        0.94      3.26 o 
  -4   9  10       41.12       33.67      6.47 o 
  -3   9  10        2.97       -0.29      5.03 o 
  -2   9  10       17.14       25.11      8.98 o 
  -1   9  10      106.34      120.95      8.21 o 
   0   9  10        7.94        9.88      5.56 o 
   1   9  10        4.06       -2.61      3.25 o 
   2   9  10       27.07       17.80      6.76 o 
   3   9  10        2.41        3.57      3.52 o 
   4   9  10        2.47        2.33      4.42 o 
  -5  10  10        8.31        8.58      3.79 o 
  -4  10  10       17.36       16.85      4.11 o 
  -3  10  10        3.10        4.18      5.23 o 
  -2  10  10       65.27       68.80     11.09 o 
  -1  10  10        6.59        6.65      4.40 o 
   0  10  10      150.65      147.01      6.43 o 
   1  10  10        0.20        1.49      3.53 o 
   2  10  10       61.63       43.41      5.25 o 
   3  10  10       18.80       23.72      4.81 o 
  -5  11  10        5.05        3.22      3.92 o 
  -4  11  10        8.04        7.34      3.55 o 
  -3  11  10        0.45       -2.93      3.52 o 
  -2  11  10        0.31       12.72      4.06 o 
  -1  11  10       24.91       21.81      5.20 o 
   0  11  10        0.49        1.13      3.18 o 
   1  11  10        0.05        2.09      3.53 o 
   2  11  10        2.00       -2.29      3.59 o 
   3  11  10       27.30       21.63      5.41 o 
  -4  12  10       14.02       17.26      4.16 o 
  -3  12  10        7.34        7.02      4.20 o 
  -2  12  10       13.67       21.47      4.95 o 
  -1  12  10        1.12        1.68      4.61 o 
   0  12  10        0.68        5.47      3.83 o 
   1  12  10       18.55       17.76      4.22 o 
   2  12  10        0.01       -3.30      3.84 o 
  -3  13  10        8.71        1.59      4.74 o 
  -2  13  10       30.86       19.68      5.33 o 
  -1  13  10      100.06      130.89      9.31 o 
   0  13  10        2.04        1.33      3.60 o 
   1  13  10        6.76        8.08      4.06 o 
   2  13  10        0.47        3.70      4.10 o 
  -2  14  10        6.54       -4.00      7.03 o 
  -1  14  10        8.47       27.14      6.10 o 
   0  14  10       70.40      101.47      6.83 o 
   1  14  10        1.06        1.31      4.04 o 
  -5   1  11        0.47        4.82      2.69 o 
  -4   1  11        0.57        2.57      2.87 o 
  -3   1  11        0.37        0.80      4.12 o 
  -2   1  11        0.19        2.06      4.23 o 
  -1   1  11        1.54       -4.58      4.58 o 
   0   1  11        0.02        1.74      2.66 o 
   1   1  11       12.37        8.23      3.12 o 
   2   1  11        1.32        2.34      3.21 o 
   3   1  11        1.35        2.27      3.53 o 
  -5   2  11        3.89        3.91      3.76 o 
  -4   2  11       41.64       60.59      9.41 o 
  -3   2  11       13.21       17.69      4.83 o 
  -2   2  11        4.42        8.11      3.60 o 
  -1   2  11        0.61        1.83      5.09 o 
   0   2  11       15.60       13.42      2.92 o 
   1   2  11        0.30       -2.87      2.87 o 
   2   2  11        7.50       10.01      3.44 o 
   3   2  11        4.81       -1.41      3.47 o 
  -5   3  11       16.90       30.94      4.99 o 
  -4   3  11        1.20        2.74      3.56 o 
  -3   3  11        5.38       18.48      4.08 o 
  -2   3  11        2.46        0.77      3.57 o 
  -1   3  11        0.32        1.72      5.43 o 
   0   3  11        0.00        0.72      2.53 o 
   1   3  11        4.33       -1.22      2.94 o 
   2   3  11        5.75        5.57      3.39 o 
   3   3  11        8.61       10.08      3.80 o 
  -4   4  11       14.24       26.52      8.06 o 
  -3   4  11        3.63        6.43      7.66 o 
  -2   4  11        0.69        4.64      3.90 o 
  -1   4  11        3.46        6.35      6.46 o 
   0   4  11        0.05        2.06      2.60 o 
   1   4  11        1.88       -2.92      2.92 o 
   2   4  11       18.71       21.60      3.88 o 
   3   4  11        6.11        2.97      6.58 o 
  -4   5  11        1.23        1.26      4.16 o 
  -3   5  11        4.26        3.89      4.30 o 
  -2   5  11        1.52       12.93      6.46 o 
  -1   5  11        1.08       -2.17      6.52 o 
   0   5  11        4.53       -0.81      3.40 o 
   1   5  11        0.35       -2.40      3.07 o 
   2   5  11        0.46       -3.14      3.14 o 
  -4   6  11        0.71       -2.97      4.49 o 
  -3   6  11        0.02        4.47      4.37 o 
  -2   6  11        1.16       -1.37      6.29 o 
  -1   6  11        0.07       -2.80      6.86 o 
   0   6  11       42.85       48.32      4.02 o 
   1   6  11       16.58       13.27      4.47 o 
   2   6  11       16.55       10.32      3.89 o 
  -4   7  11        0.12       -0.19      4.67 o 
  -3   7  11        0.41       -5.09      5.09 o 
  -2   7  11        1.07       -2.12      7.15 o 
  -1   7  11        5.22       -6.52      7.26 o 
   0   7  11        4.81       12.39      3.35 o 
   1   7  11       33.62       27.97      3.97 o 
   2   7  11        2.89        0.74      3.60 o 
  -3   8  11        3.82       13.00      5.55 o 
  -2   8  11       12.91        6.29      8.18 o 
  -1   8  11       19.30       18.82      8.98 o 
   0   8  11       58.86       64.50      4.52 o 
   1   8  11       33.42       42.73      5.37 o 
  -2   9  11       49.55       64.17     11.55 o 
  -1   9  11        0.04       -4.00      8.01 o 
   0   9  11       32.96       48.52      5.95 o 
                                                 
